# Supplementary material for: Survival and rapid resuscitation permit limited productivity in desert microbial communities
Source: Nat Commun. 2024 Apr 17;15:3056. doi: 10.1038/s41467-024-46920-6 (PMC11519504; doi:10.1038/s41467-024-46920-6)
Supplement: Supplementary file 4 — Supplementary Data 1 [file 41467_2024_46920_MOESM4_ESM.xlsx]

## Sheet: single_cells
Regions of interest (ROIs)	ROI size (pixels)	2H isotope content (at%)	Poisson error (1s, at%)	Incubation time (hours)	Sample/ control
3h_#1	58	0.10833	0.0114767	3	sample
3h_#2	46	0.0935165	0.0112528	3	sample
3h_#3	35	0.0549439	0.010571	3	sample
3h_#4	63	0.0842823	0.00789041	3	sample
3h_#5	69	0.101923	0.00984818	3	sample
3h_#6	91	0.0290102	0.0043728	3	sample
3h_#7	84	0.0862158	0.00793336	3	sample
3h_#8	74	0.0450465	0.0059652	3	sample
3h_#9	79	0.0688491	0.00764724	3	sample
3h_#10	89	0.101095	0.00900163	3	sample
3h_#11	57	0.0494296	0.00835304	3	sample
3h_#12	58	0.0965138	0.0099498	3	sample
3h_#13	31	0.0980086	0.0144434	3	sample
3h_#14	117	0.0324707	0.00459129	3	sample
3h_#15	27	0.221378	0.0252003	3	sample
3h_#16	28	0.062399	0.0132993	3	sample
3h_#17	34	0.10863	0.0147746	3	sample
3h_#18	20	0.0744951	0.0170839	3	sample
3h_#19	26	0.0722459	0.0144439	3	sample
3h_#20	48	0.0982537	0.013242	3	sample
3h_#21	55	0.0844792	0.0100216	3	sample
3h_#22	70	0.0700656	0.00793056	3	sample
3h_#23	24	0.0195265	0.00976225	3	sample
3h_#24	20	0.0803558	0.0157527	3	sample
3h_#25	56	0.0621851	0.00897283	3	sample
3h_#26	41	0.126248	0.014195	3	sample
3h_#27	33	0.100553	0.0133119	3	sample
3h_#28	57	0.0883993	0.0122533	3	sample
3h_#29	47	0.129877	0.015088	3	sample
3h_#30	99	0.105305	0.00874043	3	sample
3h_#31	175	0.0471228	0.00416411	3	sample
3h_#32	107	0.0578138	0.0059613	3	sample
3h_#33	10	0.0442954	0.0255682	3	sample
3h_#34	16	0.134271	0.02372	3	sample
3h_#35	16	0.0426022	0.0141977	3	sample
3h_#36	102	0.0796688	0.00643825	3	sample
3h_#37	37	0.0899844	0.0138786	3	sample
3h_#38	84	0.0225834	0.00470841	3	sample
3h_#39	12	0.0153986	0.0108876	3	sample
3h_#40	41	0.124651	0.0139276	3	sample
3h_#41	13	0.00890309	0.00890266	3	sample
3h_#42	15	0.0150351	0.0106306	3	sample
3h_#43	47	0.092471	0.0136278	3	sample
3h_#44	27	0.250582	0.0294942	3	sample
3h_#45	45	0.289443	0.0240852	3	sample
3h_#46	39	0.178956	0.0203756	3	sample
3h_#47	44	0.0784508	0.0107718	3	sample
3h_#48	19	0.00699865	0.00699839	3	sample
3h_#49	64	0.167894	0.0148857	3	sample
3h_#50	14	0.0150032	0.010608	3	sample
3h_#51	16	0.0601837	0.0227404	3	sample
3h_#52	29	0.0441645	0.0139629	3	sample
3h_#53	18	0.36258	0.0501894	3	sample
3h_#54	62	0.055427	0.00783636	3	sample
3h_#55	73	0.0376507	0.00574059	3	sample
3h_#56	30	0.0355514	0.00837804	3	sample
3h_#57	52	0.257211	0.0181641	3	sample
3h_#58	56	0.0672473	0.00751592	3	sample
3h_#59	135	0.300751	0.0113179	3	sample
3h_#60	8	0.276714	0.051313	3	sample
3h_#61	57	0.364201	0.0189764	3	sample
3h_#62	93	0.0764934	0.00713029	3	sample
3h_#63	35	0.0559995	0.0111967	3	sample
3h_#64	62	0.320818	0.0162818	3	sample
3h_#65	8	0.0522247	0.0301439	3	sample
3h_#66	53	0.0221957	0.00593138	3	sample
3h_#67	38	0.0734529	0.0114672	3	sample
3h_#68	175	0.194332	0.00773481	3	sample
3h_#69	27	0.0562948	0.0112558	3	sample
3h_#70	51	0.125932	0.0124006	3	sample
3h_#71	33	0.105689	0.0131021	3	sample
3h_#72	65	0.0617025	0.0068537	3	sample
3h_#73	23	0.0179415	0.00802296	3	sample
3h_#74	54	0.0774652	0.00865749	3	sample
3h_#75	19	0.0971887	0.0183579	3	sample
3h_#76	40	0.104028	0.0118489	3	sample
3h_#77	50	0.0803334	0.00915113	3	sample
3h_#78	12	0.0157729	0.0111522	3	sample
3h_#79	75	0.0937674	0.00956557	3	sample
3h_#80	34	0.246893	0.022325	3	sample
3h_#81	20	0.26506	0.0350613	3	sample
3h_#82	13	0.152281	0.0369052	3	sample
3h_#83	27	0.081784	0.0144515	3	sample
3h_#84	35	0.0328763	0.00821769	3	sample
3h_#85	31	0.0600396	0.0125153	3	sample
3h_#86	25	0.0215557	0.00814638	3	sample
3h_#87	22	0.050484	0.0118961	3	sample
3h_#88	19	0.0461665	0.0139165	3	sample
3h_#89	13	0.0506996	0.0191577	3	sample
3h_#90	6	0.0682612	0.039397	3	sample
3h_#91	12	0.00922518	0.00922472	3	sample
3h_#92	21	0.0233578	0.00778499	3	sample
3h_#93	42	0.0269928	0.00619173	3	sample
3h_#94	17	0.0963388	0.0185314	3	sample
3h_#95	26	0.0337719	0.00936504	3	sample
3h_#96	18	0.0266891	0.0108943	3	sample
3h_#97	56	0.0743507	0.00907997	3	sample
3h_#98	13	0.0445882	0.0168489	3	sample
3h_#99	14	0.0105488	0.0105482	3	sample
3h_#100	28	0.0352635	0.0111493	3	sample
3h_#101	80	0.032966	0.00475744	3	sample
3h_#102	29	0.104836	0.0123485	3	sample
3h_#103	39	0.115424	0.0109988	3	sample
3h_#104	19	0.0376492	0.0108663	3	sample
3h_#105	62	0.0253716	0.00488212	3	sample
3h_#106	48	0.0915457	0.0098102	3	sample
3h_#107	64	0.0938145	0.00993962	3	sample
3h_#108	80	0.0998422	0.00903474	3	sample
3h_#109	49	0.0174268	0.00435631	3	sample
3h_#110	57	0.112384	0.0100463	3	sample
3h_#111	31	0.0339166	0.00739993	3	sample
3h_#112	15	0.0356685	0.0118873	3	sample
3h_#113	68	0.0592647	0.00693433	3	sample
3h_#114	190	0.110831	0.00563801	3	sample
3h_#115	110	0.0497671	0.00450456	3	sample
3h_#116	22	0.0430414	0.0129746	3	sample
3h_#117	11	0.0119538	0.00845207	3	sample
3h_#118	51	0.0371416	0.00701777	3	sample
3h_#119	73	0.0838297	0.00774678	3	sample
3h_#120	34	0.0458838	0.0088283	3	sample
3h_#121	49	0.0519762	0.00801799	3	sample
3h_#122	13	0.0167412	0.0118368	3	sample
3h_#123	22	0.0246171	0.0100486	3	sample
3h_#124	16	0.0252361	0.0112845	3	sample
3h_#125	44	0.0762119	0.00952282	3	sample
3h_#126	46	0.0599305	0.00903212	3	sample
3h_#127	61	0.0862619	0.00829694	3	sample
3h_#128	49	0.0709351	0.00802894	3	sample
3h_#129	21	0.421686	0.0392392	3	sample
3h_#130	35	0.0283957	0.00856037	3	sample
3h_#131	40	0.0572648	0.00981799	3	sample
3h_#132	7	0.179178	0.0539756	3	sample
3h_#133	27	0.298968	0.030955	3	sample
3h_#134	53	0.0199468	0.0048373	3	sample
3h_#135	50	0.0299327	0.00669213	3	sample
3h_#136	37	0.119234	0.0122907	3	sample
3h_#137	28	0.219091	0.0225727	3	sample
3h_#138	17	0.109887	0.0203942	3	sample
3h_#139	50	0.0622419	0.00839005	3	sample
3h_#140	95	0.126139	0.0082584	3	sample
3h_#141	83	0.120454	0.00844912	3	sample
3h_#142	85	0.122517	0.00989884	3	sample
3h_#143	50	0.048295	0.00645211	3	sample
3h_#144	35	0.0575468	0.00909629	3	sample
3h_#145	66	0.0855882	0.00765194	3	sample
3h_#146	23	0.118866	0.0177089	3	sample
3h_#147	21	0.0528969	0.0118249	3	sample
3h_#148	28	0.0509727	0.00980716	3	sample
3h_#149	82	0.169413	0.0112596	3	sample
3h_#150	111	0.60962	0.0164619	3	sample
3h_#151	99	0.116762	0.00790348	3	sample
3h_#152	95	0.0949162	0.00697504	3	sample
3h_#153	8	0.0466479	0.0190394	3	sample
3h_#154	7	0.0332454	0.019191	3	sample
3h_#155	15	0.0728505	0.0162839	3	sample
3h_#156	16	0.099209	0.0175291	3	sample
3h_#157	44	0.120813	0.0170751	3	sample
3h_#158	196	0.175994	0.00657138	3	sample
3h_#159	91	0.0681163	0.0057549	3	sample
3h_#160	27	0.131422	0.0150652	3	sample
3h_#161	77	0.0635416	0.00673323	3	sample
3h_#162	67	0.0650195	0.00709188	3	sample
3h_#163	58	0.0668046	0.00792557	3	sample
3h_#164	102	0.0638206	0.00597542	3	sample
3h_#165	100	0.239152	0.011113	3	sample
3h_#166	46	0.210868	0.0141695	3	sample
3h_#167	9	0.0417269	0.020859	3	sample
3h_#168	131	0.0805398	0.00489951	3	sample
3h_#169	39	0.140042	0.0132234	3	sample
3h_#170	150	0.103369	0.00557038	3	sample
3h_#171	56	0.13998	0.0115372	3	sample
3h_#172	70	0.144469	0.0102595	3	sample
3h_#173	83	0.050863	0.00489303	3	sample
3h_#174	58	0.145027	0.0113165	3	sample
3h_#175	50	0.0938929	0.00994792	3	sample
3h_#176	197	0.125009	0.00533678	3	sample
3h_#177	11	0.0605685	0.0228857	3	sample
3h_#178	74	0.00644017	0.00288003	3	sample
3h_#179	47	0.0344815	0.00651524	3	sample
3h_#180	78	0.0840931	0.00828243	3	sample
3h_#181	34	0.521676	0.0368839	3	sample
3h_#182	22	0.195723	0.0282225	3	sample
3h_#183	39	0.0219492	0.00775933	3	sample
3h_#184	50	0.163626	0.0150506	3	sample
3h_#185	27	0.306257	0.0291555	3	sample
3h_#186	33	0.0546641	0.0109298	3	sample
3h_#187	112	0.0495383	0.00527947	3	sample
3h_#188	79	0.107995	0.00912231	3	sample
3h_#189	141	0.0920727	0.00589161	3	sample
3h_#190	56	0.0920985	0.00934684	3	sample
3h_#191	20	0.0638072	0.0212622	3	sample
3h_#192	17	0.0196243	0.0113289	3	sample
3h_#193	106	0.0822529	0.00692407	3	sample
3h_#194	51	0.0698644	0.0092505	3	sample
3h_#195	55	0.137234	0.0142206	3	sample
3h_#196	51	0.0715571	0.00848919	3	sample
3h_#197	12	0.0133231	0.0133222	3	sample
3h_#198	20	0.0265325	0.0132644	3	sample
3h_#199	39	0.149078	0.0170876	3	sample
3h_#200	12	0.0229338	0.0162147	3	sample
3h_#201	36	0.0506977	0.0110603	3	sample
3h_#202	44	0.0595979	0.0107009	3	sample
3h_#203	95	0.102951	0.00851589	3	sample
3h_#204	63	0.132701	0.0114989	3	sample
3h_#205	48	0.0661936	0.0096521	3	sample
3h_#206	85	0.280289	0.0140122	3	sample
3h_#207	61	0.203739	0.0138485	3	sample
3h_#208	93	0.0503189	0.00530273	3	sample
3h_#209	82	0.0739846	0.00750919	3	sample
3h_#210	100	0.0540013	0.00503427	3	sample
3h_#211	100	0.0883777	0.00716518	3	sample
3h_#212	31	0.111816	0.014549	3	sample
3h_#213	117	0.0990777	0.00681739	3	sample
3h_#214	82	0.0539556	0.00658993	3	sample
3h_#215	55	0.0236237	0.00541898	3	sample
3h_#216	102	0.243491	0.0118808	3	sample
3h_#217	73	0.103011	0.00932134	3	sample
3h_#218	20	0.00559266	0.00559249	3	sample
3h_#219	12	0.0324295	0.0162121	3	sample
3h_#220	23	0.120353	0.019018	3	sample
3h_#221	46	0.121007	0.0122161	3	sample
3h_#222	27	0.13678	0.0195266	3	sample
3h_#223	15	0.0441588	0.0166867	3	sample
3h_#224	28	0.0123012	0.0055009	3	sample
3h_#225	80	0.0560598	0.00581148	3	sample
3h_#226	81	0.0494734	0.00556479	3	sample
3h_#227	69	0.0230896	0.00395936	3	sample
3h_#228	76	0.110873	0.00810328	3	sample
3h_#229	26	0.0589154	0.0109371	3	sample
3h_#230	8	0.146212	0.0462022	3	sample
3h_#231	11	0.231754	0.0493525	3	sample
3h_#232	9	0.0365702	0.0211099	3	sample
3h_#233	38	0.0857368	0.0125006	3	sample
3h_#234	51	0.02783	0.0049977	3	sample
6h_#1	76	0.364536	0.0186907	6	sample
6h_#2	47	0.481866	0.0230478	6	sample
6h_#3	81	0.426814	0.017036	6	sample
6h_#4	76	0.646912	0.0204111	6	sample
6h_#5	62	0.756183	0.0249037	6	sample
6h_#6	43	0.636395	0.0265705	6	sample
6h_#7	60	0.288415	0.0175595	6	sample
6h_#8	49	0.729936	0.0269356	6	sample
6h_#9	66	0.155731	0.0117295	6	sample
6h_#10	75	0.230502	0.0168817	6	sample
6h_#11	83	0.281609	0.0168056	6	sample
6h_#12	40	0.226425	0.0191833	6	sample
6h_#13	99	0.405044	0.0142381	6	sample
6h_#14	75	0.622282	0.0189998	6	sample
6h_#15	57	0.260266	0.016089	6	sample
6h_#16	77	0.828344	0.0241471	6	sample
6h_#17	35	0.39162	0.025282	6	sample
6h_#18	16	0.194897	0.0257895	6	sample
6h_#19	141	0.51606	0.0195106	6	sample
6h_#20	164	0.272083	0.0125198	6	sample
6h_#21	62	0.727374	0.0349085	6	sample
6h_#22	81	0.439623	0.0235821	6	sample
6h_#23	67	0.57973	0.0245809	6	sample
6h_#24	42	0.251167	0.0297704	6	sample
6h_#25	73	0.318581	0.0205744	6	sample
6h_#26	65	0.462568	0.0197682	6	sample
6h_#27	34	0.249777	0.0210086	6	sample
6h_#28	49	0.284678	0.0196635	6	sample
6h_#29	45	0.182891	0.0154984	6	sample
6h_#30	49	0.382484	0.0220037	6	sample
6h_#31	78	0.503444	0.0229688	6	sample
6h_#32	82	0.421592	0.0181377	6	sample
6h_#33	24	0.335046	0.0336168	6	sample
6h_#34	60	0.13414	0.025333	6	sample
6h_#35	28	0.0863707	0.0110538	6	sample
6h_#36	27	0.341941	0.0281544	6	sample
6h_#37	32	0.334297	0.0182887	6	sample
6h_#38	115	0.198792	0.0318004	6	sample
6h_#39	110	0.0757797	0.00703328	6	sample
6h_#40	71	0.145377	0.0333273	6	sample
6h_#41	46	0.273257	0.0153996	6	sample
6h_#42	68	0.197909	0.0234641	6	sample
6h_#43	52	0.100363	0.00947863	6	sample
6h_#44	24	0.179514	0.0115292	6	sample
6h_#45	79	0.549606	0.0291307	6	sample
6h_#46	22	0.233305	0.0131717	6	sample
6h_#47	97	0.19531	0.00950949	6	sample
6h_#48	33	0.0903863	0.00614721	6	sample
6h_#49	91	0.252997	0.0194366	6	sample
6h_#50	31	0.270358	0.0223446	6	sample
6h_#51	77	0.048493	0.0103362	6	sample
6h_#52	21	0.995726	0.0316321	6	sample
6h_#53	33	0.199556	0.0228677	6	sample
6h_#54	57	0.504879	0.032992	6	sample
6h_#55	98	0.0527731	0.00477657	6	sample
6h_#56	109	0.182285	0.0103436	6	sample
6h_#57	54	0.221114	0.0155019	6	sample
6h_#58	49	0.194062	0.0149133	6	sample
6h_#59	75	0.263829	0.0191149	6	sample
6h_#60	32	0.11693	0.0243672	6	sample
6h_#61	71	0.18937	0.0135136	6	sample
6h_#62	52	0.679095	0.0520602	6	sample
6h_#63	22	0.492781	0.0369481	6	sample
6h_#64	55	0.414296	0.0231117	6	sample
6h_#65	30	0.211787	0.0197282	6	sample
6h_#66	23	0.0610803	0.0176269	6	sample
6h_#67	11	0.0592435	0.0264866	6	sample
6h_#68	21	0.0318132	0.014225	6	sample
6h_#69	53	0.345299	0.0232927	6	sample
6h_#70	26	0.0574329	0.0135331	6	sample
6h_#71	60	0.487209	0.0253699	6	sample
6h_#72	55	0.105509	0.0304416	6	sample
6h_#73	69	0.173186	0.0396971	6	sample
6h_#74	35	0.143855	0.0313691	6	sample
6h_#75	62	0.223342	0.0281069	6	sample
6h_#76	63	0.299569	0.0403332	6	sample
6h_#77	17	0.151213	0.0154214	6	sample
6h_#78	16	0.154974	0.0141954	6	sample
6h_#79	27	0.540431	0.0241033	6	sample
6h_#80	18	0.132003	0.0153348	6	sample
6h_#81	23	0.0746144	0.0149173	6	sample
6h_#82	52	0.0970663	0.00980038	6	sample
6h_#83	33	0.104559	0.0246319	6	sample
6h_#84	26	0.0195771	0.0138417	6	sample
6h_#85	64	0.254849	0.019521	6	sample
6h_#86	11	0.264642	0.0307231	6	sample
6h_#87	16	0.235382	0.0209447	6	sample
6h_#88	89	0.563086	0.0303179	6	sample
6h_#89	51	0.0711745	0.0214522	6	sample
6h_#90	59	0.0504528	0.0152082	6	sample
6h_#91	86	0.0187699	0.00766203	6	sample
6h_#92	68	0.196956	0.0378667	6	sample
6h_#93	59	0.160019	0.0319782	6	sample
6h_#94	22	0.144419	0.013174	6	sample
6h_#95	33	0.118597	0.00974282	6	sample
6h_#96	18	0.0568194	0.0137768	6	sample
6h_#97	14	0.336148	0.0224722	6	sample
6h_#98	14	0.314259	0.0191661	6	sample
6h_#99	233	0.304992	0.00763463	6	sample
6h_#100	134	0.412399	0.0133383	6	sample
6h_#101	41	0.421491	0.0234391	6	sample
6h_#102	133	0.117601	0.00664329	6	sample
6h_#103	105	0.135521	0.00805041	6	sample
6h_#104	9	0.0480973	0.0240428	6	sample
6h_#105	88	0.144888	0.00946471	6	sample
6h_#106	148	0.229363	0.00891766	6	sample
6h_#107	60	0.884829	0.0300909	6	sample
6h_#108	110	0.254467	0.0117603	6	sample
6h_#109	76	0.208631	0.0142802	6	sample
6h_#110	69	0.225315	0.0130593	6	sample
6h_#111	46	0.17002	0.014842	6	sample
6h_#112	6	0.0569502	0.0284669	6	sample
6h_#113	113	0.170804	0.0088601	6	sample
6h_#114	47	0.235648	0.0213093	6	sample
6h_#115	61	0.101762	0.0124258	6	sample
6h_#116	48	0.0592054	0.0108061	6	sample
6h_#117	52	0.166773	0.0145588	6	sample
6h_#118	28	0.101396	0.0156378	6	sample
6h_#119	66	0.087613	0.00898493	6	sample
6h_#120	167	0.0825284	0.00894774	6	sample
6h_#121	69	0.130634	0.00767933	6	sample
6h_#122	65	0.143761	0.0125037	6	sample
6h_#123	15	0.154987	0.0269587	6	sample
6h_#124	62	0.280063	0.0168954	6	sample
6h_#125	53	0.57072	0.0251257	6	sample
6h_#126	55	0.185432	0.0139644	6	sample
6h_#127	62	0.0756732	0.00788646	6	sample
6h_#128	67	0.297018	0.0165532	6	sample
6h_#129	62	0.0524879	0.0080022	6	sample
6h_#130	65	0.086312	0.00952741	6	sample
6h_#131	82	0.140555	0.0128218	6	sample
6h_#132	49	0.215312	0.0214012	6	sample
6h_#133	59	0.124122	0.0121635	6	sample
6h_#134	72	0.110949	0.0115608	6	sample
6h_#135	51	0.0358709	0.00801952	6	sample
6h_#136	56	0.0493585	0.00834101	6	sample
6h_#137	56	0.159536	0.0143733	6	sample
6h_#138	34	0.599733	0.0439605	6	sample
6h_#139	20	0.0672454	0.0212576	6	sample
6h_#140	17	0.0544227	0.0205642	6	sample
6h_#141	24	0.0616344	0.015909	6	sample
6h_#142	61	0.176415	0.0160902	6	sample
6h_#143	19	0.0413621	0.0130771	6	sample
6h_#144	13	0.0389038	0.0173949	6	sample
6h_#145	65	0.154822	0.012426	6	sample
6h_#146	12	0.0406561	0.0203238	6	sample
6h_#147	11	0.02353	0.0166362	6	sample
6h_#148	41	0.150788	0.0192918	6	sample
6h_#149	45	0.251685	0.0193934	6	sample
6h_#150	69	0.177257	0.0121632	6	sample
6h_#151	10	0.176658	0.0353003	6	sample
6h_#152	71	0.124545	0.010634	6	sample
6h_#153	107	0.0241833	0.00403005	6	sample
6h_#154	21	0.0571836	0.0165027	6	sample
6h_#155	163	0.0690194	0.00581046	6	sample
6h_#156	121	1.03852	0.0288424	6	sample
6h_#157	83	1.25589	0.0333295	6	sample
6h_#158	72	1.07365	0.0293031	6	sample
6h_#159	20	0.0978549	0.0237216	6	sample
6h_#160	47	0.0614452	0.0100984	6	sample
6h_#161	54	0.117958	0.0125669	6	sample
6h_#162	51	0.176952	0.0143399	6	sample
6h_#163	15	0.0261146	0.0150753	6	sample
6h_#164	78	0.257596	0.0164025	6	sample
6h_#165	64	0.434681	0.0294437	6	sample
6h_#166	25	0.280647	0.0367989	6	sample
6h_#167	25	0.0700319	0.0221382	6	sample
6h_#168	90	0.244751	0.0141606	6	sample
6h_#169	57	0.289325	0.0192177	6	sample
6h_#170	30	0.195615	0.0193497	6	sample
6h_#171	35	0.0376824	0.00842442	6	sample
6h_#172	27	0.12511	0.0184349	6	sample
6h_#173	33	0.123104	0.0156245	6	sample
6h_#174	81	0.10556	0.0192623	6	sample
6h_#175	61	0.0700262	0.0194149	6	sample
6h_#176	78	0.10832	0.0289341	6	sample
6h_#177	50	0.159446	0.0139732	6	sample
6h_#178	34	0.164478	0.00785258	6	sample
6h_#179	81	0.234874	0.0103175	6	sample
6h_#180	88	0.458093	0.0151591	6	sample
6h_#181	59	0.273626	0.0184225	6	sample
6h_#182	54	0.125172	0.019779	6	sample
6h_#183	24	0.142564	0.0153621	6	sample
6h_#184	133	0.256099	0.020348	6	sample
6h_#185	150	0.268822	0.0195276	6	sample
6h_#186	184	0.21654	0.0135455	6	sample
6h_#187	53	0.0946296	0.00975564	6	sample
6h_#188	23	0.200223	0.0197087	6	sample
6h_#189	22	0.27673	0.0188029	6	sample
6h_#190	30	0.153811	0.0108406	6	sample
6h_#191	68	0.118618	0.0103182	6	sample
6h_#192	66	0.0944324	0.00844227	6	sample
6h_#193	40	0.146583	0.0158874	6	sample
6h_#194	58	0.670093	0.0272872	6	sample
6h_#195	30	0.553316	0.0391147	6	sample
6h_#196	23	0.316525	0.0418582	6	sample
6h_#197	12	0.0805995	0.0242918	6	sample
6h_#198	15	0.0873803	0.0252134	6	sample
6h_#199	38	0.447082	0.0269979	6	sample
6h_#200	36	0.35916	0.0299803	6	sample
6h_#201	83	0.076598	0.00840447	6	sample
6h_#202	22	0.0505614	0.0130515	6	sample
6h_#203	37	0.102073	0.0123717	6	sample
6h_#204	62	0.0603498	0.00880024	6	sample
6h_#205	61	0.141132	0.0137633	6	sample
6h_#206	66	0.281574	0.0194494	6	sample
6h_#207	69	0.119634	0.0102149	6	sample
6h_#208	111	0.0308896	0.00482338	6	sample
6h_#209	85	0.0570948	0.00663522	6	sample
6h_#210	44	0.0295021	0.00589952	6	sample
6h_#211	61	0.413289	0.0192089	6	sample
6h_#212	36	0.0838416	0.0141658	6	sample
6h_#213	45	0.0596249	0.00888568	6	sample
6h_#214	54	0.0915593	0.0130739	6	sample
6h_#215	58	0.0979315	0.0109437	6	sample
6h_#216	15	0.0838614	0.0265081	6	sample
6h_#217	55	0.171631	0.0157198	6	sample
6h_#218	9	0.0875916	0.0357433	6	sample
6h_#219	8	0.0994946	0.035159	6	sample
6h_#220	25	0.0403622	0.0121672	6	sample
6h_#221	65	0.135889	0.0130069	6	sample
6h_#222	38	0.136036	0.0150124	6	sample
6h_#223	27	0.0138328	0.00564683	6	sample
6h_#224	59	0.0224731	0.00479073	6	sample
6h_#225	22	0.0309356	0.0109357	6	sample
6h_#226	8	0.123834	0.0412524	6	sample
6h_#227	20	0.498203	0.0562693	6	sample
6h_#228	56	0.0555313	0.00777376	6	sample
6h_#229	90	0.0215658	0.00414987	6	sample
6h_#230	33	0.0829623	0.0140173	6	sample
6h_#231	17	0.16976	0.0304637	6	sample
6h_#232	31	0.0323292	0.0114282	6	sample
6h_#233	55	0.353658	0.0237474	6	sample
6h_#234	92	0.151679	0.00936364	6	sample
6h_#235	52	0.123442	0.0112617	6	sample
6h_#236	40	0.635242	0.0321882	6	sample
6h_#237	32	0.407104	0.0271452	6	sample
6h_#238	76	0.173931	0.0131742	6	sample
6h_#239	107	0.181512	0.01047	6	sample
6h_#240	22	0.37733	0.0325347	6	sample
6h_#241	53	0.224494	0.0158167	6	sample
6h_#242	13	0.0290186	0.0145071	6	sample
6h_#243	31	0.201904	0.0226929	6	sample
6h_#244	88	0.139426	0.010686	6	sample
6h_#245	97	0.291064	0.0135659	6	sample
6h_#246	64	0.2353	0.0146036	6	sample
6h_#247	14	0.0224613	0.0158807	6	sample
6h_#248	184	0.158324	0.0067091	6	sample
12h_#1	58	1.24381	0.0320211	12	sample
12h_#2	60	1.12537	0.0259602	12	sample
12h_#3	35	1.19531	0.027858	12	sample
12h_#4	79	0.725675	0.0341601	12	sample
12h_#5	101	0.498102	0.0175337	12	sample
12h_#6	91	0.273318	0.0168625	12	sample
12h_#7	119	0.238418	0.0164327	12	sample
12h_#8	94	0.370815	0.0189621	12	sample
12h_#9	107	0.488196	0.0166453	12	sample
12h_#10	89	0.497104	0.0218292	12	sample
12h_#11	57	1.04617	0.0317256	12	sample
12h_#12	58	0.812833	0.0308178	12	sample
12h_#13	31	0.224989	0.0197105	12	sample
12h_#14	117	0.281976	0.0225442	12	sample
12h_#15	27	0.307489	0.019695	12	sample
12h_#16	46	0.580811	0.0178043	12	sample
12h_#17	34	0.847232	0.0433344	12	sample
12h_#18	19	0.797735	0.0313825	12	sample
12h_#19	50	0.721885	0.0234975	12	sample
12h_#20	60	0.719193	0.0264681	12	sample
12h_#21	71	0.498577	0.0170382	12	sample
12h_#22	98	1.39002	0.0245584	12	sample
12h_#23	57	1.72246	0.0244081	12	sample
12h_#24	20	0.672515	0.0179773	12	sample
12h_#25	92	0.741537	0.0193214	12	sample
12h_#26	41	0.804621	0.0136633	12	sample
12h_#27	33	0.596332	0.021856	12	sample
12h_#28	57	1.03705	0.0258234	12	sample
12h_#29	68	0.48598	0.0171294	12	sample
12h_#30	113	0.276154	0.0174413	12	sample
12h_#31	175	0.480285	0.016502	12	sample
12h_#32	41	1.22383	0.0233515	12	sample
12h_#33	12	0.40376	0.018166	12	sample
12h_#34	114	0.899464	0.0467395	12	sample
12h_#35	37	0.506071	0.033879	12	sample
12h_#36	124	2.54803	0.0731926	12	sample
12h_#37	23	0.40193	0.0192989	12	sample
12h_#38	23	0.631346	0.0301748	12	sample
12h_#39	24	0.506898	0.0184993	12	sample
12h_#40	18	0.221908	0.0146798	12	sample
12h_#41	164	0.205176	0.0332496	12	sample
12h_#42	63	0.349583	0.0474888	12	sample
12h_#43	15	0.344891	0.0482108	12	sample
12h_#44	13	0.320786	0.0154627	12	sample
12h_#45	38	0.199166	0.0369472	12	sample
12h_#46	59	0.171505	0.0766331	12	sample
12h_#47	57	0.812629	0.0296709	12	sample
12h_#48	58	0.0677353	0.0276434	12	sample
12h_#49	53	0.0367915	0.00949775	12	sample
12h_#50	90	0.969492	0.0308029	12	sample
12h_#51	20	0.420609	0.0205785	12	sample
12h_#52	21	0.18692	0.0482171	12	sample
12h_#53	51	0.112206	0.0104574	12	sample
12h_#54	34	0.0642989	0.00947728	12	sample
12h_#55	88	0.235693	0.0588536	12	sample
12h_#56	73	0.535904	0.0309088	12	sample
12h_#57	66	0.416084	0.0467154	12	sample
12h_#58	56	0.28342	0.0235848	12	sample
12h_#59	30	0.161587	0.0212002	12	sample
12h_#60	169	0.286692	0.0218924	12	sample
12h_#61	10	0.370636	0.0266294	12	sample
12h_#62	60	0.265128	0.0187694	12	sample
12h_#63	106	0.215177	0.0162483	12	sample
12h_#64	44	0.26846	0.015965	12	sample
12h_#65	62	0.962791	0.0328639	12	sample
12h_#66	14	0.8212	0.0444177	12	sample
12h_#67	29	0.357914	0.0179763	12	sample
12h_#68	13	0.635413	0.053531	12	sample
12h_#69	56	0.355194	0.0159849	12	sample
12h_#70	18	0.317784	0.0191674	12	sample
12h_#71	34	0.451114	0.0329141	12	sample
12h_#72	51	1.83474	0.0447515	12	sample
12h_#73	42	0.478251	0.0511509	12	sample
12h_#74	21	2.08619	0.05113	12	sample
12h_#75	19	0.457795	0.0251429	12	sample
12h_#76	6	0.647834	0.0340329	12	sample
12h_#77	13	0.751592	0.0320145	12	sample
12h_#78	57	0.440361	0.0388368	12	sample
12h_#79	48	1.8835	0.0427561	12	sample
12h_#80	43	2.07337	0.0508192	12	sample
12h_#81	61	0.637364	0.0457318	12	sample
12h_#82	23	0.631153	0.0348992	12	sample
12h_#83	65	0.683352	0.0315471	12	sample
12h_#84	41	1.95145	0.0602668	12	sample
12h_#85	56	0.169847	0.0361806	12	sample
12h_#86	27	0.0377053	0.0168591	12	sample
12h_#87	190	0.462944	0.0506967	12	sample
12h_#88	57	0.240047	0.0282557	12	sample
12h_#89	90	0.0537288	0.0203021	12	sample
12h_#90	15	0.415712	0.0865012	12	sample
12h_#91	12	0.158825	0.0374055	12	sample
12h_#92	75	0.340479	0.0364409	12	sample
12h_#93	34	0.362688	0.0397378	12	sample
12h_#94	20	0.247557	0.0395915	12	sample
12h_#95	13	0.582287	0.0404513	12	sample
12h_#96	27	0.515906	0.0681566	12	sample
12h_#97	35	0.0986498	0.0162099	12	sample
12h_#98	31	0.587742	0.0491768	12	sample
12h_#99	25	1.42007	0.0674465	12	sample
12h_#100	22	0.353054	0.0232384	12	sample
12h_#101	27	0.585897	0.0275078	12	sample
12h_#102	90	0.0442993	0.00923498	12	sample
12h_#103	29	0.274236	0.0252108	12	sample
12h_#104	47	0.226794	0.0268849	12	sample
12h_#105	19	0.205023	0.0144463	12	sample
12h_#106	62	0.222094	0.012363	12	sample
12h_#107	48	0.0533737	0.0147992	12	sample
12h_#108	77	0.23306	0.0363553	12	sample
12h_#109	102	0.0760484	0.0268769	12	sample
12h_#110	66	0.0535464	0.00618133	12	sample
12h_#111	57	0.207763	0.013397	12	sample
12h_#112	31	0.622271	0.0426043	12	sample
12h_#113	15	0.538524	0.0171298	12	sample
12h_#114	68	0.791203	0.0499414	12	sample
12h_#115	237	0.300617	0.0214951	12	sample
12h_#116	110	0.528688	0.0283471	12	sample
12h_#117	29	0.0357677	0.00565435	12	sample
12h_#118	13	0.236365	0.0142885	12	sample
12h_#119	74	0.0637777	0.0260287	12	sample
12h_#120	82	0.0298301	0.0121762	12	sample
12h_#121	43	0.0685758	0.0228507	12	sample
12h_#122	49	0.18143	0.0161483	12	sample
12h_#123	18	0.336275	0.03324	12	sample
12h_#124	35	0.0588648	0.00954629	12	sample
12h_#125	16	0.375543	0.0228967	12	sample
12h_#126	56	0.083007	0.0118532	12	sample
12h_#127	97	0.317809	0.0181094	12	sample
12h_#128	61	0.209085	0.0180432	12	sample
12h_#129	59	0.0980671	0.0120653	12	sample
12h_#130	37	0.0769381	0.0135956	12	sample
12h_#131	44	0.170991	0.0251896	12	sample
12h_#132	54	0.739304	0.0236009	12	sample
12h_#133	183	0.379307	0.0220048	12	sample
12h_#134	44	0.414789	0.0151651	12	sample
12h_#135	17	0.233622	0.014908	12	sample
12h_#136	21	0.491011	0.0137387	12	sample
12h_#137	7	0.0510281	0.0104134	12	sample
12h_#138	19	0.137877	0.0275563	12	sample
12h_#139	151	2.02108	0.0598309	12	sample
12h_#140	127	0.582648	0.0219891	12	sample
12h_#141	38	3.13024	0.0504641	12	sample
12h_#142	115	0.207451	0.00993615	12	sample
12h_#143	21	0.0897011	0.00672035	12	sample
12h_#144	27	0.406846	0.0331511	12	sample
12h_#145	66	2.87496	0.0491724	12	sample
12h_#146	35	0.228744	0.0196645	12	sample
12h_#147	50	0.157848	0.0249381	12	sample
12h_#148	97	0.106787	0.0227548	12	sample
12h_#149	91	0.300796	0.0493759	12	sample
12h_#150	65	0.109582	0.0100399	12	sample
12h_#151	7	0.0784674	0.0128949	12	sample
12h_#152	53	0.0768651	0.00905513	12	sample
12h_#153	75	0.206859	0.0390521	12	sample
12h_#154	76	0.284813	0.0169965	12	sample
12h_#155	98	0.924742	0.0396098	12	sample
12h_#156	17	0.104398	0.01522	12	sample
12h_#157	78	0.285643	0.0153565	12	sample
12h_#158	167	0.74467	0.0313225	12	sample
12h_#159	288	0.385193	0.0206086	12	sample
12h_#160	131	0.307208	0.0225516	12	sample
12h_#161	49	0.453357	0.0300883	12	sample
12h_#162	88	0.686279	0.0258311	12	sample
12h_#163	84	0.585228	0.0237821	12	sample
12h_#164	106	0.51692	0.048078	12	sample
12h_#165	25	0.432307	0.0235683	12	sample
12h_#166	12	0.920684	0.036225	12	sample
12h_#167	74	0.333494	0.0317442	12	sample
12h_#168	121	0.475252	0.0387117	12	sample
12h_#169	69	2.09224	0.0562193	12	sample
12h_#170	217	0.272393	0.0176325	12	sample
12h_#171	29	0.40485	0.0454567	12	sample
12h_#172	20	0.395722	0.0430911	12	sample
12h_#173	220	0.359118	0.0546663	12	sample
12h_#174	67	0.250099	0.0156116	12	sample
12h_#175	107	0.286664	0.00862689	12	sample
12h_#176	171	0.583123	0.0194673	12	sample
12h_#177	78	0.103745	0.0299329	12	sample
12h_#178	55	0.504403	0.0157767	12	sample
12h_#179	97	0.722512	0.0155946	12	sample
12h_#180	39	2.03651	0.045105	12	sample
12h_#181	40	1.0096	0.0494276	12	sample
12h_#182	77	0.11863	0.018294	12	sample
12h_#183	123	0.0859418	0.00937296	12	sample
12h_#184	72	0.569219	0.0253582	12	sample
12h_#185	85	0.21824	0.0161593	12	sample
12h_#186	11	0.340882	0.0232624	12	sample
12h_#187	197	0.363397	0.0403039	12	sample
12h_#188	68	0.169622	0.0411044	12	sample
12h_#189	67	0.461005	0.0180126	12	sample
12h_#190	114	0.344934	0.0287949	12	sample
12h_#191	74	1.22816	0.0252055	12	sample
12h_#192	77	1.04175	0.0508698	12	sample
12h_#193	183	1.1531	0.0286427	12	sample
12h_#194	54	0.493302	0.074184	12	sample
12h_#195	11	0.169981	0.0566119	12	sample
12h_#196	175	0.32925	0.0272976	12	sample
12h_#197	44	0.188753	0.014463	12	sample
12h_#198	113	0.243626	0.0194197	12	sample
12h_#199	154	0.202186	0.0291535	12	sample
12h_#200	53	0.0440394	0.0117674	12	sample
12h_#201	62	0.913791	0.031478	12	sample
12h_#202	9	0.206234	0.0686734	12	sample
12h_#203	11	0.0485205	0.0198035	12	sample
12h_#204	8	0.408147	0.0193084	12	sample
12h_#205	37	0.182432	0.0317282	12	sample
12h_#206	92	0.0601499	0.0200439	12	sample
12h_#207	69	0.221158	0.0535792	12	sample
12h_#208	90	0.115071	0.0103696	12	sample
12h_#209	109	0.0552602	0.0102587	12	sample
12h_#210	30	0.411321	0.0396819	12	sample
12h_#211	17	0.472641	0.0213886	12	sample
24h_#1	66	0.1444	0.0108766	24	sample
24h_#2	68	0.159151	0.0115065	24	sample
24h_#3	16	1.39785	0.0782067	24	sample
24h_#4	100	0.591145	0.0176588	24	sample
24h_#5	99	0.376573	0.0141658	24	sample
24h_#6	17	0.350085	0.0489356	24	sample
24h_#7	61	0.0274125	0.00537527	24	sample
24h_#8	70	0.211645	0.0137915	24	sample
24h_#9	37	1.87687	0.0870632	24	sample
24h_#10	24	0.17094	0.0239158	24	sample
24h_#11	19	0.066546	0.0161343	24	sample
24h_#12	135	1.32162	0.0252098	24	sample
24h_#13	39	0.563187	0.0290783	24	sample
24h_#14	68	0.346966	0.0178386	24	sample
24h_#15	48	0.492417	0.026369	24	sample
24h_#16	28	0.270888	0.0312369	24	sample
24h_#17	22	1.2755	0.0936842	24	sample
24h_#18	53	1.3559	0.049945	24	sample
24h_#19	45	0.528411	0.0245453	24	sample
24h_#20	27	0.651476	0.046031	24	sample
24h_#21	56	0.696123	0.0302752	24	sample
24h_#22	61	1.49805	0.0498649	24	sample
24h_#23	20	1.36465	0.0843771	24	sample
24h_#24	81	0.191686	0.0107728	24	sample
24h_#25	69	0.878752	0.0251198	24	sample
24h_#26	93	1.98512	0.039072	24	sample
24h_#27	73	0.927067	0.0308443	24	sample
24h_#28	80	0.941606	0.0313813	24	sample
24h_#29	16	0.722511	0.0742909	24	sample
24h_#30	23	3.02514	0.123512	24	sample
24h_#31	52	0.142059	0.0119128	24	sample
24h_#32	59	0.848126	0.0412227	24	sample
24h_#33	26	1.46879	0.086658	24	sample
24h_#34	83	3.97294	0.0636532	24	sample
24h_#35	19	0.0387021	0.0147348	24	sample
24h_#36	40	0.0496403	0.00964586	24	sample
24h_#37	101	0.0827924	0.00801975	24	sample
24h_#38	30	0.253959	0.0254884	24	sample
24h_#39	50	0.330841	0.0217309	24	sample
24h_#40	28	0.190815	0.0301775	24	sample
24h_#41	52	0.784775	0.0297764	24	sample
24h_#42	18	0.245118	0.032146	24	sample
24h_#43	23	1.04842	0.0628894	24	sample
24h_#44	52	0.37244	0.0179271	24	sample
24h_#45	51	0.677116	0.0312603	24	sample
24h_#46	29	0.134626	0.0213728	24	sample
24h_#47	70	4.07964	0.072693	24	sample
24h_#48	18	0.545519	0.0593644	24	sample
24h_#49	40	0.816713	0.0384758	24	sample
24h_#50	18	0.114412	0.0305603	24	sample
24h_#51	55	0.863535	0.0335259	24	sample
24h_#52	86	0.771039	0.0219087	24	sample
24h_#53	73	0.675799	0.0202153	24	sample
24h_#54	53	2.85647	0.0561803	24	sample
24h_#55	35	0.376606	0.0226262	24	sample
24h_#56	49	0.919415	0.0289113	24	sample
24h_#57	84	0.593672	0.0185514	24	sample
24h_#58	50	1.25268	0.0371293	24	sample
24h_#59	60	0.604225	0.0218943	24	sample
24h_#60	76	0.522965	0.0175829	24	sample
24h_#61	63	3.25192	0.0498071	24	sample
24h_#62	70	0.159466	0.0130149	24	sample
24h_#63	36	0.511935	0.0483776	24	sample
24h_#64	28	0.0847928	0.0192569	24	sample
24h_#65	63	0.490772	0.024599	24	sample
24h_#66	18	0.424847	0.0576437	24	sample
24h_#67	80	0.370254	0.0206755	24	sample
24h_#68	73	0.391397	0.0213344	24	sample
24h_#69	17	0.190432	0.0434642	24	sample
24h_#70	27	0.0974424	0.0212533	24	sample
24h_#71	64	1.67251	0.0576004	24	sample
24h_#72	82	4.22638	0.0829532	24	sample
24h_#73	22	0.244239	0.0314633	24	sample
24h_#74	53	1.42396	0.0456182	24	sample
24h_#75	21	1.05072	0.0639036	24	sample
24h_#76	44	0.355609	0.0267294	24	sample
24h_#77	47	0.422485	0.0278774	24	sample
24h_#78	43	0.689877	0.037048	24	sample
24h_#79	60	0.909466	0.0263324	24	sample
24h_#80	15	0.317167	0.0494543	24	sample
24h_#81	17	0.0481001	0.0160294	24	sample
24h_#82	39	1.83063	0.0538613	24	sample
24h_#83	59	1.12619	0.032658	24	sample
24h_#84	49	0.650797	0.0305299	24	sample
24h_#85	37	0.0947795	0.0113229	24	sample
24h_#86	66	0.606576	0.0233279	24	sample
24h_#87	26	0.33267	0.0362367	24	sample
24h_#88	12	1.2351	0.104867	24	sample
24h_#89	29	0.0504275	0.0152006	24	sample
24h_#90	43	0.0446197	0.0108555	24	sample
24h_#91	44	0.0603243	0.00919948	24	sample
24h_#92	42	0.0827648	0.0109406	24	sample
24h_#93	65	0.79259	0.0258591	24	sample
24h_#94	21	0.0582279	0.0160045	24	sample
24h_#95	68	0.46126	0.0218006	24	sample
24h_#96	50	0.684861	0.0333021	24	sample
24h_#97	19	0.407769	0.0324769	24	sample
24h_#98	17	1.65668	0.0857577	24	sample
24h_#99	59	0.223325	0.0159979	24	sample
24h_#100	22	2.50614	0.126056	24	sample
24h_#101	13	1.21879	0.0994867	24	sample
24h_#102	10	0.98661	0.133539	24	sample
24h_#103	30	0.148255	0.0197966	24	sample
24h_#104	28	0.27068	0.0230943	24	sample
24h_#105	45	0.0789901	0.0107449	24	sample
24h_#106	162	0.452343	0.012099	24	sample
24h_#107	80	1.66854	0.0391514	24	sample
24h_#108	19	0.20949	0.0411501	24	sample
24h_#109	11	0.109965	0.037367	24	sample
24h_#110	67	1.18408	0.0326806	24	sample
24h_#111	65	0.710576	0.0248609	24	sample
24h_#112	30	3.31237	0.0827691	24	sample
24h_#113	66	1.81668	0.0380283	24	sample
24h_#114	52	0.292786	0.0217956	24	sample
24h_#115	135	1.52747	0.0215853	24	sample
24h_#116	37	0.543189	0.0249894	24	sample
24h_#117	86	0.895324	0.0237059	24	sample
24h_#118	73	0.474953	0.0167059	24	sample
24h_#119	120	0.760059	0.0148121	24	sample
24h_#120	157	0.464692	0.0120901	24	sample
24h_#121	105	0.0586068	0.00643493	24	sample
24h_#122	71	0.994646	0.0266383	24	sample
24h_#123	27	0.247459	0.0301944	24	sample
24h_#124	19	0.0962228	0.0215056	24	sample
24h_#125	21	0.563427	0.0624261	24	sample
24h_#126	50	0.672169	0.0332475	24	sample
24h_#127	60	3.04946	0.0638729	24	sample
24h_#128	76	1.18209	0.0266924	24	sample
24h_#129	36	1.25102	0.0488501	24	sample
24h_#130	74	1.34906	0.0350308	24	sample
24h_#131	13	0.693243	0.0647022	24	sample
24h_#132	62	0.15879	0.0150448	24	sample
24h_#133	31	0.365876	0.0429039	24	sample
24h_#134	22	0.321479	0.0373109	24	sample
24h_#135	31	0.143236	0.0246142	24	sample
24h_#136	39	0.161146	0.0180073	24	sample
24h_#137	47	0.765351	0.0302792	24	sample
24h_#138	17	0.835133	0.0815485	24	sample
24h_#139	42	0.91676	0.0459149	24	sample
24h_#140	38	0.81082	0.0389634	24	sample
24h_#141	59	0.0938526	0.00933426	24	sample
24h_#142	55	0.683064	0.0334557	24	sample
24h_#143	58	2.74976	0.0656598	24	sample
24h_#144	57	1.35673	0.0438133	24	sample
24h_#145	45	3.79444	0.0807452	24	sample
24h_#146	54	4.56688	0.0684246	24	sample
24h_#147	26	1.02169	0.0565569	24	sample
24h_#148	43	0.40103	0.0259973	24	sample
24h_#149	98	0.566821	0.0161029	24	sample
24h_#150	54	0.0733328	0.0101152	24	sample
24h_#151	30	0.430895	0.0365721	24	sample
24h_#152	27	0.731815	0.0467176	24	sample
24h_#153	13	0.0541504	0.0191398	24	sample
24h_#154	81	0.537582	0.0219165	24	sample
24h_#155	13	2.94947	0.154431	24	sample
24h_#156	25	0.209608	0.0246766	24	sample
24h_#157	68	1.8428	0.0398404	24	sample
24h_#158	47	0.64468	0.0248256	24	sample
24h_#159	50	0.168527	0.0152448	24	sample
24h_#160	86	0.314332	0.013468	24	sample
24h_#161	54	1.23087	0.0373276	24	sample
24h_#162	49	0.252929	0.014937	24	sample
24h_#163	18	0.132037	0.0281317	24	sample
24h_#164	93	0.508757	0.0161444	24	sample
24h_#165	18	0.261781	0.0413369	24	sample
24h_#166	18	0.559449	0.0552383	24	sample
24h_#167	56	0.210853	0.0151615	24	sample
24h_#168	67	0.0229714	0.00489694	24	sample
24h_#169	31	1.95894	0.095328	24	sample
24h_#170	17	0.0678348	0.0226038	24	sample
24h_#171	66	1.1565	0.0284178	24	sample
24h_#172	61	0.350751	0.0147433	24	sample
24h_#173	48	0.529562	0.0254698	24	sample
24h_#174	140	1.00628	0.0187115	24	sample
24h_#175	83	0.672688	0.0184736	24	sample
24h_#176	114	0.793988	0.0169805	24	sample
24h_#177	130	1.30803	0.0267658	24	sample
24h_#178	18	0.188539	0.0280791	24	sample
24h_#179	25	0.055905	0.0135551	24	sample
24h_#180	52	0.387294	0.0241238	24	sample
24h_#181	116	0.11819	0.00977563	24	sample
24h_#182	35	0.637364	0.0423551	24	sample
24h_#183	66	0.69085	0.0277386	24	sample
24h_#184	80	0.601048	0.0206299	24	sample
24h_#185	93	0.392087	0.0164407	24	sample
24h_#186	53	0.0940154	0.0129978	24	sample
24h_#187	46	1.47475	0.0672246	24	sample
24h_#188	22	1.29584	0.0959608	24	sample
24h_#189	107	2.08113	0.0387314	24	sample
24h_#190	62	0.192207	0.0151868	24	sample
24h_#191	39	1.05036	0.0373389	24	sample
24h_#192	53	0.927145	0.0283445	24	sample
24h_#193	50	1.39785	0.0253873	24	sample
24h_#194	79	0.893412	0.0382901	24	sample
24h_#195	58	0.0731195	0.0132593	24	sample
24h_#196	78	0.691299	0.0273644	24	sample
24h_#197	63	0.44439	0.0278704	24	sample
24h_#198	83	0.647711	0.0290426	24	sample
24h_#199	41	0.0799081	0.0233108	24	sample
24h_#200	28	0.20056	0.0342898	24	sample
24h_#201	134	0.267211	0.00580045	24	sample
24h_#202	104	0.475015	0.0272498	24	sample
24h_#203	48	0.0868943	0.0356666	24	sample
24h_#204	86	0.0671598	0.010237	24	sample
24h_#205	149	0.779902	0.0167122	24	sample
24h_#206	144	0.549496	0.0177146	24	sample
24h_#207	43	0.0665071	0.0267204	24	sample
24h_#208	62	1.36068	0.049214	24	sample
24h_#209	102	1.1342	0.031697	24	sample
24h_#210	75	1.1094	0.0476178	24	sample
24h_#211	99	3.57055	0.0546546	24	sample
24h_#212	41	0.38767	0.0463445	24	sample
24h_#213	32	1.42965	0.0726654	24	sample
24h_#214	142	0.0836743	0.00492763	24	sample
24h_#215	36	0.210753	0.0388281	24	sample
24h_#216	80	0.808373	0.0270928	24	sample
24h_#217	22	0.377897	0.0647696	24	sample
24h_#218	218	0.219453	0.00288861	24	sample
24h_#219	40	0.118642	0.0354546	24	sample
24h_#220	96	0.344832	0.00940476	24	sample
24h_#221	148	0.337814	0.0109348	24	sample
24h_#222	68	1.23128	0.0564856	24	sample
24h_#223	93	0.358484	0.0150716	24	sample
24h_#224	107	0.912766	0.0228423	24	sample
24h_#225	94	0.985827	0.0258038	24	sample
24h_#226	57	0.917478	0.0533452	24	sample
24h_#227	74	0.149277	0.0124688	24	sample
24h_#228	39	0.0555234	0.0139399	24	sample
24h_#229	65	0.133374	0.0118005	24	sample
24h_#230	104	0.879669	0.0180965	24	sample
24h_#231	65	0.919335	0.0432745	24	sample
24h_#232	40	0.0982091	0.0166149	24	sample
24h_#233	101	0.271983	0.00836959	24	sample
24h_#234	135	4.18645	0.0448358	24	sample
24h_#235	46	0.498752	0.0454749	24	sample
24h_#236	27	0.825961	0.0570518	24	sample
24h_#237	153	0.0967993	0.00414599	24	sample
24h_#238	48	1.05924	0.0792306	24	sample
24h_#239	101	0.703542	0.0162248	24	sample
24h_#240	35	0.763022	0.0817496	24	sample
24h_#241	81	0.138744	0.0170526	24	sample
24h_#242	103	0.606472	0.0216103	24	sample
24h_ctrl_#1	63	0.0280804	0.00368661	24	control
24h_ctrl_#2	39	0.0130637	0.00362298	24	control
24h_ctrl_#3	61	0.0265546	0.00462194	24	control
24h_ctrl_#4	29	0.0201754	0.00559506	24	control
24h_ctrl_#5	18	0.0248127	0.00937713	24	control
24h_ctrl_#6	58	0.0258148	0.00424336	24	control
24h_ctrl_#7	51	0.0100003	0.0040824	24	control
24h_ctrl_#8	27	0.0237897	0.00792893	24	control
24h_ctrl_#9	51	0.0161296	0.00343854	24	control
24h_ctrl_#10	54	0.0157864	0.00382844	24	control
24h_ctrl_#11	18	0.0150401	0.00751948	24	control
24h_ctrl_#12	50	0.0231635	0.00463214	24	control
24h_ctrl_#13	108	0.0198038	0.00271998	24	control
24h_ctrl_#14	61	0.0179702	0.00352391	24	control
24h_ctrl_#15	22	0.0181026	0.0068415	24	control
24h_ctrl_#16	13	0.015353	0.00886332	24	control
24h_ctrl_#17	22	0.0261696	0.00699319	24	control
24h_ctrl_#18	25	0.0158476	0.00560252	24	control
24h_ctrl_#19	65	0.0212444	0.00401437	24	control
24h_ctrl_#20	60	0.0200384	0.00378651	24	control
24h_ctrl_#21	80	0.016487	0.00251403	24	control
24h_ctrl_#22	145	0.0261122	0.00265094	24	control
24h_ctrl_#23	86	0.0202688	0.00312721	24	control
24h_ctrl_#24	60	0.019804	0.00361534	24	control
24h_ctrl_#25	58	0.0173459	0.00397907	24	control
24h_ctrl_#26	65	0.0278408	0.00470528	24	control
24h_ctrl_#27	74	0.0223315	0.00382938	24	control
24h_ctrl_#28	76	0.0134655	0.00287064	24	control
24h_ctrl_#29	22	0.0167418	0.00632724	24	control
24h_ctrl_#30	71	0.0205669	0.00357986	24	control
24h_ctrl_#31	77	0.0256682	0.00342961	24	control
24h_ctrl_#32	26	0.020134	0.00671064	24	control
24h_ctrl_#33	24	0.0229155	0.00572821	24	control
24h_ctrl_#34	51	0.0290548	0.00437952	24	control
24h_ctrl_#35	34	0.0148141	0.00446627	24	control
24h_ctrl_#36	53	0.0194345	0.00388651	24	control
24h_ctrl_#37	48	0.0168754	0.00397722	24	control
24h_ctrl_#38	58	0.026427	0.00356293	24	control
24h_ctrl_#39	36	0.0247634	0.00485589	24	control
24h_ctrl_#40	42	0.0236757	0.00493612	24	control
24h_ctrl_#41	11	0.0177758	0.00888707	24	control
24h_ctrl_#42	13	0.0215178	0.00813207	24	control
24h_ctrl_#43	46	0.0246296	0.00422341	24	control
24h_ctrl_#44	41	0.0202419	0.00389515	24	control
24h_ctrl_#45	72	0.0135476	0.00270933	24	control
24h_ctrl_#46	66	0.016868	0.00359596	24	control
24h_ctrl_#47	90	0.024255	0.00336315	24	control
24h_ctrl_#48	33	0.0229453	0.00636312	24	control
24h_ctrl_#49	108	0.0209885	0.00266526	24	control
24h_ctrl_#50	51	0.0236469	0.00405492	24	control
24h_ctrl_#51	72	0.0224339	0.00330732	24	control
24h_ctrl_#52	79	0.0264769	0.00403714	24	control
24h_ctrl_#53	17	0.00921115	0.0053178	24	control
24h_ctrl_#54	111	0.0195288	0.00252091	24	control
24h_ctrl_#55	30	0.0254764	0.00519967	24	control
24h_ctrl_#56	34	0.0291189	0.00540644	24	control
24h_ctrl_#57	43	0.0143697	0.00359216	24	control
24h_ctrl_#58	31	0.0246202	0.0063561	24	control
24h_ctrl_#59	44	0.0213365	0.00426683	24	control
24h_ctrl_#60	47	0.016891	0.00377662	24	control
24h_ctrl_#61	23	0.0196016	0.00523822	24	control
24h_ctrl_#62	54	0.0267087	0.00464875	24	control
24h_ctrl_#63	37	0.0263731	0.00549843	24	control
24h_ctrl_#64	17	0.0142228	0.00636015	24	control
24h_ctrl_#65	93	0.0179754	0.00295486	24	control
24h_ctrl_#66	68	0.0216677	0.00312712	24	control
24h_ctrl_#67	27	0.0204957	0.00529141	24	control
24h_ctrl_#68	30	0.0244866	0.00654351	24	control
24h_ctrl_#69	54	0.0235515	0.0040993	24	control
24h_ctrl_#70	34	0.0167901	0.0043348	24	control
24h_ctrl_#71	17	0.0114823	0.00662893	24	control
24h_ctrl_#72	25	0.0186052	0.00480338	24	control
24h_ctrl_#73	58	0.0229776	0.00399941	24	control
24h_ctrl_#74	50	0.0296851	0.00481482	24	control
24h_ctrl_#75	33	0.023777	0.00545414	24	control
24h_ctrl_#76	13	0.00659633	0.00466414	24	control
24h_ctrl_#77	125	0.0245369	0.002852	24	control
24h_ctrl_#78	139	0.0288381	0.00256872	24	control
24h_ctrl_#79	27	0.0390997	0.00815124	24	control
24h_ctrl_#80	32	0.0235702	0.00629864	24	control
24h_ctrl_#81	52	0.0268577	0.0039594	24	control
24h_ctrl_#82	44	0.0222643	0.00420707	24	control
24h_ctrl_#83	32	0.0249789	0.00558473	24	control
24h_ctrl_#84	49	0.019625	0.00352439	24	control
24h_ctrl_#85	37	0.0216984	0.00410016	24	control
24h_ctrl_#86	45	0.0213008	0.00395502	24	control
24h_ctrl_#87	111	0.0253833	0.00301205	24	control
24h_ctrl_#88	112	0.0276588	0.00345686	24	control
24h_ctrl_#89	75	0.0195049	0.0032966	24	control
24h_ctrl_#90	22	0.0110649	0.00494807	24	control
24h_ctrl_#91	45	0.0331004	0.00576107	24	control
24h_ctrl_#92	10	0.0277683	0.0124166	24	control
24h_ctrl_#93	36	0.0221337	0.00461468	24	control
24h_ctrl_#94	76	0.0319643	0.00371517	24	control
24h_ctrl_#95	27	0.0198526	0.00496265	24	control
24h_ctrl_#96	36	0.0210878	0.00460123	24	control
24h_ctrl_#97	36	0.0312725	0.00601743	24	control
24h_ctrl_#98	47	0.0236176	0.00404989	24	control
24h_ctrl_#99	50	0.0290839	0.00459788	24	control
24h_ctrl_#100	57	0.0191811	0.00362453	24	control
24h_ctrl_#101	59	0.0166542	0.00320483	24	control
24h_ctrl_#102	41	0.0262123	0.00456237	24	control
24h_ctrl_#103	41	0.0182822	0.00430875	24	control
24h_ctrl_#104	87	0.0132731	0.00234621	24	control
24h_ctrl_#105	62	0.0223429	0.00353232	24	control
24h_ctrl_#106	99	0.0237324	0.00265304	24	control
24h_ctrl_#107	84	0.0220112	0.00308184	24	control
24h_ctrl_#108	43	0.0174537	0.00400379	24	control
24h_ctrl_#109	32	0.0193667	0.00559013	24	control
24h_ctrl_#110	52	0.0215454	0.00449203	24	control
24h_ctrl_#111	66	0.0265237	0.00378859	24	control
24h_ctrl_#112	81	0.0227525	0.00328365	24	control
24h_ctrl_#113	110	0.0189447	0.00267892	24	control
24h_ctrl_#114	54	0.0239467	0.0043715	24	control
24h_ctrl_#115	64	0.0249731	0.00410502	24	control
24h_ctrl_#116	31	0.0212074	0.00639356	24	control
24h_ctrl_#117	42	0.0237541	0.00518293	24	control
24h_ctrl_#118	68	0.0292241	0.00417425	24	control
24h_ctrl_#119	73	0.0260401	0.00383888	24	control
24h_ctrl_#120	51	0.0224321	0.0044859	24	control
24h_ctrl_#121	34	0.0114511	0.0038168	24	control
24h_ctrl_#122	29	0.0215493	0.00538673	24	control
24h_ctrl_#123	42	0.0278658	0.00517381	24	control
24h_ctrl_#124	44	0.0198552	0.00397063	24	control
24h_ctrl_#125	36	0.0238092	0.00507552	24	control
24h_ctrl_#126	79	0.0224123	0.00307822	24	control
24h_ctrl_#127	68	0.029804	0.0040552	24	control
24h_ctrl_#128	14	0.0109707	0.00548505	24	control
24h_ctrl_#129	62	0.0239965	0.00379372	24	control
24h_ctrl_#130	40	0.0263415	0.0049774	24	control
24h_ctrl_#131	51	0.0163262	0.00356236	24	control
24h_ctrl_#132	71	0.0165287	0.00324126	24	control
24h_ctrl_#133	50	0.0187487	0.00419194	24	control
24h_ctrl_#134	38	0.0201682	0.00475319	24	control
24h_ctrl_#135	21	0.0236196	0.00631183	24	control
24h_ctrl_#136	90	0.0309211	0.00380552	24	control
24h_ctrl_#137	35	0.0243792	0.00519701	24	control
24h_ctrl_#138	91	0.0168867	0.00260545	24	control
24h_ctrl_#139	49	0.0268348	0.00526201	24	control
24h_ctrl_#140	35	0.0303045	0.00645995	24	control
24h_ctrl_#141	41	0.0189988	0.00460744	24	control
24h_ctrl_#142	52	0.0138419	0.00383877	24	control
24h_ctrl_#143	49	0.0161906	0.00362002	24	control
24h_ctrl_#144	34	0.0217571	0.00543867	24	control
24h_ctrl_#145	21	0.00628313	0.00444269	24	control
24h_ctrl_#146	25	0.0234981	0.00783174	24	control
24h_ctrl_#147	30	0.034494	0.00752588	24	control
24h_ctrl_#148	33	0.0250536	0.00574694	24	control
24h_ctrl_#149	77	0.0165367	0.00312487	24	control
24h_ctrl_#150	56	0.0179334	0.00434909	24	control
24h_ctrl_#151	44	0.022257	0.00539749	24	control
24h_ctrl_#152	35	0.0220223	0.00588503	24	control
24h_ctrl_#153	75	0.0245361	0.00403321	24	control
24h_ctrl_#154	74	0.0206249	0.00339036	24	control
24h_ctrl_#155	14	0.0042256	0.00422549	24	control
24h_ctrl_#156	42	0.0188738	0.00457713	24	control
24h_ctrl_#157	41	0.0266156	0.00595063	24	control
24h_ctrl_#158	29	0.0222615	0.00510655	24	control
24h_ctrl_#159	242	0.0195064	0.00188556	24	control
24h_ctrl_#160	59	0.0203296	0.00343597	24	control
24h_ctrl_#161	46	0.0216855	0.00433662	24	control
24h_ctrl_#162	59	0.0147619	0.00278952	24	control
24h_ctrl_#163	90	0.0149549	0.0023074	24	control
24h_ctrl_#164	43	0.0343238	0.00571963	24	control
24h_ctrl_#165	66	0.0154165	0.00314662	24	control
24h_ctrl_#166	55	0.0213808	0.00445771	24	control
24h_ctrl_#167	43	0.0187206	0.00453997	24	control
24h_ctrl_#168	16	0.0271325	0.00959146	24	control
24h_ctrl_#169	60	0.0236065	0.00410886	24	control
24h_ctrl_#170	72	0.0237047	0.00379532	24	control
24h_ctrl_#171	50	0.0248451	0.00469468	24	control
24h_ctrl_#172	69	0.0151325	0.00338346	24	control
24h_ctrl_#173	125	0.0217664	0.00274201	24	control
24h_ctrl_#174	42	0.0197504	0.00493709	24	control
24h_ctrl_#175	59	0.0234256	0.00442649	24	control
24h_ctrl_#176	76	0.0165562	0.00318596	24	control
24h_ctrl_#177	30	0.0148454	0.00561061	24	control
24h_ctrl_#178	20	0.0153618	0.00627093	24	control

## Sheet: filaments
Filaments of interest (ROIs averaged within a filament)	2H isotope content (at%)	Incubation time (hours)	Sample/ control
12h_fil_#3	4.8412	12	sample
12h_fil_#7	4.73238	12	sample
12h_fil_#1	4.71147	12	sample
12h_fil_#2	4.60335	12	sample
12h_fil_#4	4.48582	12	sample
3h_fil_#5	1.21659	3	sample
12h_fil_#5	4.18776	12	sample
3h_fil_#3	1.10304	3	sample
12h_fil_#6	3.8493	12	sample
24h_fil_#3	5.00998	24	sample
24h_fil_#2	4.8883	24	sample
24h_fil_#6	4.22694	24	sample
24h_fil_#5	4.21397	24	sample
24h_fil_#4	4.09988	24	sample
3h_fil_#4	0.283251	3	sample
3h_fil_#6	0.250717	3	sample
3h_fil_#2	0.14029	3	sample
3h_fil_#1	0.121057	3	sample
24h_fil_#1	0.545573	24	sample
24h_fil_ctrl_#1	0.0466035	24	control
