# Supplementary material for: Survival and rapid resuscitation permit limited productivity in desert microbial communities
Source: Nat Commun. 2024 Apr 17;15:3056. doi: 10.1038/s41467-024-46920-6 (PMC11519504; doi:10.1038/s41467-024-46920-6)
Supplement: Supplementary file 5 — Supplementary Data 2 [file 41467_2024_46920_MOESM5_ESM.xlsx]

## Sheet: Expressed_genes
		Number of genes expressed (> 3 reads mapping)																									Genes differentially expressed between subsequent timepoints							Genes differentially expressed between experiment phases
Bin	Genes	C_0	E_0	F_0	C_0.25	E_0.25	F_0.25	C_0.5	E_0.5	F_0.5	C_3	E_3	F_3	C_6	E_6	F_6	C_12	E_12	F_12	C_29	E_39	F_39	C_55	E_55	F_55		0 – 15 min	15 – 30 min	30 min – 03 h	03 – 06 h	06 – 23 h	12 – 39 h	39 – 55 h	Hydrated – Dry	Early hydrated – Dry	Main hydrated – Early hydrated	Dry –Main hydrated
Acetobacteraceae01	4617	2110	2304	2188	2161	2356	2648	2287	2047	1679	2530	2600	2475	2558	2505	2882	2488	2311	2709	2097	1648	1380	1404	1118	1996		154	58	342	0	4	67	0	371	450	951	515
Acetobacteraceae02	4061	2298	2454	2298	2410	2434	2618	2444	2125	1733	2656	2597	2425	2721	2622	2875	2736	2432	2807	2438	2044	1713	2056	1636	2302		186	57	448	10	7	121	1	482	668	1142	589
Acidimicrobiales01	2979	893	898	807	807	1285	1239	1088	1175	473	922	1320	1012	1070	1220	1386	1228	1193	1355	951	714	897	1165	1123	903		61	39	55	0	0	10	0	76	143	350	128
Acidimicrobiales02	3407	539	520	517	440	754	1009	787	778	521	561	959	660	780	693	1119	836	617	1035	508	197	433	544	417	375		36	7	33	0	0	6	0	128	118	147	136
Acidimicrobiales03	3840	1298	1519	943	947	1356	982	1399	1736	244	305	1527	283	252	1534	1703	1732	979	1348	252	216	810	1135	1279	720		90	59	23	0	0	76	0	299	175	280	374
Acidimicrobiales04	3869	872	299	99	248	369	187	558	421	17	38	248	28	74	392	191	635	147	132	58	26	52	597	297	190		0	0	0	0	0	0	0	3	8	15	18
Actinomycetospora01	5059	829	1376	1589	557	1215	1533	850	1228	853	629	1219	1279	935	977	1804	725	1138	1608	718	466	1196	687	928	972		108	90	192	9	10	21	2	357	485	492	446
Adhaeribacter01	4097	86	767	677	459	781	1007	753	478	678	671	725	502	880	664	999	350	413	1256	559	208	473	66	302	836		23	1	31	0	0	45	0	623	108	354	403
Armatimonadota01	5112	1698	1549	1428	1281	1472	1427	1949	1323	794	1560	1850	1355	1794	1559	2045	2272	1560	2241	1123	936	956	1429	1333	1424		322	59	146	5	1	331	0	817	710	860	1018
Arthrobacter01	3823	144	111	197	746	747	578	1376	369	1371	740	281	704	823	247	482	495	116	365	429	501	189	291	194	512		19	0	60	0	0	0	0	129	87	155	77
Blastococcus01	3983	204	246	320	327	648	858	751	510	1444	678	704	480	1236	685	1099	755	324	1057	354	71	168	102	99	335		0	1	23	0	0	0	0	47	50	126	57
Blastococcus02	3674	1424	2065	1695	1337	2018	1851	1716	1870	1119	1225	2227	1807	1495	1699	2123	1321	1735	1966	887	704	1345	1655	1704	1279		5	3	54	0	0	20	0	181	128	281	217
Chloroflexia01	10113	2351	2098	1836	1378	2415	2158	1913	2024	534	1100	2301	1054	1202	2580	3269	3449	2478	3162	967	229	1412	2216	2045	1367		81	32	34	1	1	97	0	359	387	406	402
Chloroflexia02	4731	1570	1507	1562	1333	1653	1715	2219	1617	1071	1630	1758	1698	2087	1736	2331	1871	1469	2187	1389	1062	1038	1721	1233	1499		398	145	265	24	23	329	0	896	958	1217	980
Chloroflexota01	6287	2942	3034	2694	2251	2711	2596	2890	2716	1414	2084	3204	2431	2537	3204	3420	3195	3063	3448	1852	1027	2211	2702	2656	2299		210	45	46	2	49	59	0	421	374	663	526
Chthoniobacterales01	3380	438	398	558	842	1353	1566	1215	570	199	646	972	1037	1088	527	1303	1065	427	1536	279	127	214	74	68	354		67	0	14	0	0	22	0	449	122	125	532
Coleofasciculus01	5677	2322	2309	933	2264	2224	1345	1752	1877	552	2404	2514	1290	2114	2631	522	1361	1418	1503	2104	1249	666	1525	1715	2622		392	241	849	72	30	493	0	1491	1339	2104	1747
Corynebacteriales01	4708	972	1478	1086	1815	1498	1438	2146	1220	2852	2743	1872	1998	2803	1842	1877	1724	1164	1422	1636	1667	644	1126	832	1434		283	55	155	16	2	91	0	576	637	640	649
Craurococcus01	4727	2085	4256	4511	4564	4055	4344	4711	4224	3637	3830	4427	3941	4797	4261	4626	4349	4487	4207	4482	3945	4105	2917	4056	3466		98	18	223	43	1	201	0	963	548	1149	1335
Cytophagales01	8253	1049	1785	1279	2348	1342	1767	2674	1238	1260	2738	1064	594	2396	1293	1515	2711	1121	1988	2160	2536	1371	2608	1188	2103		280	63	674	48	4	578	0	2270	1276	2352	3058
Friedmanniella01	3920	974	2000	1632	1408	3325	2411	3745	2628	2762	3098	3339	4224	5386	4648	3035	3793	4033	4167	2461	1107	2054	580	1196	3340		16	0	19	2	5	1	0	93	91	209	130
Friedmanniella02	3440	796	996	1557	1047	1364	1951	1328	1378	754	1188	1555	1536	1630	1248	1978	1404	1168	1831	1109	627	833	426	337	940		21	12	27	0	0	1	0	89	68	192	74
Gemmatimonadaceae01	4202	373	465	1006	364	801	1477	593	750	483	326	798	1085	539	643	1467	648	594	1288	335	101	618	122	136	276		126	34	40	1	0	142	0	895	807	388	919
Gemmatimonadaceae02	3528	548	702	839	639	985	1377	1021	850	1078	860	992	1274	1038	852	1426	783	636	1241	595	513	475	306	309	692		40	15	18	3	0	52	0	744	511	212	691
Gemmatimonadetes01	5492	510	450	658	402	594	1178	628	671	600	379	665	1123	572	583	1237	719	384	831	318	165	467	243	222	409		54	0	0	0	0	73	0	399	420	77	234
Gemmatimonadetes02	5741	348	552	668	805	1413	1861	1509	1202	852	642	1457	1459	735	1331	2082	987	1153	1855	513	153	315	231	274	470		76	3	4	0	0	1	0	0	0	0	0
Leptolyngbya	7323	267	259	323	485	700	1122	840	699	441	557	753	799	689	689	1124	491	569	999	336	103	108	125	109	203		0	0	9	1	0	10	0	261	69	159	240
Lysobacter01	3143	6	3	4	616	516	348	873	681	182	212	478	269	253	649	386	356	596	1239	14	4	8	2	22	16		0	0	0	0	0	0	0	0	0	0	0
Microcoleus01	7718	180	156	762	310	1527	1032	494	572	445	748	1089	494	895	670	726	486	130	766	633	138	251	124	379	845		4	0	532	81	11	318	0	1348	779	1670	1782
Microvirga01	3460	130	588	279	179	811	523	646	457	792	297	591	409	181	528	507	180	223	343	176	81	90	40	184	350		0	0	0	0	0	0	0	59	21	44	96
Mycobacteriales01	3550	7	4	4	76	77	109	79	76	107	125	75	111	58	47	906	76	46	137	9	4	11	5	7	16		83	49	177	27	3	37	0	275	279	841	514
Mycobacteriales02	3346	17	22	15	8	91	300	15	49	100	42	187	122	36	122	443	344	157	1071	40	2	77	11	82	130		20	10	19	1	0	27	0	256	308	282	396
Nocardioidaceae01	3691	2924	4137	5374	4297	4650	5053	4293	5235	3523	5026	5410	5807	4645	5423	5698	5460	5736	5189	4965	3505	5653	3703	4830	3863		57	20	44	11	0	35	0	318	125	335	278
Nocardioidaceae02	2682	1026	502	384	983	1189	1129	1337	1046	449	987	1012	842	1077	1094	1172	1478	822	1056	799	189	191	399	231	574		63	10	40	0	4	28	0	269	65	276	385
Nocardioidaceae03	1914	1037	746	561	874	1116	1210	1168	1136	552	816	1002	747	961	1017	1168	1198	760	963	647	174	218	304	176	497		61	36	119	2	11	39	0	228	159	444	320
Nocardioidaceae04	3143	607	679	688	926	1002	1104	1039	953	652	1014	956	934	949	792	996	781	581	827	630	287	313	288	209	554		19	6	36	0	0	16	0	494	254	241	321
Nocardioidaceae05	3235	388	325	870	508	858	1633	719	672	630	442	837	1087	717	535	1507	568	349	1169	363	80	403	157	127	308		138	69	120	25	1	74	0	571	765	471	559
Nocardioidaceae06	2702	760	764	677	1182	1503	1654	1487	1330	897	1249	1342	1209	1182	1179	1704	1173	871	1361	688	265	341	316	277	641		1	0	3	0	0	0	0	47	32	46	55
Nocardioidaceae07	3236	1130	234	327	387	339	634	618	306	193	344	281	298	276	335	499	1067	191	296	205	84	138	441	163	254		92	27	241	0	1	46	0	439	480	500	427
Nocardioidaceae08	1970	421	327	452	591	927	1287	940	747	1075	747	871	930	883	660	1547	918	414	1414	638	127	284	154	113	413		37	7	15	0	0	19	0	148	101	160	120
Nocardioides01	3210	1054	1174	1288	1670	1754	1828	1984	1556	2031	1890	1807	2056	1967	1362	1904	1501	1128	1550	1482	908	743	577	432	1405		98	11	108	2	0	9	0	1283	687	514	735
Nocardioides02	3450	361	313	274	870	1050	1313	1122	768	1775	1080	1130	1275	833	619	1061	999	411	1043	729	182	340	204	233	839		143	68	297	25	15	14	0	538	409	746	491
Nocardioides03	2715	354	321	328	543	811	891	787	718	1380	753	672	800	468	417	877	584	287	747	335	177	179	168	104	615		41	15	132	0	0	1	0	229	219	313	147
Phycisphaerae01	4549	474	513	496	736	1061	1048	1239	1025	1055	1040	1374	1288	1365	1363	1498	1229	1169	1786	822	299	331	270	274	626		71	31	68	2	0	72	0	801	340	587	893
Propionibacteriaceae01	3399	1142	861	946	893	1166	1542	1140	1015	589	841	1177	1201	931	1206	1700	1320	844	1532	760	477	744	806	599	986		35	18	54	2	0	9	0	90	148	339	103
Pseudonocardia01	4898	922	879	908	607	960	1172	853	942	560	454	954	742	602	738	1275	826	693	1074	416	201	534	498	454	549		3	38	78	81	0	196	7	490	381	455	629
Pyrinomonadaceae01	3948	1318	1243	1052	1557	1128	1215	1794	1179	2664	1862	1178	1500	1635	1118	1241	1271	1092	1257	1636	2714	1291	2210	1527	1794		177	26	133	1	2	63	0	280	312	527	322
Quadrisphaera01	3227	989	1859	1361	1772	1382	1099	2349	1515	396	1139	2142	796	1422	1808	1021	1278	1787	1028	1156	1322	673	1659	1747	2339		4	12	41	2	0	1	0	209	62	152	387
Ramlibacter01	3529	327	192	179	389	582	569	657	422	282	754	908	526	867	1111	1082	1760	985	1282	224	68	181	332	361	674		45	0	35	35	19	338	0	320	392	362	334
Rubellimicrobium01	3419	144	142	147	209	458	302	396	270	171	308	396	289	429	303	232	289	123	290	145	80	62	59	65	173		178	13	585	71	21	288	0	1251	673	1188	1517
Rubrobacteraceae01	5337	591	631	768	1190	1140	1646	1633	1190	1921	2377	1851	2152	1941	1649	2163	2152	1363	2237	1297	686	500	213	291	893		801	530	1051	248	55	419	9	1433	1872	2378	1691
Rubrobacteraceae02	4070	4041	4456	4395	3810	4017	4199	4116	4131	4303	4090	4178	4196	4319	4107	4466	3867	4211	4343	4129	4129	4198	4199	4124	4367		129	49	217	12	0	183	1	509	562	1040	664
Rubrobacteraceae03	3893	1712	2379	2439	1523	2008	2321	2099	1910	2448	1740	2092	2060	2024	1993	2715	1643	2073	2730	1764	1530	1920	1552	1493	2281		12	1	38	0	0	28	0	218	198	391	242
Rubrobacteraceae04	3395	911	1900	1780	558	1502	1726	885	1501	1048	721	1535	1576	913	1241	2113	712	1530	1798	673	471	1464	844	1439	1194		20	11	28	1	0	44	0	181	205	276	209
Rubrobacteraceae05	3767	1807	730	480	1103	835	864	1485	894	293	1191	724	529	1033	1049	1135	1952	1028	1048	1105	834	614	1683	876	876		8	3	15	0	0	13	0	104	61	190	155
Rubrobacteraceae06	3762	2155	1150	572	941	1228	825	1317	987	281	918	871	461	970	1142	1119	2093	1068	825	887	411	540	1703	1185	625		34	7	4	0	0	52	0	259	165	171	286
Rubrobacteraceae07	2634	2582	1187	1188	1525	1350	1585	1993	944	337	1080	967	589	1033	1068	2073	2285	1018	1676	1008	586	921	2010	1052	1071		17	7	1	0	0	19	3	130	54	75	142
Rubrobacteraceae08	3708	1733	889	650	915	962	901	1166	731	268	852	644	416	815	773	1114	1602	753	944	797	490	473	1217	739	579		143	87	89	14	18	174	0	526	505	574	563
Rubrobacteraceae09	4276	2332	2459	2405	1831	2223	2419	2156	2311	1362	1799	2172	2122	2081	2165	2678	2223	2244	2505	1797	1577	1960	2016	2059	1800		184	130	232	21	20	240	0	608	844	875	539
Rubrobacteraceae10	4932	2657	3010	3196	2574	2518	3023	2896	2522	1835	2839	2648	2877	3000	2617	3317	2660	2574	3240	2497	2712	2859	2719	2572	2766		315	237	634	92	17	308	3	826	1112	1673	985
Rubrobacteraceae11	2830	3220	3604	3448	2997	3206	3175	3345	3004	3837	3567	3310	3365	3857	3273	3535	3153	3253	3375	3519	3474	2891	3276	2966	3378		122	24	66	4	14	101	0	376	375	398	328
Rubrobacteraceae12	4261	1746	2053	2095	1423	2013	2203	1678	1840	1214	1194	1833	1963	1637	1829	2251	1530	1711	2126	1184	1103	1763	1490	1609	1357		8	6	11	0	0	36	0	197	85	180	273
Rubrobacteraceae13	3734	3195	2332	1153	1936	2024	1466	2492	1667	510	1476	1169	583	1305	1838	1912	3022	1790	1748	1470	836	1106	2979	2109	1842		22	16	48	21	0	106	0	324	323	307	338
Rubrobacteraceae14	5279	1157	1561	1804	1066	1257	1747	1450	1339	1115	1175	1240	1533	1356	1204	1962	1192	1292	1790	1228	1670	1789	1521	1420	1558		189	127	250	17	19	178	2	598	834	1279	674
Rubrobacteraceae15	3766	2994	2964	2353	2369	2551	2535	2799	2687	2341	2702	2699	2471	2901	2653	2920	2839	2806	2741	2725	2389	1973	2530	2255	2477		7	3	33	0	0	37	0	197	186	382	241
Segetibacter01	4309	627	967	692	1028	1231	1204	1207	1196	1056	1292	1732	1363	1756	1667	2152	1475	1614	1993	848	584	662	515	645	768		56	3	197	0	2	113	7	1099	408	938	1378
Solirubrobacteraceae01	4068	946	1084	1254	1086	1425	1576	1637	1430	794	1437	1504	1453	1517	1288	1798	1360	1120	1612	1094	638	848	662	508	1127		123	49	171	23	1	98	0	477	458	781	628
Solirubrobacteraceae02	3111	751	799	1076	701	1041	1546	955	1055	619	707	852	733	638	593	1539	659	462	1069	320	239	539	348	299	410		102	16	59	0	1	26	0	182	326	314	171
Solirubrobacteraceae03	2454	544	332	359	467	541	837	624	601	326	454	472	372	313	387	726	599	303	550	241	97	202	178	125	207		47	2	22	0	2	11	0	139	177	152	119
Solirubrobacteraceae04	3587	502	341	356	284	353	409	358	180	13	26	213	121	186	77	355	222	99	201	85	17	178	227	154	68		2	0	0	0	0	0	0	11	18	15	23
Solirubrobacteraceae05	2964	296	357	530	251	579	894	437	573	444	351	532	569	241	319	812	289	231	519	135	111	293	125	164	194		9	0	12	2	0	12	0	61	62	86	56
Solirubrobacteraceae06	4689	791	979	1221	837	1308	1724	1339	1153	806	516	1543	1495	1212	898	1175	827	638	1363	806	234	551	260	325	944		122	0	67	0	0	42	0	425	344	402	438
Solirubrobacteraceae07	4553	999	181	115	382	206	133	561	132	21	97	105	37	105	138	118	1022	81	85	113	27	81	643	109	101		0	0	0	0	0	0	0	22	20	0	15
Solirubrobacteraceae08	4397	365	615	873	128	608	823	250	608	255	164	656	563	284	348	1111	216	496	921	133	71	569	222	473	351		32	0	40	0	0	9	0	90	165	116	101
Solirubrobacterales01	2665	320	94	104	722	736	429	814	315	285	500	418	337	498	213	210	590	146	317	731	112	85	145	143	257		0	0	0	0	0	0	0	58	33	24	78
Solirubrobacterales02	2356	1212	1004	930	771	1011	1096	1050	1101	444	744	1099	801	740	884	1361	1139	983	1312	658	444	692	877	845	764		55	31	26	0	0	41	0	183	174	143	205
Sphingomonadaceae01	3882	67	59	57	254	449	484	404	387	386	522	465	496	467	332	371	334	128	240	121	26	14	26	18	36		0	0	0	0	0	0	0	0	0	0	0
Sphingomonadaceae02	2885	24	27	46	53	298	192	119	83	105	110	215	156	279	105	81	110	55	113	89	14	9	9	11	30		0	1	0	0	0	0	0	1	3	25	0
Sphingomonas01	2355	85	77	51	462	792	779	561	675	438	390	882	466	450	620	699	745	586	701	175	20	23	21	38	54		135	17	79	4	1	96	0	939	592	519	1033
Sphingomonas02	1729	68	90	118	201	517	659	342	379	224	217	344	331	337	189	281	209	87	138	43	3	10	2	4	12		244	4	10	0	0	357	0	1010	668	201	935
Sphingomonas03	2733	191	189	235	277	803	674	538	590	385	423	698	577	700	494	667	404	277	432	241	69	74	69	71	106		19	6	10	0	0	9	0	373	265	144	323
Sphingomonas04	2086	72	105	103	580	1045	844	971	870	869	893	1285	1224	984	954	687	645	516	725	284	34	37	49	74	154		56	0	20	0	0	0	0	141	145	73	79
Sphningosinicella01	2893	406	350	308	744	1270	1280	1023	1224	982	958	1363	1118	1159	1026	1427	1170	868	1140	459	93	122	100	112	201		116	11	185	7	1	75	0	812	637	448	893
Thermoleophilia03	3219	284	1104	707	1590	643	496	1577	716	348	1605	1161	277	1903	1057	490	986	1154	792	1088	1138	238	1007	518	784		40	0	4	2	0	19	0	177	73	92	183
Thermomicrobiales01	4287	596	308	246	388	472	441	648	461	128	444	474	317	498	517	526	704	322	429	329	142	160	305	183	350		102	36	3	2	9	51	0	428	362	110	371
Thermomicrobiales02	5409	914	1159	1368	558	1094	1307	1112	1052	1101	833	1032	1251	1367	1073	1453	826	829	1413	915	994	1056	843	1010	1703		319	28	32	7	11	189	0	824	618	273	714
Thermomicrobiales03	4766	1684	1691	1699	1339	1804	1749	1635	1633	1221	1213	1640	1512	1735	1616	1758	1401	1529	1750	1556	1257	1514	1633	1636	1605		301	62	32	12	2	191	0	640	590	421	656
Thermomicrobiales04	3488	786	572	519	312	663	613	698	467	236	247	483	337	433	490	694	601	410	652	378	197	510	696	592	486		54	20	39	5	16	165	0	369	311	200	380
Thermomicrobiales05	2286	893	945	684	564	1053	882	744	950	405	388	866	607	542	902	920	804	890	1007	505	280	713	819	957	791		149	30	47	79	30	116	0	434	463	205	383
Thermomicrobiales06	4046	2853	2750	2672	2357	2847	2919	2764	2511	1223	1876	2286	1857	2432	2545	2984	2726	2563	3134	2201	1911	2429	3078	2672	2777		5	6	6	0	0	13	0	77	53	38	83
Thermomicrobiales07	2544	1450	568	342	587	948	526	957	564	97	310	368	140	474	537	564	1088	384	539	476	142	256	963	594	327		104	16	18	0	0	67	0	277	234	100	259
Thermomicrobiales08	5027	3115	3605	3676	2911	3674	4081	3531	3736	2471	2027	3694	3115	3172	3462	4011	3395	3551	4074	2626	2063	3303	3182	3020	3279		200	66	65	6	17	232	0	821	747	251	737
Thermomicrobiales09	4759	2315	1931	1071	1527	2287	1554	1944	1840	504	923	1562	809	1073	1981	1346	2123	1588	1623	1123	433	779	1971	1695	1576		0	0	0	0	0	14	0	117	88	52	127
Thermomicrobiales10	5289	2991	2342	2040	2440	2719	2658	2935	2378	909	1930	2075	1353	1967	2339	2398	2963	2127	2597	1901	1537	1557	3016	2248	2335		355	115	270	8	32	324	0	936	812	960	901
Thermosynechococcaceae01	5477	1980	1935	2208	1296	2113	2322	1849	1885	834	974	1924	1279	1473	1774	2538	1751	1839	2568	1217	944	1504	1555	1706	1704		0	6	47	0	5	89	0	202	166	326	313
Truepera01	4442	830	1052	1161	790	1200	1338	1345	819	818	1197	841	1073	1372	940	1258	771	632	1024	1142	996	949	1323	995	1626		16	12	35	11	0	1	0	69	134	215	121
Total all MAGs		107448	111298	106823	105496	131390	138342	137610	119616	91775	110399	130514	115317	126355	124327	151053	134344	111746	145123	96535	71475	84127	95601	87535	103970
