# Supplementary material for: Survival and rapid resuscitation permit limited productivity in desert microbial communities
Source: Nat Commun. 2024 Apr 17;15:3056. doi: 10.1038/s41467-024-46920-6 (PMC11519504; doi:10.1038/s41467-024-46920-6)
Supplement: Supplementary file 6 — Supplementary Data 3 [file 41467_2024_46920_MOESM6_ESM.xlsx]

## Sheet: Avdat_per_bin_normalized_TPMs_n
Function_category	Metagenomic bin	Assigned annotation	Uploaded_genome_name	Gene id	Contig	RAST	Pfam	EggNOG	EggNOG_function	Uniprot	CAZY_HMM	MEROPS_diamond	C_0	E_0	F_0	C_0.25	E_0.25	F_0.25	C_0.5	E_0.5	F_0.5	C_3	E_3	F_3	C_6	E_6	F_6	C_12	E_12	F_12	C_29	E_39	F_39	C_55	E_55	F_55	Min_pvalue	allhydrated_alldry_log2FoldChange	allhydrated_alldry_padj	earlyhydrated_dry_log2FoldChange	earlyhydrated_dry_padj	hydrated_earlyhydrated_log2FoldChange	hydrated_earlyhydrated_padj	hydrated_dry_log2FoldChange	hydrated_dry_padj		Log2chnage_00_0.25	padj_00_0.25	Log2chnage_0.25_0.5
Alternative oxidase	Acidimicrobiales01	Alternative oxidase, ubiquinol oxidase (EC 1.10.3.11)	AVDCRST_20	Acidimicrobiales01_1887	Acidimicrobiales01_	hypothetical protein	Alternative oxidase [2.8e-10]	0YEK7	Alternative oxidase	Uncharacterized protein OS=Candidatus Rokubacteria bacterium 13_1_40CM_68_15			0	0	0	0	0	0	0	0	0	0	0	0	0	0	0	0	0	0	0	0	0	0	0	0
Alternative oxidase	Acidimicrobiales02	Alternative oxidase, ubiquinol oxidase (EC 1.10.3.11)	AVDCRST_50	Acidimicrobiales02_2891	Acidimicrobiales02_	hypothetical protein	Alternative oxidase [1.6e-10]	0YEK7	Ubiquinol oxidase	Uncharacterized protein OS=Acidimicrobiales bacterium			0	0	0	0	0	0	0	0	86.407	0	0	0	0	0	0	0	0	78.1465	0	888.757	0	0	0	0	0.989675	-1.35104		-0.956264		0.0790133		-1.28564					1.20409
Alternative oxidase	Acidimicrobiales03	Alternative oxidase, ubiquinol oxidase (EC 1.10.3.11)	AVDCRST_10	Acidimicrobiales03_3229	Acidimicrobiales03_	hypothetical protein	Alternative oxidase [2e-07]			Uncharacterized protein OS=Candidatus Omnitrophica bacterium CG11_big_fil_rev_8_21_14_0_20_64_10			577.532	147.461	60.8946	972.784	1234.81	282.898	1150.98	1790.29	2325.95	0	197.57	0	0	175.278	171.237	208.689	0	189.868	0	0	0	0	0	0	5.74818e-06	2.05288	0.10545	3.44094	0.00216753	-3.01839	5.74818e-06	-0.159718	0.965424		1.7152	0.269582	0.808569
Alternative oxidase	Coleofasciculus01	Alternative oxidase, ubiquinol oxidase (EC 1.10.3.11)	AVDCRST_92	Coleofasciculus01_4676	Coleofasciculus01_	Oxidase	Alternative oxidase [8e-33]	0YEK7	plastoquinol terminal oxidase	Plastoquinol terminal oxidase OS=Fischerella muscicola CCMEE 5323			311.007	15.8269	0	37.291	34.9042	11.4265	16.7759	3.42495	0	0	0	0	0	0	0	4.81688	0	7.73661	0	0	0	15.8733	0	0	0.0083828	0.342822	0.907616	1.45113	0.38495	-3.42558	0.0083828	-1.87518	0.656862		-2.0626	0.432814	-1.79167
Alternative oxidase	Ramlibacter01	Alternative oxidase, ubiquinol oxidase (EC 1.10.3.11)	AVDCRST_51	Ramlibacter01_1729	Ramlibacter01_	Alternative oxidase, ubiquinol oxidase (EC 1.10.3.11)	Alternative oxidase [2.7e-81]	0YFEH	alternative oxidase	Oxidase OS=Elstera litoralis			0	0	0	0	0	0	0	0	0	0	0	0	0	0	0	0	467.012	282.58	0	0	0	0	0	57.1299	0.991461	-0.413477		0.731785		2.13356		-1.69992
Alternative oxidase	Sphningosinicella01	Alternative oxidase, ubiquinol oxidase (EC 1.10.3.11)	AVDCRST_23	Sphningosinicella01_2647	Sphningosinicella01_	Alternative oxidase, ubiquinol oxidase (EC 1.10.3.11)	Alternative oxidase [4.6e-80]	0YFEH	alternative oxidase	Oxidase OS=Brevundimonas sp. Root1279			0	0	0	0	0	95.2122	0	0	0	0	0	0	0	0	370.101	0	0	0	0	0	0	0	0	0	0.991379	0.478968		-0.0863817		2.40196		1.75205			-0.643462		-1.9737
Amino acid transporter	Thermomicrobiales08	ABC branched-chain amino acid transporter substrate-binding protein	AVDCRST_19	Thermomicrobiales08_3954	Thermomicrobiales08_	ABC branched-chain amino acid transporter substrate-binding protein	Periplasmic binding protein [4.7e-55] | Periplasmic binding protein domain [1.4e-18]	COG0683	extracellular ligand-binding receptor	Branched-chain amino acid transport system substrate-binding protein OS=Geodermatophilus normandii			175.402	145.451	134.041	370.736	521.322	476.223	238.457	169.159	441.853	197.834	81.082	49.5277	192.043	122.651	147.43	91.9796	82.4199	91.3955	16.7522	46.0155	7.80439	52.2458	13.3974	38.9281	6.53135e-06	1.02839	0.0628523	1.91155	0.000170915	-1.6995	6.53135e-06	0.105587	0.907224		1.49799	0.000425927	-0.841722
Amino acid transporter	Thermomicrobiales09	ABC branched-chain amino acid transporter substrate-binding protein	AVDCRST_88	Thermomicrobiales09_885	Thermomicrobiales09_	ABC branched-chain amino acid transporter substrate-binding protein	Periplasmic binding protein [1.7e-51] | Periplasmic binding protein domain [6.2e-10]	COG0683	extracellular ligand-binding receptor	Amino acid ABC transporter substrate-binding protein OS=Ornithinimicrobium sp. AMA3305			0	0	0	0	0	0	0	174.545	0	0	0	0	0	0	0	0	0	0	0	0	0	0	0	0	0.992269	0.482708		1.52808		-0.279052							2.34906
Amino acid transporter	Thermomicrobiales01	ABC branched-chain amino acid transporter substrate-binding protein	AVDCRST_73	Thermomicrobiales01_1714	Thermomicrobiales01_	ABC branched-chain amino acid transporter substrate-binding protein	Periplasmic binding protein [6.5e-56] | Periplasmic binding protein domain [1.8e-15]	COG0683	extracellular ligand-binding receptor	ABC branched-chain amino acid transporter substrate-binding protein OS=Thermobifida fusca (strain YX)			59.3676	34.496	63.8679	22.1944	0	0	237.709	56.3419	0	61.8178	163.665	0	158.281	396.108	140.973	142.472	31.9528	55.8531	347.611	0	35.1954	107.368	127.308	56.5673	0.482268	-0.367156	0.768517	-0.77359	0.621692	1.27665	0.485299	0.127011	0.923827		-3.08086		3.62565
Amino acid transporter	Nocardioides02	ABC transporter amino acid-binding protein	AVDCRST_06	Nocardioides02_2725	Nocardioides02_	ABC transporter amino acid-binding protein	Periplasmic binding protein [2.2e-50] | Receptor family ligand binding region [2.6e-18] | Periplasmic binding protein domain [2.4e-15]	0XP0X	extracellular ligand-binding receptor	ABC transporter substrate-binding protein OS=Nocardioides sp. Leaf285			192.166	126.886	0	93.2298	137.621	269.112	34.3527	0	389.871	0	36.3285	24.6767	82.7571	0	122.631	110.351	160.183	240.43	550.507	1027.75	714.765	760.431	1123.73	590.652	0.00885914	-1.71392	0.0527852	-1.15578	0.338993	-1.15868	0.285008	-2.33188	0.00885914		0.551862	0.812633	-0.250822
Amino acid transporter	Nocardioidaceae01	ABC-type amino acid transport system, permease component	AVDCRST_46	Nocardioidaceae01_631	Nocardioidaceae01_	ABC-type amino acid transport system, permease component	Binding-protein-dependent transport system inner membrane component [1.4e-15]	COG0765	abc transporter	Amino acid ABC transporter permease OS=Mumia flava			0	0	0	0	0	0	0	0	0	0	0	0	0	329.557	468.87	0	0	394.254	0	0	472.184	0	0	0	0.974648	1.1717		-1.82875		3.8485		1.81692
Amino acid transporter	Nocardioidaceae04	ABC-type amino acid transport system, permease component	AVDCRST_36	Nocardioidaceae04_2478	Nocardioidaceae04_	ABC-type amino acid transport system, permease component	Binding-protein-dependent transport system inner membrane component [7e-14]	COG0765	abc transporter	Amino acid ABC transporter membrane protein 1, PAAT family OS=Marmoricola scoriae			0	0	0	0	78.1789	50.0399	0	0	0	0	0	0	0	0	202.736	0	0	252.215	0	0	0	0	0	0	0.998257	1.79413		1.57509		1.98514		2.12455			1.05081		-1.23182
Amino acid transporter	Microvirga01	ABC-type amino acid transport/signal transduction system, periplasmic component/domain	AVDCRST_90	Microvirga01_3048	Microvirga01_	ABC-type amino acid transport/signal transduction system, periplasmic component/domain	Bacterial extracellular solute-binding proteins, family 3 [1.5e-37]	COG0834	extracellular solute-binding protein, family 3	Amino acid ABC transporter substrate-binding protein (PAAT family) OS=Microvirga subterranea			0	0	0	0	0	0	0	390.549	0	0	277.242	0	330.61	0	0	0	0	0	0	0	0	0	0	0	0.943966	0.893101		0.710163		0.390372		0.990543					3.03468
Amino acid transporter	Acetobacteraceae01	ABC-type branched-chain amino acid transport systems, periplasmic component	AVDCRST_08	Acetobacteraceae01_2228	Acetobacteraceae01_	ABC-type branched-chain amino acid transport systems, periplasmic component	Periplasmic binding protein [4.5e-71] | Periplasmic binding protein domain [2.4e-23]	0XNWR	Branched-chain amino acid ABC transporter, periplasmic substrate-binding protein	ABC transporter substrate-binding protein OS=Oceanibaculum pacificum			71.5419	24.9862	195.501	26.8328	21.2181	22.0845	0	44.8391	0	289.83	65.6107	114.529	238.774	178.602	56.7887	96.6563	407.548	63.0934	144.002	48.9812	0	0	105.449	107.879	0.00043332	0.602631	0.647526	-1.66914	0.265548	2.74321	0.00043332	1.19597	0.178989		-1.87929	0.524636	-0.600687
Amino acid transporter	Acetobacteraceae02	ABC-type branched-chain amino acid transport systems, periplasmic component	AVDCRST_04	Acetobacteraceae02_3659	Acetobacteraceae02_	ABC-type branched-chain amino acid transport systems, periplasmic component	Periplasmic binding protein [1.3e-76] | Periplasmic binding protein domain [5.1e-19] | Receptor family ligand binding region [1.2e-09]	0XNWR	ABC transporter substrate-binding protein	Amino acid/amide ABC transporter substrate-binding protein, HAAT family OS=Belnapia rosea			139.668	99.4524	35.5504	23.1677	20.6951	84.6094	0	16.5996	27.0047	39.6592	226.213	67.2594	148.119	326.973	137.666	123.408	197.707	158.304	271.808	152.953	171.912	115.287	113.257	169.818	0.00152999	-0.439133	0.637606	-1.92705	0.0153518	2.05043	0.00152999	0.151953	0.853086		-0.926308	0.620742	-1.71058
Amino acid transporter	Chloroflexia01	ABC-type branched-chain amino acid transport systems, periplasmic component	AVDCRST_93	Chloroflexia01_6070	Chloroflexia01_	ABC-type branched-chain amino acid transport systems, periplasmic component	Periplasmic binding protein [3.7e-62] | Receptor family ligand binding region [8e-32] | Periplasmic binding protein domain [3.8e-31]	COG0683	amino acid ABC transporter	Amino acid/amide ABC transporter substrate-binding protein, HAAT family OS=Desulfomonile tiedjei (strain ATCC 49306 / DSM 6799 / DCB-1)			0	144.112	255.543	233.649	184.163	128.466	231.878	16.6119	300.647	243.69	67.1153	86.6064	256.46	104.656	40.1867	203.532	204.221	206.277	224.686	42.8364	33.6374	211.898	25.821	0	0.679203	0.264661	0.83656	0.374848	0.832127	0.115031	0.923076	0.367807	0.798325		-0.401251	0.912437	0.535012
Amino acid transporter	Chloroflexia02	ABC-type branched-chain amino acid transport systems, periplasmic component	AVDCRST_26	Chloroflexia02_1653	Chloroflexia02_	ABC-type branched-chain amino acid transport systems, periplasmic component	Periplasmic binding protein [3.9e-76] | Periplasmic binding protein domain [2.2e-20] | Receptor family ligand binding region [1.2e-10]	0XNWR	ABC transporter substrate-binding protein	Uncharacterized protein OS=Meiothermus silvanus (strain ATCC 700542 / DSM 9946 / VI-R2)			0	34.5033	0	42.3603	18.2962	47.6656	40.444	39.9924	0	61.6748	123.181	17.7305	612.544	718.502	445.783	884.916	749.606	865.721	108.506	66.2571	127.881	82.1147	89.1215	251.824	4.81633e-07	1.5854	0.191602	-1.08986	0.385619	3.59856	4.45383e-06	2.30698	0.0339311		2.03228	0.44081	-0.278465
Amino acid transporter	Chloroflexia02	ABC-type branched-chain amino acid transport systems, periplasmic component	AVDCRST_26	Chloroflexia02_2614	Chloroflexia02_	ABC-type branched-chain amino acid transport systems, periplasmic component	Periplasmic binding protein [6.7e-70] | Periplasmic binding protein domain [2.6e-33] | Receptor family ligand binding region [1.8e-31]	COG0683	Amino acid amide ABC transporter substrate-binding protein, HAAT family	Amino acid/amide ABC transporter substrate-binding protein, HAAT family OS=Desulfomonile tiedjei (strain ATCC 49306 / DSM 6799 / DCB-1)			558.274	412.219	223.176	323.036	124.022	246.656	226.176	232.97	350.962	561.779	346.67	292.958	473.433	398.805	311.222	495.288	452.147	560.443	448.207	421.059	383.117	504.438	560.068	434.374	0.129295	-0.425648	0.226059	-0.581308	0.171229	0.527092	0.129295	-0.255195	0.507132		-0.425468	0.663557	0.0992853
Amino acid transporter	Corynebacteriales01	ABC-type branched-chain amino acid transport systems, periplasmic component	AVDCRST_41	Corynebacteriales01_4600	Corynebacteriales01_	ABC-type branched-chain amino acid transport systems, periplasmic component	Periplasmic binding protein [2.6e-72] | Periplasmic binding protein domain [2.8e-14] | Receptor family ligand binding region [2.9e-08]	0XNWR	Inherit from bactNOG: ABC transporter substrate-binding protein	Branched-chain amino acid ABC transporter substrate-binding protein OS=Actinobacteria bacterium 13_2_20CM_2_71_6			34.4634	41.7197	0	38.6643	87.7008	97.5745	0	0	0	13.4404	108.839	60.7838	375.039	379.974	91.2313	312.951	364.832	935.4	892.228	65.3538	0	26.5285	113.752	51.443	0.00714141	1.19547	0.351116	-1.07688	0.488162	2.79187	0.00714141	1.83095	0.0384816		0.941191	0.751843	-4.60804
Amino acid transporter	Blastococcus02	ABC-type branched-chain amino acid transport systems, periplasmic component	AVDCRST_52	Blastococcus02_3624	Blastococcus02_	ABC-type branched-chain amino acid transport systems, periplasmic component	Periplasmic binding protein [1.3e-56] | Receptor family ligand binding region [5.3e-20] | Periplasmic binding protein domain [1e-16]	COG0683	Amino acid amide ABC transporter substrate-binding protein, HAAT family	Branched-chain amino acid transport system substrate-binding protein OS=Blastococcus sp. DSM 44270			0	0	24.5103	0	43.3227	76.3309	97.4855	120.216	154.964	393.275	270.942	799.894	104.393	218.677	143.675	75.4562	0	0	15.9587	0	0	0	0	0	0.000950031	3.99777	0.00402786	2.36047	0.350677	2.38613	0.00976612	4.57301	0.000950031		1.03623	0.99389	1.12098
Amino acid transporter	Blastococcus01	ABC-type branched-chain amino acid transport systems, periplasmic component	AVDCRST_57	Blastococcus01_2780	Blastococcus01_	ABC-type branched-chain amino acid transport systems, periplasmic component	Periplasmic binding protein [3e-61] | Receptor family ligand binding region [2.2e-21] | Periplasmic binding protein domain [9.3e-16]	COG0683	Amino acid amide ABC transporter substrate-binding protein, HAAT family	Branched-chain amino acid transport system substrate-binding protein OS=Blastococcus sp. DSM 44270			2641.13	124.978	847.291	0	345.048	0	0	135.309	26.3139	664.788	609.931	0	264.837	0	559.334	857.79	734.248	257.162	0	0	0	0	0	0	0.224649	-0.827933	0.782086	-1.31371	0.663734	1.99413	0.224649	-0.548904	0.806564		-2.73297	0.998222	-0.734452
Amino acid transporter	Ramlibacter01	ABC-type branched-chain amino acid transport systems, periplasmic component	AVDCRST_51	Ramlibacter01_1380	Ramlibacter01_	ABC-type branched-chain amino acid transport systems, periplasmic component	Periplasmic binding protein [1.7e-30] | Receptor family ligand binding region [7.5e-17] | Periplasmic binding protein domain [3.3e-05]	COG0683	branched chain amino acid binding protein	Candidate ABC type branched chain amino acid transport systems, periplasmic component OS=Ramlibacter tataouinensis (strain ATCC BAA-407 / DSM 14655 / LMG 21543 / TTB310)			0	413.926	0	0	0	0	579.323	658.712	0	3114.36	1677.64	2554.39	4257.36	4696.43	2935.8	4349.72	4951.73	5752.7	0	1045.91	0	0	705.61	207.685	5.72365e-11	2.34856	0.0734919	0.879915	0.660482	4.84699	5.72365e-11	1.65811	0.0748531		-1.99572		4.01647
Amino acid transporter	Ramlibacter01	ABC-type branched-chain amino acid transport systems, periplasmic component	AVDCRST_51	Ramlibacter01_2805	Ramlibacter01_	ABC-type branched-chain amino acid transport systems, periplasmic component	Periplasmic binding protein [1.5e-60] | Receptor family ligand binding region [1.2e-15] | Periplasmic binding protein domain [3.8e-09]	0XQH4	extracellular ligand-binding receptor	ABC transporter permease OS=Ramlibacter sp. Leaf400			0	0	0	0	0	144.664	0	201.047	0	0	341.357	111.376	549.745	860.043	597.361	296.588	431.808	250.828	0	0	0	0	0	0	0.00639504	2.69982	0.0873488	2.84879		3.50817	0.00639504	1.68454	0.286986		1.86087		0.437895
Amino acid transporter	Ramlibacter01	ABC-type branched-chain amino acid transport systems, periplasmic component	AVDCRST_51	Ramlibacter01_3134	Ramlibacter01_	ABC-type branched-chain amino acid transport systems, periplasmic component	Periplasmic binding protein [1.8e-82]	0XPCZ	amino acid	ABC transporter permease OS=Hydrogenophaga sp. IBVHS1			0	0	0	0	0	0	0	0	253.524	596.591	674.878	0	254.074	789.446	126.537	2058.28	4024.6	2497.2	327.197	0	710.586	427.467	243.302	0	3.9888e-06	1.09496	0.521417	-1.32883		6.1111	3.9888e-06	0.276019	0.885586				2.93689
Amino acid transporter	Ramlibacter01	ABC-type branched-chain amino acid transport systems, periplasmic component	AVDCRST_51	Ramlibacter01_3418	Ramlibacter01_	ABC-type branched-chain amino acid transport systems, periplasmic component	Periplasmic binding protein [8.8e-63] | Periplasmic binding protein domain [3.1e-14]	COG0683	transporter signal peptide protein	ABC transporter permease OS=Ramlibacter sp. Leaf400			0	0	0	201.101	1050.91	0	0	446.946	0	250.446	404.73	99.0396	622.178	127.464	132.799	50.2358	76.796	334.568	0	0	0	0	255.343	0	0.0932699	1.65919	0.255998	3.88323	0.0932699	0.301454	0.842279	0.378016	0.863186		4.50792		-1.46925
Amino acid transporter	Ramlibacter01	ABC-type branched-chain amino acid transport systems, periplasmic component	AVDCRST_51	Ramlibacter01_65	Ramlibacter01_	ABC-type branched-chain amino acid transport systems, periplasmic component	Periplasmic binding protein [7.3e-73] | Periplasmic binding protein domain [2.6e-11] | Receptor family ligand binding region [6.4e-09]	0XNWR	ABC transporter	ABC transporter permease OS=Ramlibacter sp. Leaf400			0	0	0	1213.92	0	0	0	119.908	0	0	0	1594.23	1073.05	940.399	846.157	2173.23	2008.79	2842.36	0	0	0	0	0	0	2.41136e-05	4.38361	0.010607	4.2828	0.159679	3.17665	0.0750559	3.34446	0.049901		4.42219		-2.99737
Amino acid transporter	Ramlibacter01	ABC-type branched-chain amino acid transport systems, periplasmic component	AVDCRST_51	Ramlibacter01_828	Ramlibacter01_	ABC-type branched-chain amino acid transport systems, periplasmic component	Periplasmic binding protein [1.9e-30] | Receptor family ligand binding region [1.2e-17] | Periplasmic binding protein domain [8e-08]	COG0683	branched chain amino acid binding protein	Candidate ABC type branched chain amino acid transport systems, periplasmic component OS=Ramlibacter tataouinensis (strain ATCC BAA-407 / DSM 14655 / LMG 21543 / TTB310)			0	0	0	0	0	208.081	0	867.542	0	3443.4	5400.99	2883.6	4600.66	5566.79	5155.37	10848	7825.87	7666.66	1110.89	0	402.094	725.663	413.026	182.351	4.01649e-15	3.03626	0.019637	0.634512	0.759078	5.81514	4.01649e-15	2.26866	0.00541854		1.86087		1.89943
Amino acid transporter	Ramlibacter01	ABC-type branched-chain amino acid transport systems, periplasmic component	AVDCRST_51	Ramlibacter01_869	Ramlibacter01_	ABC-type branched-chain amino acid transport systems, periplasmic component	Periplasmic binding protein [7.8e-50] | Receptor family ligand binding region [1.2e-14]	COG0683	extracellular ligand-binding receptor	Branched-chain amino acid ABC transporter substrate-binding protein OS=Ramlibacter sp. Leaf400			0	0	0	494.212	0	474.208	0	439.353	0	461.609	372.988	0	0	0	0	138.888	94.3641	205.553	0	0	0	0	0	0	0.0707803	2.26241	0.251221	4.71536	0.0707803	-0.329539	0.872853	1.20344	0.711441		4.35195		-1.15687
Amino acid transporter	Microvirga01	ABC-type branched-chain amino acid transport systems, periplasmic component	AVDCRST_90	Microvirga01_2474	Microvirga01_	ABC-type branched-chain amino acid transport systems, periplasmic component	Periplasmic binding protein [7.7e-74]	0XPCZ	branched-chain amino acid ABC transporter, periplasmic branched-chain amino acid binding protein	ABC transporter permease OS=Proteobacteria bacterium SG_bin8			0	257.787	284.858	0	114.452	0	0	263.119	0	0	186.782	273.298	1559.16	738.831	190.093	573.054	373.354	2181.92	512.122	0	0	0	0	299.936	0.0367392	2.41347	0.183713	-0.460625		3.56043	0.0367392	3.02451	0.0376265		-1.89962	0.943131	1.61663
Amino acid transporter	Rubellimicrobium01	ABC-type branched-chain amino acid transport systems, periplasmic component	AVDCRST_15	Rubellimicrobium01_686	Rubellimicrobium01_	ABC-type branched-chain amino acid transport systems, periplasmic component	Periplasmic binding protein [3.9e-30]	0XRWW	extracellular ligand-binding receptor	ABC-type branched-chain amino acid transport system, periplasmic component OS=Rubellimicrobium mesophilum DSM 19309			132.823	175.107	40.8727	45.9469	39.3565	42.559	77.2692	178.393	40.7789	248.497	327.279	390.998	339.22	311.779	285.863	160.541	91.8413	226.981	140.358	115.822	0	0	0	23.1792	5.79304e-07	1.57903	0.0216065	0.0979929	0.931798	2.03329	5.79304e-07	2.36433	3.65459e-05		-1.75341	0.39784	1.07897
Amino acid transporter	Microvirga01	ABC-type polar amino acid transport system, ATPase component	AVDCRST_90	Microvirga01_118	Microvirga01_	ABC-type polar amino acid transport system, ATPase component	ABC transporter [1e-34] | AAA domain, putative AbiEii toxin, Type IV TA system [2.1e-09]	COG1126	ABC transporter	Amino acid ABC transporter ATP-binding protein, PAAT family OS=Tistlia consotensis USBA 355			0	0	0	0	0	0	0	0	0	0	638.193	0	0	0	0	0	0	0	0	0	0	0	0	0	0.909667	0.335147				2.1585		0.927659
Amino acid transporter	Rubrobacteraceae10	amino acid ABC transporter, periplasmic amino acid-binding protein	AVDCRST_02	Rubrobacteraceae10_148	Rubrobacteraceae10_	amino acid ABC transporter, periplasmic amino acid-binding protein	Bacterial extracellular solute-binding proteins, family 3 [2.9e-41]	COG0834	ABC transporter substrate-binding protein	Putative amino acid ABC transporter substrate-binding protein OS=Kitasatospora setae (strain ATCC 33774 / DSM 43861 / JCM 3304 / KCC A-0304 / NBRC 14216 / KM-6054)			12.0024	40.3988	59.3862	31.53	0	6.59208	19.272	0	18.8769	87.0149	145.206	107.792	199.586	235.534	247.375	192.21	204.797	152.655	142.818	12.9094	21.5903	0	32.9907	43.1645	8.9189e-13	1.49575	0.102611	-1.31747	0.248864	3.49985	8.9189e-13	2.13724	1.17596e-05		-1.31758		-0.123873
Amino acid transporter	Rubrobacteraceae12	amino acid ABC transporter, periplasmic amino acid-binding protein	AVDCRST_58	Rubrobacteraceae12_20	Rubrobacteraceae12_	amino acid ABC transporter, periplasmic amino acid-binding protein	Bacterial extracellular solute-binding proteins, family 3 [2.7e-44]	COG0834	ABC transporter substrate-binding protein	Amino acid ABC transporter substrate-binding protein, PAAT family OS=Nocardioides simplex			256.908	174.379	513.85	214.194	227.084	228.506	71.014	360.486	0	357.593	267.94	0	0	0	175.042	315.593	246.32	119.319	74.5707	740.138	0	215.548	106.587	157.621	0.454681	-0.749583	0.454681	-0.518962	0.662029	0.0383438	0.98579	-0.748107	0.559493		-0.398473		-0.333488
Amino acid transporter	Solirubrobacteraceae01	Amino acid ABC transporter, permease protein	AVDCRST_13	Solirubrobacteraceae01_238	Solirubrobacteraceae01_	Amino acid ABC transporter, permease protein	Binding-protein-dependent transport system inner membrane component [1e-17]	COG0765	Polar amino acid ABC transporter, inner membrane subunit	Uncharacterized protein OS=Mycobacterium sp. MS1601			0	0	0	32.8507	0	17.5137	61.4161	154.443	0	65.5947	474.994	78.5329	0	0	107.931	336.122	120.776	68.6343	0	0	0	0	0	0	0.0264426	3.10284	0.053171	2.10917		1.75636	0.1803	3.67999	0.0264426		1.14562		2.1918
Amino acid transporter	Arthrobacter01	Amino acid transporter	AVDCRST_83	Arthrobacter01_1052	Arthrobacter01_	Amino acid transporter	Amino acid permease [1.3e-46] | Amino acid permease [7.1e-36] | Spore germination protein [2e-06]	COG0531	Amino Acid	APC family permease OS=Arthrobacter sp. MDT2-14			0	0	0	0	0	90.9662	0	0	96.5217	0	583.22	326.657	251.027	372.702	0	0	0	638.081	391.866	119.215	0	0	0	0	0.158395	2.57354	0.221732	0.0745399		2.68283	0.163782	3.20116	0.158395		0.450939		0.369506
Amino acid transporter	Armatimonadota01	Amino acid transporters	AVDCRST_63	Armatimonadota01_4125	Armatimonadota01_	Amino acid transporters		0YCMU	Amino acid transporter	Amino acid permease OS=Singulisphaera sp. GP187			0	40.1328	170.917	0	0	0	0	0	0	0	0	0	0	0	0	0	139.463	0	454.555	324.09	316.694	0	92.9562	56.4298	0.000101458	-5.3611	0.000101458	-6.16267	0.000124802	1.94763		-4.47292	0.0023001		-4.88232	0.213879
Amino acid transporter	Rubrobacteraceae01	Aromatic amino acid transport protein AroP	AVDCRST_01	Rubrobacteraceae01_4661	Rubrobacteraceae01_	Aromatic amino acid transport protein AroP	Amino acid permease [1.9e-107] | Amino acid permease [2.9e-38]	COG1113	Gamma-aminobutyrate permease	GABA permease OS=Bacillus sp. PK3_68			211.447	131.634	136.184	68.2007	76.9278	90.778	77.3266	104.655	91.0677	97.9383	127.938	109.41	138.174	120.228	113.112	115.941	167.715	128.702	229.307	271.109	261.234	362.745	351.271	219.538	3.59396e-11	-1.93619	3.59396e-11	-1.94594	3.85398e-06	0.0764642	0.68287	-1.94082	1.44899e-08		-0.722767	0.0585965	-0.0389791
Amino acid transporter	Rubrobacteraceae02	Aromatic amino acid transport protein AroP	AVDCRST_03	Rubrobacteraceae02_1062	Rubrobacteraceae02_	Aromatic amino acid transport protein AroP	Amino acid permease [8e-109] | Amino acid permease [1.3e-38]	COG1113	Gamma-aminobutyrate permease	GABA permease OS=Bacillus sp. PK3_68			140.86	62.4218	109.767	4.35406	72.38	77.9494	18.6858	35.4151	95.3538	66.4807	87.548	48.7466	108.27	141.385	129.218	114.293	248.208	177.072	203.929	264.553	214.061	402.888	286.013	220.916	3.7909e-06	-2.25791	0.000243573	-3.26937	3.7909e-06	1.63287	0.00105136	-1.79203	0.00211729		-1.32054	0.404814	0.259622
Amino acid transporter	Rubrobacteraceae10	Aromatic amino acid transport protein AroP	AVDCRST_02	Rubrobacteraceae10_4555	Rubrobacteraceae10_	Aromatic amino acid transport protein AroP	Amino acid permease [2.5e-107] | Amino acid permease [7e-41]	COG1113	Gamma-aminobutyrate permease	GABA permease OS=Bacillus sp. PK3_68			184.677	127.353	126.557	38.0338	120.597	163.278	182.879	271.682	274.159	134.703	298.531	162.875	190.135	120.89	181.293	126.749	85.3971	211.529	169.531	125.356	103.307	131.244	87.2855	83.6948	0.215368	-0.0411622	0.938333	0.156766	0.79917	-0.267617	0.539116	-0.199905	0.669237		-0.150466	0.916399	0.910202
Amino acid transporter	Acetobacteraceae01	Branched-chain amino acid ABC transporter, amino acid-binding protein (TC 3.A.1.4.1)	AVDCRST_08	Acetobacteraceae01_2762	Acetobacteraceae01_	Branched-chain amino acid ABC transporter, amino acid-binding protein (TC 3.A.1.4.1)	Periplasmic binding protein [1.1e-61] | Periplasmic binding protein domain [1.4e-18] | Receptor family ligand binding region [3e-16]	0YI6Q	extracellular ligand-binding receptor	Amino acid/amide ABC transporter substrate-binding protein, HAAT family (TC 3.A.1.4.-) OS=Roseomonas stagni DSM 19981			0	182.091	0	0	14.7267	11.4961	25.5419	93.3636	0	129.318	150.276	29.8088	0	30.9902	157.66	163.521	38.5724	52.549	0	0	0	46.8199	146.377	0	0.193793	0.398978	0.835339	-0.720791	0.793061	1.44579	0.193793	0.823375	0.614217		-2.58811	0.666641	2.23267
Amino acid transporter	Acetobacteraceae01	Branched-chain amino acid ABC transporter, amino acid-binding protein (TC 3.A.1.4.1)	AVDCRST_08	Acetobacteraceae01_2828	Acetobacteraceae01_	Branched-chain amino acid ABC transporter, amino acid-binding protein (TC 3.A.1.4.1)	Periplasmic binding protein [6.5e-56] | Receptor family ligand binding region [6.1e-22] | Periplasmic binding protein domain [4.3e-13]	COG0683	Receptor family ligand binding region	Amino acid/amide ABC transporter substrate-binding protein (HAAT family) OS=Humitalea rosea			0	140.191	372.284	54.7462	158.732	337.938	237.762	148.661	253.13	221.75	321.272	175.252	414.088	425.127	57.9321	431.386	226.775	411.928	734.505	199.87	365.851	389.957	358.575	128.392	0.742248	0.165443	0.867779	-0.0227794	0.991296	0.187939	0.783343	0.304377	0.742248		0.265828	0.975973	0.323766
Amino acid transporter	Acetobacteraceae02	Branched-chain amino acid ABC transporter, amino acid-binding protein (TC 3.A.1.4.1)	AVDCRST_04	Acetobacteraceae02_118	Acetobacteraceae02_	Branched-chain amino acid ABC transporter, amino acid-binding protein (TC 3.A.1.4.1)	Periplasmic binding protein [1.2e-47] | Receptor family ligand binding region [2.4e-06]	COG0683	branched chain amino acid binding protein	Amino acid/amide ABC transporter substrate-binding protein (HAAT family) OS=Humitalea rosea			33.6518	0	0	24.189	0	0	27.0326	0	56.3901	27.605	19.6821	117.04	146.916	0	14.3735	114.532	25.8028	34.7964	182.436	127.756	79.7734	90.2766	0	44.3259	0.254526	-0.336676	0.848349	-1.25547	0.472688	1.35879	0.254526	0.130785	0.939734		-0.310784		1.82566
Amino acid transporter	Acetobacteraceae02	Branched-chain amino acid ABC transporter, amino acid-binding protein (TC 3.A.1.4.1)	AVDCRST_04	Acetobacteraceae02_626	Acetobacteraceae02_	Branched-chain amino acid ABC transporter, amino acid-binding protein (TC 3.A.1.4.1)	Periplasmic binding protein [8.4e-49] | Periplasmic binding protein domain [2.7e-20] | Receptor family ligand binding region [3.2e-08]	0XPCX	abc-type branched-chain amino acid transport systems, periplasmic component	Twin-arginine translocation pathway signal protein OS=Alicycliphilus sp. B1			271.136	234.254	197.379	70.1614	52.2279	76.8697	108.902	167.568	54.5209	920.801	1103.72	1391.88	882.179	941.668	882.46	816.67	735.95	1093.39	529.165	231.602	115.694	174.568	266.769	374.994	7.60763e-31	1.17733	0.074366	-1.23799	0.0136728	3.05415	7.60763e-31	1.8402	9.23447e-13		-1.64742	0.0610867	0.810384
Amino acid transporter	Acidimicrobiales01	Branched-chain amino acid ABC transporter, amino acid-binding protein (TC 3.A.1.4.1)	AVDCRST_20	Acidimicrobiales01_2526	Acidimicrobiales01_	Branched-chain amino acid ABC transporter, amino acid-binding protein (TC 3.A.1.4.1)	Periplasmic binding protein [1.5e-36] | Receptor family ligand binding region [2.9e-22] | Periplasmic binding protein domain [1.6e-06]	COG0683	Branched-chain amino acid	Putative ABC-type branched-chain amino acid transport systems periplasmic component-like protein OS=Candidatus Microthrix parvicella RN1			487.207	581.167	743.789	333.534	368.937	328.894	387.388	955.175	304.724	1939.72	1468.8	1482.09	2212.96	1825.53	1799.75	2237.51	1702.27	2412.72	2995.25	1347.36	2277.13	1562.86	1270.58	360.024	2.29809e-05	0.166904	0.879697	-0.702757	0.431187	1.48276	2.29809e-05	0.623254	0.284796		-0.660676	0.575002	0.973798
Amino acid transporter	Acidimicrobiales02	Branched-chain amino acid ABC transporter, amino acid-binding protein (TC 3.A.1.4.1)	AVDCRST_50	Acidimicrobiales02_2682	Acidimicrobiales02_	Branched-chain amino acid ABC transporter, amino acid-binding protein (TC 3.A.1.4.1)	Periplasmic binding protein [4.4e-56] | Receptor family ligand binding region [2.1e-30] | Periplasmic binding protein domain [5.4e-15] | LppC putative lipoprotein [2.5e-07]	COG0683	branched chain amino acid binding protein	Amino acid/amide ABC transporter substrate-binding protein (HAAT family) OS=Thermasporomyces composti			1271.41	407.027	821.298	152.573	71.7985	1213.54	1133.88	1262.64	304.258	889.448	1259.63	729.926	935.036	1384.76	568.895	1030.02	1302.2	1192.41	3669.36	4172.68	1454.82	1240.19	741.327	1715.62	0.272545	-0.757963	0.272545	-0.506451	0.67944	0.308316	0.771363	-0.579637	0.414272		-0.699906	0.804265	0.9736
Amino acid transporter	Acidimicrobiales03	Branched-chain amino acid ABC transporter, amino acid-binding protein (TC 3.A.1.4.1)	AVDCRST_10	Acidimicrobiales03_3043	Acidimicrobiales03_	Branched-chain amino acid ABC transporter, amino acid-binding protein (TC 3.A.1.4.1)	Periplasmic binding protein [1.1e-16]	COG0683	branched chain amino acid binding protein	Amino acid/amide ABC transporter substrate-binding protein (HAAT family) OS=Propionibacteriaceae bacterium ES.041			0	0	0	0	17.4553	0	73.073	48.3486	0	0	102.138	0	0	158.574	367.93	75.5206	244.426	34.3547	0	0	0	0	46.5537	105.224	0.14525	1.56502		0.326854		2.23286	0.14525	2.10661	0.270147		1.70886		2.35914
Amino acid transporter	Acidimicrobiales03	Branched-chain amino acid ABC transporter, amino acid-binding protein (TC 3.A.1.4.1)	AVDCRST_10	Acidimicrobiales03_880	Acidimicrobiales03_	Branched-chain amino acid ABC transporter, amino acid-binding protein (TC 3.A.1.4.1)	Periplasmic binding protein [2.4e-42]	0XUG6	(LipO)protein	ABC-type branched-chain amino acid transport system, periplasmic component OS=Frankia sp. QA3			174.238	0	0	140.872	116.418	0	0	112.861	350.864	0	170.303	0	0	0	232.476	100.737	81.5099	45.8257	0	0	153.524	60.2206	62.0979	0	0.778813	0.15384	0.937116	0.745377	0.778813	-0.224018	0.908962	-0.0227131	0.993926		0.63128	0.906253	0.218788
Amino acid transporter	Acidimicrobiales04	Branched-chain amino acid ABC transporter, amino acid-binding protein (TC 3.A.1.4.1)	AVDCRST_76	Acidimicrobiales04_3458	Acidimicrobiales04_	Branched-chain amino acid ABC transporter, amino acid-binding protein (TC 3.A.1.4.1)	Periplasmic binding protein [3e-45] | Receptor family ligand binding region [2.2e-18] | Periplasmic binding protein domain [6.6e-06]	COG0683	extracellular ligand-binding receptor	Branched-chain amino acid ABC transporter substrate-binding protein OS=Planomonospora sphaerica			1070.02	859.929	0	0	1082.14	696.584	1670.86	896.136	0	9838.42	925.754	7793.73	0	2880.64	675.727	2511.19	3335.14	1927.39	0	0	0	635.307	413.69	0	0.0653336	1.93815	0.999004	0.314372	0.877596	2.05838	0.151468	2.57418	0.0653336		-0.117138	0.98453	0.651672
Amino acid transporter	Rubrobacteraceae15	Branched-chain amino acid ABC transporter, amino acid-binding protein (TC 3.A.1.4.1)	AVDCRST_12	Rubrobacteraceae15_503	Rubrobacteraceae15_	Branched-chain amino acid ABC transporter, amino acid-binding protein (TC 3.A.1.4.1)	Periplasmic binding protein [2.1e-24] | Receptor family ligand binding region [1.2e-08]	COG0683	branched chain amino acid binding protein	Uncharacterized protein OS=Solirubrobacterales bacterium			877.961	345.154	619.761	1596.7	390.25	624.494	2707.03	1776.58	399.864	20102	6889.47	6064.6	16305.2	10440.8	5231.39	10527.2	3957.29	5535.4	1530.2	1546.92	601.501	1076.39	69.8443	1227.97	1.49193e-13	2.41047	0.00162528	-0.0674063	0.96509	3.31665	1.49193e-13	3.00427	2.13119e-09		0.109519	0.973952	1.02159
Amino acid transporter	Quadrisphaera01	Branched-chain amino acid ABC transporter, amino acid-binding protein (TC 3.A.1.4.1)	AVDCRST_35	Quadrisphaera01_2731	Quadrisphaera01_	Branched-chain amino acid ABC transporter, amino acid-binding protein (TC 3.A.1.4.1)	Periplasmic binding protein [2.4e-38] | Receptor family ligand binding region [2.9e-22] | Periplasmic binding protein domain [3.2e-09]	COG0683	Branched-chain amino acid	Amino acid/amide ABC transporter substrate-binding protein, HAAT family OS=Quadrisphaera sp. DSM 44207			0	274.396	556.296	558.137	508.846	504.709	3153.66	1724.71	1082.32	4312.5	1453.76	1784.06	5332.77	2887.13	1127.56	1790.71	2472.13	1209.74	0	808.654	0	0	0	145.571	1.22279e-10	3.8331	2.11281e-06	3.20967	0.0158289	1.16264	0.0776168	4.35036	1.22279e-10		1.09323	0.993601	2.0242
Amino acid transporter	Armatimonadota01	Branched-chain amino acid ABC transporter, amino acid-binding protein (TC 3.A.1.4.1)	AVDCRST_63	Armatimonadota01_203	Armatimonadota01_	Branched-chain amino acid ABC transporter, amino acid-binding protein (TC 3.A.1.4.1)	Periplasmic binding protein [9.7e-67] | Receptor family ligand binding region [1.2e-32] | Periplasmic binding protein domain [4e-19]	COG0683	extracellular ligand-binding receptor	Leu/Ile/Val-binding protein OS=bacterium HR16			0	94.4282	0	70.7249	36.4364	118.03	331.03	260.563	0	235.415	286.686	249.548	182.154	259.265	292.267	406.044	328.14	242.124	47.5342	84.7277	0	0	12.1509	0	0.000257532	2.50297	0.0051943	1.6024	0.336365	1.34673	0.0340295	2.99951	0.000257532		0.764398	0.852389	1.55262
Amino acid transporter	Arthrobacter01	Branched-chain amino acid ABC transporter, amino acid-binding protein (TC 3.A.1.4.1)	AVDCRST_83	Arthrobacter01_195	Arthrobacter01_	Branched-chain amino acid ABC transporter, amino acid-binding protein (TC 3.A.1.4.1)	Periplasmic binding protein [6.6e-43] | Receptor family ligand binding region [6.5e-30] | Periplasmic binding protein domain [9.9e-15]	COG0683	Branched-chain amino acid	Amino acid ABC transporter substrate-binding protein OS=Arthrobacter sp. MDT2-14			613.844	0	0	757.574	2273.9	2089.96	3233.62	1820.5	1533.84	4622.46	3349.88	4169.42	5687.27	1070.36	4755.23	3257.41	4663.38	4479.43	2625.92	684.742	0	2636.94	0	0	4.37413e-06	3.70085	4.37413e-06	3.01005	0.0198808	0.812742	0.129229	3.80643	7.322e-05		3.95152	0.0880026	0.390951
Amino acid transporter	Pyrinomonadaceae01	Branched-chain amino acid ABC transporter, amino acid-binding protein (TC 3.A.1.4.1)	AVDCRST_74	Pyrinomonadaceae01_2165	Pyrinomonadaceae01_	Branched-chain amino acid ABC transporter, amino acid-binding protein (TC 3.A.1.4.1)	Periplasmic binding protein [1e-74] | Receptor family ligand binding region [1e-33] | Periplasmic binding protein domain [7.3e-25]	COG0683	Receptor family ligand binding region	Ethanolamine utilization protein EutJ OS=Blastocatellia bacterium			190.998	407.418	607.345	461.209	568.427	285.136	655.781	571.589	196.205	654.79	481.273	552.549	1411.81	1175.42	803.489	626.927	737.189	722.821	163.832	221.106	182.343	131.955	211.288	37.1645	0.0017874	1.21163	0.0121162	0.688365	0.339538	0.72173	0.0718014	1.44734	0.0017874		0.0278632	0.995193	0.221837
Amino acid transporter	Chloroflexia01	Branched-chain amino acid ABC transporter, amino acid-binding protein (TC 3.A.1.4.1)	AVDCRST_93	Chloroflexia01_2456	Chloroflexia01_	Branched-chain amino acid ABC transporter, amino acid-binding protein (TC 3.A.1.4.1)	Galactose oxidase, central domain [4.3e-38] | Kelch motif [6.1e-38] | Kelch motif [6.2e-36] | Kelch motif [8.3e-18] | Kelch motif [2.3e-14] | Galactose oxidase, central domain [9.3e-11] | Glyoxal oxidase N-terminus [3.3e-10]	11ID1	Kelch domain protein		AA5 [2.7E-090] | AA5_2 [1.4E-035]		0	16.5917	0	0	0	0	0	0	0	0	19.3175	0	0	0	0	0	29.3901	0	0	0	0	0	0	0	0.990676	-0.507673		-1.46878		1.91065		0.382875			-2.30896
Amino acid transporter	Chloroflexia02	Branched-chain amino acid ABC transporter, amino acid-binding protein (TC 3.A.1.4.1)	AVDCRST_26	Chloroflexia02_1915	Chloroflexia02_	Branched-chain amino acid ABC transporter, amino acid-binding protein (TC 3.A.1.4.1)	Periplasmic binding protein [3.9e-48] | Receptor family ligand binding region [6.6e-08] | Periplasmic binding protein domain [3.8e-05]	COG0683	extracellular ligand-binding receptor	Branched chain amino acid ABC transporter substrate-binding protein OS=Candidatus Chloroploca asiatica			36.8721	23.4945	9.48948	5.15083	41.5284	6.62391	23.6055	25.9355	0	449.964	342.359	181.1	64.4175	145.98	39.6997	55.2818	37.0775	62.964	79.1633	0	53.3133	126.474	48.1635	69.9903	1.64634e-05	0.790655	0.423866	-1.11247	0.287545	2.691	0.000259671	1.41876	0.0689732		0.0207767	0.995521	-0.0382224
Amino acid transporter	Chloroflexia02	Branched-chain amino acid ABC transporter, amino acid-binding protein (TC 3.A.1.4.1)	AVDCRST_26	Chloroflexia02_4721	Chloroflexia02_	Branched-chain amino acid ABC transporter, amino acid-binding protein (TC 3.A.1.4.1)	Periplasmic binding protein [5.2e-60] | Periplasmic binding protein domain [5.9e-24]	COG0683	Receptor family ligand binding region	ABC transporter substrate-binding protein OS=Herpetosiphon geysericola			68.5132	14.1362	29.9756	0	0	62.7713	70.4231	27.3086	0	463.257	279.375	72.6429	1721.13	1364.74	717.055	1351.27	917.449	965.456	27.7848	0	37.4239	31.5402	30.428	184.239	1.53518e-11	3.11723	0.00557105	-0.621201	0.667562	4.66338	3.48434e-07	3.84819	1.53518e-11		-0.529208	0.878357	0.764677
Amino acid transporter	Chloroflexia02	Branched-chain amino acid ABC transporter, amino acid-binding protein (TC 3.A.1.4.1)	AVDCRST_26	Chloroflexia02_991	Chloroflexia02_	Branched-chain amino acid ABC transporter, amino acid-binding protein (TC 3.A.1.4.1)	Galactose oxidase, central domain [4.7e-25] | Kelch motif [2.1e-18] | Kelch motif [8.2e-13] | Galactose oxidase, central domain [1.6e-11] | Kelch motif [2.4e-09] | Kelch motif [2.1e-08]	11ID1	Kelch domain protein		AA5 [2.8E-040] | AA5_2 [7.9E-027]		0	5.77681	0	53.1922	0	0	0	0	0	34.4203	0	0	0	22.8413	21.0244	0	0	27.0927	0	0	0	0	0	45.174	0.821444	0.633451	0.821444	0.804792		-0.0847811	0.977064	0.644781	0.831101		3.5057		-3.67191
Amino acid transporter	Chthoniobacterales01	Branched-chain amino acid ABC transporter, amino acid-binding protein (TC 3.A.1.4.1)	AVDCRST_42	Chthoniobacterales01_370	Chthoniobacterales01_	Branched-chain amino acid ABC transporter, amino acid-binding protein (TC 3.A.1.4.1)	Galactose oxidase, central domain [4.1e-39] | Kelch motif [3.4e-37] | Kelch motif [2.2e-32] | Galactose oxidase, central domain [7.5e-20] | Glyoxal oxidase N-terminus [1.2e-16] | Kelch motif [3.6e-13] | Kelch motif [5.3e-12] | DUF218 domain [1e-05]	11ID1	Kelch domain protein	Uncharacterized protein OS=Verrucomicrobia bacterium	AA5 [1.2E-076] | AA5_2 [8.9E-051]		0	0	103.553	24.3517	22.4116	64.5558	0	0	0	0	51.5545	0	0	0	35.0395	36.1026	0	58.415	0	374.813	0	0	0	97.8995	0.193072	-1.99694	0.193072	-2.47609	0.33637	0.336764		-1.54382	0.399164		-0.0306105		-2.22998
Amino acid transporter	Corynebacteriales01	Branched-chain amino acid ABC transporter, amino acid-binding protein (TC 3.A.1.4.1)	AVDCRST_41	Corynebacteriales01_1115	Corynebacteriales01_	Branched-chain amino acid ABC transporter, amino acid-binding protein (TC 3.A.1.4.1)	Periplasmic binding protein [1.6e-52] | Receptor family ligand binding region [2.5e-25] | Periplasmic binding protein domain [3.4e-10]	COG0683	extracellular ligand-binding receptor	Branched chain amino acid ABC transporter substrate-binding protein OS=Pseudonocardiales bacterium			234.514	190.106	123.251	441.925	384.643	276.653	1090.57	880.358	604.982	3908.41	3664.51	4588.56	4739.49	3560.28	4850.03	3687.89	2604.5	3371.77	363.313	277.947	0	112.825	263.882	131.271	2.22084e-41	2.92067	5.34221e-07	0.865595	0.174135	2.58697	1.34448e-21	3.53387	2.22084e-41		0.565773	0.669845	1.10161
Amino acid transporter	Craurococcus01	Branched-chain amino acid ABC transporter, amino acid-binding protein (TC 3.A.1.4.1)	AVDCRST_27	Craurococcus01_4060	Craurococcus01_	Branched-chain amino acid ABC transporter, amino acid-binding protein (TC 3.A.1.4.1)	Periplasmic binding protein [6.1e-59] | Receptor family ligand binding region [4.6e-17] | Periplasmic binding protein domain [1.5e-14]	COG0683	amino acid ABC transporter	Amino acid/amide ABC transporter substrate-binding protein (HAAT family) OS=Humitalea rosea			473.797	0	0	0	0	0	0	0	70.8734	339.171	291.646	54.195	95.0941	228.553	51.9637	75.1635	74.8583	142.417	0	0	0	0	0	57.8346	0.000921615	0.6678	0.698337	-2.44453	0.609037	3.59871	0.000921615	1.45679	0.210428		-5.81707	0.159824	2.83793
Amino acid transporter	Coleofasciculus01	Branched-chain amino acid ABC transporter, amino acid-binding protein (TC 3.A.1.4.1)	AVDCRST_92	Coleofasciculus01_4011	Coleofasciculus01_	Branched-chain amino acid ABC transporter, amino acid-binding protein (TC 3.A.1.4.1)	Periplasmic binding protein [2.6e-48] | Receptor family ligand binding region [6.5e-20] | Periplasmic binding protein domain [1.2e-13]	COG0683	extracellular ligand-binding receptor	Amino acid/amide ABC transporter substrate-binding protein, HAAT family OS=Microcoleus sp. PCC 7113			35.9397	24.3859	19.9877	29.7985	31.3716	25.393	104.328	94.988	51.7704	187.77	217.316	161.449	237.334	286.374	187.285	134.056	144.101	96.8538	32.2955	14.4642	21.5268	10.7001	13.9744	7.23747	7.0809e-29	2.41143	9.29552e-08	1.07298	0.0238375	1.91832	7.60175e-09	2.90511	7.0809e-29		-0.0327146	0.971104	1.5776
Amino acid transporter	Thermosynechococcaceae01	Branched-chain amino acid ABC transporter, amino acid-binding protein (TC 3.A.1.4.1)	AVDCRST_81	Thermosynechococcaceae01_157	Thermosynechococcaceae01_	Branched-chain amino acid ABC transporter, amino acid-binding protein (TC 3.A.1.4.1)	Periplasmic binding protein [1.1e-59] | Receptor family ligand binding region [6e-20] | Periplasmic binding protein domain [1.1e-14]	COG0683	extracellular ligand-binding receptor	Branched-chain amino acid ABC transporter substrate-binding protein OS=Nostoc sp. MBR 210			0	0	0	0	0	0	0	0	0	25.1455	0	0	69.9063	0	67.4203	21.9203	0	138.319	0	26.7526	0	9.95942	0	6.86731	0.345768	1.33075		-1.71637		3.90315		1.94375	0.345768
Amino acid transporter	Thermosynechococcaceae01	Branched-chain amino acid ABC transporter, amino acid-binding protein (TC 3.A.1.4.1)	AVDCRST_81	Thermosynechococcaceae01_4023	Thermosynechococcaceae01_	Branched-chain amino acid ABC transporter, amino acid-binding protein (TC 3.A.1.4.1)	Periplasmic binding protein [1.9e-44] | Receptor family ligand binding region [1.9e-19] | Periplasmic binding protein domain [7.4e-15]	COG0683	extracellular ligand-binding receptor	Branched chain amino acid ABC transporter substrate-binding protein OS=Cyanobacteria bacterium UBA8543			0	23.9956	0	155.314	0	105.835	58.5168	0	146.153	173.317	0	0	134.465	43.7118	64.8417	109.626	151.067	188.457	48.1972	120.07	54.7293	33.5248	0	6.60465	0.288359	1.20251	0.288359	0.976715	0.689433	0.394866	0.809281	1.29319	0.303618		3.13422	0.987619	-0.350308
Amino acid transporter	Mycobacteriales01	Branched-chain amino acid ABC transporter, amino acid-binding protein (TC 3.A.1.4.1)	AVDCRST_07	Mycobacteriales01_729	Mycobacteriales01_	Branched-chain amino acid ABC transporter, amino acid-binding protein (TC 3.A.1.4.1)	Periplasmic binding protein [8.1e-41] | Receptor family ligand binding region [8.8e-26] | Periplasmic binding protein domain [4.4e-12]	COG0683	Branched-chain amino acid	Branched-chain amino acid ABC transporter, amino acid-binding protein (TC 3.A.1.4.1) OS=Nonomuraea gerenzanensis			261.475	341.586	372.758	238.521	322.066	664.443	1949.97	2203.86	720.785	12557.6	9002.2	8685.02	8514.44	10733.3	6305.25	6989.47	5413.36	3718.41	3164.11	262.625	17.0511	122.758	0	238.705	1.19881e-40	4.32501	1.5206e-09	1.83006	0.0221037	3.17215	8.39767e-16	4.92638	1.19881e-40		0.18199	0.939098	2.05404
Amino acid transporter	Gemmatimonadaceae01	Branched-chain amino acid ABC transporter, amino acid-binding protein (TC 3.A.1.4.1)	AVDCRST_11	Gemmatimonadaceae01_1956	Gemmatimonadaceae01_	Branched-chain amino acid ABC transporter, amino acid-binding protein (TC 3.A.1.4.1)	Periplasmic binding protein [2.1e-49] | Receptor family ligand binding region [3.1e-26] | Periplasmic binding protein domain [4.1e-07]	COG0683	Amino Acid ABC	Uncharacterized protein OS=Gemmatimonadetes bacterium SCN 70-22			0	0	0	0	0	0	0	0	0	0	94.8775	47.88	66.767	255.875	52.2364	0	0	0	0	0	0	0	0	0	0.0665497	1.81442				4.17161	0.0665497	3.03105	0.125869
Amino acid transporter	Gemmatimonadaceae02	Branched-chain amino acid ABC transporter, amino acid-binding protein (TC 3.A.1.4.1)	AVDCRST_40	Gemmatimonadaceae02_773	Gemmatimonadaceae02_	Branched-chain amino acid ABC transporter, amino acid-binding protein (TC 3.A.1.4.1)	Periplasmic binding protein [1.2e-47] | Receptor family ligand binding region [1.7e-24] | Periplasmic binding protein domain [5.5e-06]	COG0683	extracellular ligand-binding receptor	Uncharacterized protein OS=Gemmatimonadetes bacterium SCN 70-22			0	0	0	0	0	0	0	123.631	0	0	126.64	0	0	0	221.675	0	174.215	78.5476	0	0	0	0	0	0	0.985063	2.37238		1.35573		2.13431		2.64057					2.58225
Amino acid transporter	Blastococcus02	Branched-chain amino acid ABC transporter, amino acid-binding protein (TC 3.A.1.4.1)	AVDCRST_52	Blastococcus02_1264	Blastococcus02_	Branched-chain amino acid ABC transporter, amino acid-binding protein (TC 3.A.1.4.1)	Periplasmic binding protein [3e-36] | Receptor family ligand binding region [7.6e-23] | Periplasmic binding protein domain [2e-08]	COG0683	Branched-chain amino acid	Amino acid/amide ABC transporter substrate-binding protein, HAAT family OS=Blastococcus sp. DSM 44270			0	157.45	10.8453	200.576	203.676	84.4375	776.439	1255.36	662.83	1894.85	1748.94	3273.93	805.058	2491.58	1112.54	367.268	1308.1	685.482	155.351	0	75.8315	0	0	32.7513	4.22414e-12	4.57578	4.21592e-07	2.97939	0.0185738	2.57317	4.27667e-07	5.18872	4.22414e-12		1.40731	0.99389	2.07518
Amino acid transporter	Blastococcus01	Branched-chain amino acid ABC transporter, amino acid-binding protein (TC 3.A.1.4.1)	AVDCRST_57	Blastococcus01_2505	Blastococcus01_	Branched-chain amino acid ABC transporter, amino acid-binding protein (TC 3.A.1.4.1)	Periplasmic binding protein [2.4e-34] | Receptor family ligand binding region [1.2e-21] | Periplasmic binding protein domain [1.2e-09]	COG0683	Branched-chain amino acid	Amino acid/amide ABC transporter substrate-binding protein, HAAT family OS=Blastococcus sp. DSM 46838			0	221.702	0	0	612.09	434.01	1309.92	1800.21	606.826	3773.71	3847.01	5385.89	2349.01	4931.91	4630.35	2282.48	1302.5	2965.21	0	0	0	0	0	0	0.000259773	4.46371	0.000318667	3.83219	0.0641175	1.78189	0.0186965	4.85051	0.000259773		1.41519	0.998222	2.09776
Amino acid transporter	Microcoleus01	Branched-chain amino acid ABC transporter, amino acid-binding protein (TC 3.A.1.4.1)	AVDCRST_84	Microcoleus01_2990	Microcoleus01_	Branched-chain amino acid ABC transporter, amino acid-binding protein (TC 3.A.1.4.1)	Periplasmic binding protein [4.3e-60] | Receptor family ligand binding region [8.7e-17] | Periplasmic binding protein domain [8.4e-13]	COG0683	extracellular ligand-binding receptor	Amino acid/amide ABC transporter substrate-binding protein, HAAT family OS=Oscillatoria nigro-viridis PCC 7112			44.3051	55.3302	36.0785	188.597	67.3449	45.6501	149.97	112.54	64.5181	116.988	62.6273	47.8181	152.852	118.959	60.0445	91.5529	99.5045	47.8854	85.4862	34.975	10.5839	50.563	17.4731	41.0703	0.0353241	0.536538	0.0400541	0.741211	0.0353241	-0.156021	0.735781	0.375385	0.204846		0.827992	0.996112	-0.0941697
Amino acid transporter	Microcoleus01	Branched-chain amino acid ABC transporter, amino acid-binding protein (TC 3.A.1.4.1)	AVDCRST_84	Microcoleus01_6075	Microcoleus01_	Branched-chain amino acid ABC transporter, amino acid-binding protein (TC 3.A.1.4.1)	Periplasmic binding protein [2e-45] | Receptor family ligand binding region [5e-20] | Periplasmic binding protein domain [1.7e-16]	COG0683	extracellular ligand-binding receptor	Amino acid/amide ABC transporter substrate-binding protein, HAAT family OS=Oscillatoria nigro-viridis PCC 7112			8.14803	16.8279	12.6252	13.0019	9.49024	11.8515	18.8262	26.078	8.30575	25.6461	35.6992	23.3232	42.91	62.4869	64.2543	32.6572	49.149	36.7521	18.9648	5.18644	4.50071	6.93375	6.3764	5.96941	1.55019e-07	0.977257	0.022219	0.0315841	0.964113	1.51363	1.55019e-07	1.32296	7.66995e-06		-0.196782	0.996112	0.120714
Amino acid transporter	Nocardioidaceae02	Branched-chain amino acid ABC transporter, amino acid-binding protein (TC 3.A.1.4.1)	AVDCRST_29	Nocardioidaceae02_2246	Nocardioidaceae02_	Branched-chain amino acid ABC transporter, amino acid-binding protein (TC 3.A.1.4.1)	Periplasmic binding protein [1.9e-35] | Receptor family ligand binding region [2.9e-28] | Periplasmic binding protein domain [4.5e-08]	COG0683	Branched-chain amino acid	Amino acid ABC transporter substrate-binding protein OS=Aeromicrobium camelliae			660.291	1062.5	114.486	1431.87	2032.69	1828.33	3346.69	4574.87	2335.48	6737.83	9752.76	8099.03	9867	10107.9	8285.98	10072	8135.51	7304.69	5585.7	1212.16	929.808	0	704.081	291.28	2.88251e-30	3.65692	1.48774e-09	2.1256	0.00537207	1.66998	1.61121e-10	4.41616	2.88251e-30		1.39256	0.0421503	0.957995
Amino acid transporter	Nocardioidaceae03	Branched-chain amino acid ABC transporter, amino acid-binding protein (TC 3.A.1.4.1)	AVDCRST_24	Nocardioidaceae03_1898	Nocardioidaceae03_	Branched-chain amino acid ABC transporter, amino acid-binding protein (TC 3.A.1.4.1)	Periplasmic binding protein [5e-39] | Receptor family ligand binding region [1.7e-09] | Periplasmic binding protein domain [2.2e-05]	COG0683	extracellular ligand-binding receptor	Putative branched-chain amino acid ABC transporter, substrate binding protein OS=metagenome			1299.67	1348.98	974.072	2110.84	2360.78	2812.99	4766.72	5301	2021.78	15253.4	16083.3	19989.4	21744	30399.3	18559.7	14822.9	16223	18793.5	2677.02	1174.47	268.766	310.975	0	1619.74	1.47548e-29	3.74872	1.32747e-10	2.12234	0.000690937	2.25605	1.37104e-19	4.32495	1.47548e-29		0.953511	0.186867	0.849846
Amino acid transporter	Nocardioidaceae03	Branched-chain amino acid ABC transporter, amino acid-binding protein (TC 3.A.1.4.1)	AVDCRST_24	Nocardioidaceae03_6	Nocardioidaceae03_	Branched-chain amino acid ABC transporter, amino acid-binding protein (TC 3.A.1.4.1)	Periplasmic binding protein [3.3e-43] | Receptor family ligand binding region [7.4e-13]	COG0683	extracellular ligand-binding receptor	Extracellular ligand-binding receptor OS=Nocardioides sp. CF8			0	189.392	87.0265	47.6891	207.771	515.664	104.879	317.341	504.622	1258.14	2245.7	6283.23	1524.02	3181.7	4950.84	1054.23	1138.83	5284.53	116.929	0	0	0	0	0	2.69012e-12	5.22294	6.38799e-07	3.12377	0.0408285	2.97872	2.3188e-07	5.84496	2.69012e-12		1.41277	0.692317	0.645551
Amino acid transporter	Nocardioidaceae04	Branched-chain amino acid ABC transporter, amino acid-binding protein (TC 3.A.1.4.1)	AVDCRST_36	Nocardioidaceae04_863	Nocardioidaceae04_	Branched-chain amino acid ABC transporter, amino acid-binding protein (TC 3.A.1.4.1)	Periplasmic binding protein [1.8e-42] | Receptor family ligand binding region [2.7e-13]	COG0683	extracellular ligand-binding receptor	Extracellular ligand-binding receptor OS=Nocardioides sp. CF8			421.091	0	144.676	297.735	919.639	401.34	458.18	739.839	170.795	1614.75	1917.63	2849.96	4801.75	4968.95	2836.51	1442.96	715.203	1183.75	610.947	0	15.6306	0	0	0	3.43062e-10	4.39654	2.6687e-08	3.11481	0.0453504	2.69476	3.43062e-10	5.04197	1.54012e-09		1.01084	0.861054	0.382709
Amino acid transporter	Nocardioidaceae05	Branched-chain amino acid ABC transporter, amino acid-binding protein (TC 3.A.1.4.1)	AVDCRST_34	Nocardioidaceae05_824	Nocardioidaceae05_	Branched-chain amino acid ABC transporter, amino acid-binding protein (TC 3.A.1.4.1)	Periplasmic binding protein [7.9e-38] | Receptor family ligand binding region [1.2e-09]	COG0683	extracellular ligand-binding receptor	Putative branched-chain amino acid ABC transporter, substrate binding protein OS=metagenome			0	104.13	224.41	214.611	337.306	521.074	645.35	624.183	198.27	2288.84	3288.3	3239.8	6430.38	5737.38	3693.36	5790.68	4776.82	5626.36	1629.49	396.095	0	0	0	0	1.43354e-21	5.29301	1.55208e-09	4.00075	5.03634e-05	3.19684	1.40871e-19	6.12222	1.43354e-21		1.57485	0.506722	0.548843
Amino acid transporter	Nocardioidaceae06	Branched-chain amino acid ABC transporter, amino acid-binding protein (TC 3.A.1.4.1)	AVDCRST_72	Nocardioidaceae06_2471	Nocardioidaceae06_	Branched-chain amino acid ABC transporter, amino acid-binding protein (TC 3.A.1.4.1)	Periplasmic binding protein [1.5e-35] | Receptor family ligand binding region [2e-20] | Periplasmic binding protein domain [4.7e-11]	COG0683	Branched-chain amino acid	Amino acid ABC transporter substrate-binding protein OS=Nocardioides sp. Root140			1119.55	436.99	163.341	588.837	138.206	309.997	529.057	711.667	0	2799.11	1465.31	2535.2	3712.83	7454.97	4572.5	3068.69	5159.58	5171.6	2148.75	1180.46	276.68	1743.1	0	0	3.15496e-11	1.79041	0.106727	-0.684748	0.690138	3.6617	3.15496e-11	2.19916	0.00655466		-0.926766	0.966219	0.193383
Amino acid transporter	Nocardioides02	Branched-chain amino acid ABC transporter, amino acid-binding protein (TC 3.A.1.4.1)	AVDCRST_06	Nocardioides02_3336	Nocardioides02_	Branched-chain amino acid ABC transporter, amino acid-binding protein (TC 3.A.1.4.1)	Periplasmic binding protein [5.4e-44] | Receptor family ligand binding region [3.1e-17]	COG0683	extracellular ligand-binding receptor	Extracellular ligand-binding receptor OS=Nocardioides sp. CF8			270.699	89.3705	183.717	39.3991	306.101	247.868	538.36	312.963	427.445	6714.87	7177.31	6556.89	10104.8	11633.4	8243.28	8953.84	10407.9	6883.84	3373.36	0	0	730.364	0	49.9222	3.43115e-47	5.30684	1.14796e-09	1.57586	0.145876	4.43717	3.43115e-47	5.97373	5.91664e-42		0.0453926	0.975877	1.05825
Amino acid transporter	Nocardioidaceae07	Branched-chain amino acid ABC transporter, amino acid-binding protein (TC 3.A.1.4.1)	AVDCRST_47	Nocardioidaceae07_2275	Nocardioidaceae07_	Branched-chain amino acid ABC transporter, amino acid-binding protein (TC 3.A.1.4.1)	Periplasmic binding protein [2.9e-47] | Receptor family ligand binding region [5.5e-18]	COG0683	extracellular ligand-binding receptor	Extracellular ligand-binding receptor OS=Nocardioides sp. CF8			2408.53	1400.38	0	1292.12	1005.92	1419.15	2188.22	2228.62	1580.81	23678	20272	16341.6	27793.9	23895.7	14116.1	14838.3	11738.5	11922.7	2308.19	1016.05	0	0	0	972.6	6.77489e-38	4.27337	3.5069e-07	2.40762	0.0144089	3.39948	6.77489e-38	4.87066	1.92312e-18		0.0591256	0.970792	0.831225
Amino acid transporter	Nocardioides03	Branched-chain amino acid ABC transporter, amino acid-binding protein (TC 3.A.1.4.1)	AVDCRST_60	Nocardioides03_1904	Nocardioides03_	Branched-chain amino acid ABC transporter, amino acid-binding protein (TC 3.A.1.4.1)	Periplasmic binding protein [8.3e-41] | Receptor family ligand binding region [9.1e-17] | Periplasmic binding protein domain [2.7e-07]	COG0683	branched chain amino acid binding protein	Uncharacterized protein OS=Nocardioides sp. Root122			0	240.735	729.095	339.207	645.9	752.727	850.485	1007.03	163.4	14981.6	18045.9	17556.1	27050.5	22992.3	17792.6	21697.6	15113.2	19158.9	2919.16	0	582.088	0	1060.89	475.015	2.06578e-54	5.66909	4.00811e-10	2.278	0.0370497	5.05173	2.06578e-54	6.5206	4.93551e-41		0.794647	0.792021	0.252051
Amino acid transporter	Phycisphaerae01	Branched-chain amino acid ABC transporter, amino acid-binding protein (TC 3.A.1.4.1)	AVDCRST_64	Phycisphaerae01_4149	Phycisphaerae01_	Branched-chain amino acid ABC transporter, amino acid-binding protein (TC 3.A.1.4.1)	Periplasmic binding protein [1e-17] | Periplasmic binding protein domain [2.3e-08]	COG0683	extracellular ligand-binding receptor	Ethanolamine utilization protein EutJ OS=Bdellovibrio sp. CG10_big_fil_rev_8_21_14_0_10_47_8			0	0	0	0	0	1024.56	0	504.477	675.115	0	0	0	0	0	565.639	1313.08	0	154.736	734.287	0	0	0	0	0	0.13301	3.0341	0.13301	3.25082		-0.235594	0.932956	2.9114			2.83944		0.383797
Amino acid transporter	Propionibacteriaceae01	Branched-chain amino acid ABC transporter, amino acid-binding protein (TC 3.A.1.4.1)	AVDCRST_75	Propionibacteriaceae01_543	Propionibacteriaceae01_	Branched-chain amino acid ABC transporter, amino acid-binding protein (TC 3.A.1.4.1)		COG0683	branched chain amino acid binding protein	Amino acid/amide ABC transporter substrate-binding protein, HAAT family OS=Friedmanniella luteola			0	414.209	0	0	0	0	1029.28	259.324	1790.32	224.456	694.525	1256.89	0	1080.25	1226.93	1193.42	1561.92	2209.46	0	954.233	0	757.741	0	412.806	0.214118	1.56811	0.376892	1.06853	0.739466	1.26729	0.361657	1.92285	0.214118		-2.97414		5.95687
Amino acid transporter	Actinomycetospora01	Branched-chain amino acid ABC transporter, amino acid-binding protein (TC 3.A.1.4.1)	AVDCRST_54	Actinomycetospora01_33	Actinomycetospora01_	Branched-chain amino acid ABC transporter, amino acid-binding protein (TC 3.A.1.4.1)	Periplasmic binding protein [7.3e-28] | Receptor family ligand binding region [1.1e-21] | Periplasmic binding protein domain [1.2e-07]	COG0683	branched chain amino acid binding protein	Branched-chain amino acid transport system substrate-binding protein OS=Actinomycetospora cinnamomea			0	303.426	87.3475	96.2173	244.064	0	202.601	189.893	121.38	299.855	195.216	249.588	277.942	462.141	85.4664	111.955	0	90.638	157.896	217.939	319.073	113.175	226.093	39.754	0.838747	-0.184575	0.89108	-0.305754	0.838747	0.121543	0.926113	-0.0887021	0.946581		0.0697276	0.988314	0.298892
Amino acid transporter	Actinomycetospora01	Branched-chain amino acid ABC transporter, amino acid-binding protein (TC 3.A.1.4.1)	AVDCRST_54	Actinomycetospora01_3907	Actinomycetospora01_	Branched-chain amino acid ABC transporter, amino acid-binding protein (TC 3.A.1.4.1)	Periplasmic binding protein [7.8e-41] | Receptor family ligand binding region [5.6e-20]	COG0683	extracellular ligand-binding receptor	Amino acid/amide ABC transporter substrate-binding protein (HAAT family) OS=Actinomycetospora cinnamomea			181.758	135.71	52.0893	275.418	254.706	125.19	94.9303	271.781	204.38	635.795	1164.16	744.203	1408.87	1860.27	1529.03	1557.83	1221.17	1189.13	322.836	276.18	285.417	146.232	40.4489	130.389	1.13961e-10	1.98622	0.00119808	0.226176	0.833284	2.25186	8.73239e-09	2.53888	1.13961e-10		0.865778	0.701642	-0.51206
Amino acid transporter	Pseudonocardia01	Branched-chain amino acid ABC transporter, amino acid-binding protein (TC 3.A.1.4.1)	AVDCRST_66	Pseudonocardia01_1633	Pseudonocardia01_	Branched-chain amino acid ABC transporter, amino acid-binding protein (TC 3.A.1.4.1)	Periplasmic binding protein [4.2e-50] | Receptor family ligand binding region [1.2e-22] | Periplasmic binding protein domain [1.3e-08]	COG0683	branched chain amino acid binding protein	Branched chain amino acid ABC transporter substrate-binding protein OS=Pseudonocardia sp. MH-G8			33.5586	144.371	167.719	143.663	5.90177	82.503	203.103	285.487	75.56	537.808	600.406	865.08	780.941	1011.62	665.269	682.837	668.696	559.869	84.6175	37.7912	180.019	15.8211	19.5223	56.0923	7.42903e-12	2.30011	0.000732284	0.256301	0.846308	2.72	3.93523e-09	2.87009	7.42903e-12		-0.338998	0.937412	0.747615
Amino acid transporter	Ramlibacter01	Branched-chain amino acid ABC transporter, amino acid-binding protein (TC 3.A.1.4.1)	AVDCRST_51	Ramlibacter01_12	Ramlibacter01_	Branched-chain amino acid ABC transporter, amino acid-binding protein (TC 3.A.1.4.1)	Periplasmic binding protein [2.8e-42] | Receptor family ligand binding region [3.2e-22] | Periplasmic binding protein domain [1.4e-10]	COG0683	Receptor family ligand binding region	Candidate ABC type branched chain amino acid transport system, periplasmic component OS=Ramlibacter tataouinensis (strain ATCC BAA-407 / DSM 14655 / LMG 21543 / TTB310)			0	0	0	197.38	0	0	0	0	0	0	0	0	0	62.5526	97.7563	24.6531	75.3749	0	0	0	0	0	0	0	0.949169	-0.116261		2.05424		0.866402		-1.57259			2.21808		-1.87922
Amino acid transporter	Ramlibacter01	Branched-chain amino acid ABC transporter, amino acid-binding protein (TC 3.A.1.4.1)	AVDCRST_51	Ramlibacter01_1828	Ramlibacter01_	Branched-chain amino acid ABC transporter, amino acid-binding protein (TC 3.A.1.4.1)	Periplasmic binding protein [1.1e-53] | Periplasmic binding protein domain [1.2e-14]	COG0683	Receptor family ligand binding region	Candidate ABC type branched chain amino acid transport systems, periplasmic component OS=Ramlibacter tataouinensis (strain ATCC BAA-407 / DSM 14655 / LMG 21543 / TTB310)			0	0	0	0	0	0	0	0	0	0	110.562	0	0	0	253.942	260.741	83.9153	91.396	0	0	0	0	0	0	0.153124	0.549482				3.20678	0.153124	-0.16608
Amino acid transporter	Microvirga01	Branched-chain amino acid ABC transporter, amino acid-binding protein (TC 3.A.1.4.1)	AVDCRST_90	Microvirga01_549	Microvirga01_	Branched-chain amino acid ABC transporter, amino acid-binding protein (TC 3.A.1.4.1)	Periplasmic binding protein [5.3e-48] | Periplasmic binding protein domain [3.4e-20] | Receptor family ligand binding region [1.4e-12] | TAT (twin-arginine translocation) pathway signal sequence [2.2e-05]	COG0683	ABC transporter substrate-binding protein	Amino acid/amide ABC transporter substrate-binding protein, HAAT family OS=Rhizobiales bacterium GAS191			0	0	0	282.399	252.347	0	0	0	76.7227	0	102.956	301.288	736.647	542.999	419.123	0	411.591	240.538	564.571	0	0	0	0	0	0.0996038	3.05543	0.143879	2.16973		1.49019	0.442617	3.37655	0.0996038		2.93598	0.943131	-0.693398
Amino acid transporter	Rubrobacteraceae03	Branched-chain amino acid ABC transporter, amino acid-binding protein (TC 3.A.1.4.1)	AVDCRST_22	Rubrobacteraceae03_2799	Rubrobacteraceae03_	Branched-chain amino acid ABC transporter, amino acid-binding protein (TC 3.A.1.4.1)							210.859	115.479	241.607	0	37.3107	0	0	0	0	0	80.9011	74.6833	0	343.649	82.4614	226.593	0	90.5029	0	0	0	0	161.395	81.999	0.154083	-1.20082	0.591484	-3.14528		2.97097	0.154083	-0.575439	0.794543		-3.40704		-1.2257
Amino acid transporter	Segetibacter01	Branched-chain amino acid ABC transporter, amino acid-binding protein (TC 3.A.1.4.1)	AVDCRST_96	Segetibacter01_1641	Segetibacter01_	Branched-chain amino acid ABC transporter, amino acid-binding protein (TC 3.A.1.4.1)	Periplasmic binding protein [5.6e-34] | Periplasmic binding protein domain [2.4e-05]	COG0683	extracellular ligand-binding receptor	Branched-chain amino acid ABC transporter substrate-binding protein OS=Cyanobacteria bacterium UBA8543			0	16.9951	55.977	119.305	0	77.3996	256.189	145.491	53.4122	257.569	270.226	154.207	974.875	643.405	305.657	432.219	427.348	254.787	196.82	7.43134	0	0	32.5034	8.21211	5.75123e-07	3.1709	0.000311099	1.76731	0.19013	1.8941	0.00810131	3.7271	5.75123e-07		-0.0533269	0.993742	1.08309
Amino acid transporter	Solirubrobacteraceae02	Branched-chain amino acid ABC transporter, amino acid-binding protein (TC 3.A.1.4.1)	AVDCRST_38	Solirubrobacteraceae02_3077	Solirubrobacteraceae02_	Branched-chain amino acid ABC transporter, amino acid-binding protein (TC 3.A.1.4.1)	Periplasmic binding protein [2.9e-33] | Receptor family ligand binding region [3.6e-10]	COG0683	branched chain amino acid binding protein	Branched chain amino acid ABC transporter substrate-binding protein OS=Solirubrobacterales bacterium			333.175	495.595	861.512	792.837	465.069	779.013	1032.14	1172.49	1471.9	2649.32	990.34	1242.83	3203.2	2524.57	2239.74	846.831	1648.79	1041.2	0	341.383	135.869	228.4	320.886	71.8034	0.000464665	1.70131	0.000464665	1.52132	0.0189985	1.30132	0.000707603	1.76018	0.000668311		-0.00726821	0.998363	0.830273
Amino acid transporter	Solirubrobacteraceae03	Branched-chain amino acid ABC transporter, amino acid-binding protein (TC 3.A.1.4.1)	AVDCRST_65	Solirubrobacteraceae03_1840	Solirubrobacteraceae03_	Branched-chain amino acid ABC transporter, amino acid-binding protein (TC 3.A.1.4.1)	Periplasmic binding protein [4.1e-35] | Receptor family ligand binding region [1.9e-09] | Periplasmic binding protein domain [5.9e-05]	COG0683	branched chain amino acid binding protein	Branched chain amino acid ABC transporter substrate-binding protein OS=Solirubrobacterales bacterium			3185.06	2617.1	2167.33	2572.65	651.3	4530.41	2184.38	3428.19	775.35	6022.79	2949.65	3614.82	3453.41	2859.72	3304.37	4233.26	4285.76	3020.13	1509.82	999.845	1838.32	782.706	1513.02	1384.49	0.083435	0.788993	0.193954	0.975555	0.189369	1.00421	0.083435	0.951092	0.0894693		-0.180086	0.97506	-0.239103
Amino acid transporter	Solirubrobacteraceae04	Branched-chain amino acid ABC transporter, amino acid-binding protein (TC 3.A.1.4.1)	AVDCRST_53	Solirubrobacteraceae04_2177	Solirubrobacteraceae04_	Branched-chain amino acid ABC transporter, amino acid-binding protein (TC 3.A.1.4.1)	Periplasmic binding protein [2.9e-31] | Receptor family ligand binding region [6.9e-11]	COG0683	branched chain amino acid binding protein	Uncharacterized protein OS=Solirubrobacterales bacterium			459.442	165.598	1488.99	1580.31	0	294.386	0	751.308	0	0	0	673.127	2936.48	908.734	393.583	303.307	2225.15	351.222	0	0	0	354.816	745.121	0	0.453363	1.01533	0.999961	0.248079	0.932194	1.2299	0.51793	1.42585	0.453363		-0.367466	0.943955	-1.29856
Amino acid transporter	Solirubrobacteraceae05	Branched-chain amino acid ABC transporter, amino acid-binding protein (TC 3.A.1.4.1)	AVDCRST_69	Solirubrobacteraceae05_1410	Solirubrobacteraceae05_	Branched-chain amino acid ABC transporter, amino acid-binding protein (TC 3.A.1.4.1)	Periplasmic binding protein [1.7e-37] | Receptor family ligand binding region [8e-23]	COG0683	Branched-chain amino acid	Extracellular ligand-binding receptor OS=Conexibacter woesei (strain DSM 14684 / JCM 11494 / NBRC 100937 / ID131577)			0	1075.88	821.114	394.022	685.294	637.672	1251.59	730.375	209.04	639.473	853.906	1101.09	2163.6	1483.69	1875.33	0	334.306	568.261	713.075	0	0	0	0	386.793	0.27659	1.36848	0.27659	0.909089	0.597262	0.817827	0.483014	1.55127	0.341114		-0.584866	0.992684	0.269354
Amino acid transporter	Solirubrobacteraceae08	Branched-chain amino acid ABC transporter, amino acid-binding protein (TC 3.A.1.4.1)	AVDCRST_85	Solirubrobacteraceae08_2368	Solirubrobacteraceae08_	Branched-chain amino acid ABC transporter, amino acid-binding protein (TC 3.A.1.4.1)	Periplasmic binding protein [3.3e-33] | Receptor family ligand binding region [9.6e-16] | Periplasmic binding protein domain [2.6e-07]	COG0683	branched chain amino acid binding protein	Uncharacterized protein OS=Solirubrobacterales bacterium 67-14			9481.02	12243.1	5593.2	4128.11	4903.21	4351.23	4903.28	7330.57	9980.62	30818.4	32255.2	35435.7	60648.1	72668.8	29326.1	37227.1	46686.6	39715	25978.7	9063.34	9096.16	6183.24	7664.47	4722.62	4.63688e-28	1.98638	0.012145	0.655524	0.303339	3.06648	4.63688e-28	2.65924	1.33331e-08		-0.515944	0.996378	0.872507
Amino acid transporter	Leptolyngbya01	Branched-chain amino acid ABC transporter, amino acid-binding protein (TC 3.A.1.4.1)	AVDCRST_94	Leptolyngbya01_1264	Leptolyngbya01_	Branched-chain amino acid ABC transporter, amino acid-binding protein (TC 3.A.1.4.1)	Periplasmic binding protein [2.6e-41] | Receptor family ligand binding region [2.1e-30] | Periplasmic binding protein domain [2.1e-08]	COG0683	ABC transporter	Amino acid ABC transporter substrate-binding protein OS=Leptolyngbya frigida ULC18			0	0	48.0189	22.413	0	0	0	0	0	0	0	0	41.141	25.5376	0	0	0	0	25.9449	0	0	0	0	0	0.987122	0.307161		-0.189908		1.02182		0.541935			-1.84489	0.987122	-0.87303
Amino acid transporter	Thermoleophilia03	Branched-chain amino acid ABC transporter, amino acid-binding protein (TC 3.A.1.4.1)	AVDCRST_79	Thermoleophilia03_3120	Thermoleophilia03_	Branched-chain amino acid ABC transporter, amino acid-binding protein (TC 3.A.1.4.1)	Periplasmic binding protein [1.3e-29] | Receptor family ligand binding region [1.9e-14]	COG0683	branched chain amino acid binding protein	Branched chain amino acid ABC transporter substrate-binding protein OS=Actinobacteria bacterium			1909.41	2068.58	2081.14	361.655	865.716	2037.7	2905.28	877.636	539.239	4643.64	2543.22	4160.94	4026.62	8534.87	6372.39	4616.67	4644.72	5984.12	713.423	1377.97	1438.13	1523.94	814.328	2355.12	1.10825e-05	1.53032	0.0197866	-0.12875	0.886912	2.01683	0.000133837	1.95909	1.10825e-05		-0.921293	0.565693	0.520056
Amino acid transporter	Thermomicrobiales05	Branched-chain amino acid ABC transporter, amino acid-binding protein (TC 3.A.1.4.1)	AVDCRST_43	Thermomicrobiales05_1459	Thermomicrobiales05_	Branched-chain amino acid ABC transporter, amino acid-binding protein (TC 3.A.1.4.1)	Periplasmic binding protein [1e-25] | Receptor family ligand binding region [1.4e-12]	COG0683	extracellular ligand-binding receptor	Putative ABC-type branched-chain amino acid transport systems, periplasmic binding component OS=Nitrolancea hollandica Lb			163.427	398.271	463.741	300.677	114.109	336.882	322.11	294.385	127.806	211.019	568.297	410.767	426.015	1169.33	1177.95	440.668	845.456	1147.2	212.293	517.827	345.827	163.444	190.759	246.954	0.00128149	0.103233	0.887776	-0.6897	0.13025	1.38014	0.00128149	0.524141	0.280481		-0.556466	0.545608	0.020122
Amino acid transporter	Thermomicrobiales06	Branched-chain amino acid ABC transporter, amino acid-binding protein (TC 3.A.1.4.1)	AVDCRST_87	Thermomicrobiales06_1117	Thermomicrobiales06_	Branched-chain amino acid ABC transporter, amino acid-binding protein (TC 3.A.1.4.1)	Periplasmic binding protein [1.9e-26] | Receptor family ligand binding region [2.3e-08]	COG0683	extracellular ligand-binding receptor	Putative ABC-type branched-chain amino acid transport systems, periplasmic binding component OS=Nitrolancea hollandica Lb			653.698	1401.09	932.177	541.398	693.724	595.505	627.728	412.946	287.809	863.386	515.303	1384.24	1306.93	1632.5	2872.95	690.571	2061.74	2715.33	2099.15	300.824	1254.77	1353.17	773.368	846.747	0.0166233	0.074764	0.944425	-0.612731	0.440439	1.60386	0.0166233	0.499577	0.530813		-0.730869	0.834277	-0.443441
Amino acid transporter	Thermomicrobiales07	Branched-chain amino acid ABC transporter, amino acid-binding protein (TC 3.A.1.4.1)	AVDCRST_70	Thermomicrobiales07_91	Thermomicrobiales07_	Branched-chain amino acid ABC transporter, amino acid-binding protein (TC 3.A.1.4.1)	Periplasmic binding protein [4.7e-27] | Receptor family ligand binding region [3e-07] | Periplasmic binding protein domain [2.9e-05]	COG0683	extracellular ligand-binding receptor	Putative ABC-type branched-chain amino acid transport systems, periplasmic binding component OS=Nitrolancea hollandica Lb			894.11	915.86	348.741	412.19	324.279	490.758	1515.7	1253.58	1196.63	2749.59	1557.47	2286.15	4523.28	5465.93	3019.26	1965.97	1843.08	2031.05	864.929	343.558	95.5979	133.421	101.851	405.084	2.63431e-07	1.06699	0.0127307	0.47548	0.478225	1.47395	2.63431e-07	1.50602	3.03337e-06		-0.968604	0.0111836	1.23358
Amino acid transporter	Thermomicrobiales08	Branched-chain amino acid ABC transporter, amino acid-binding protein (TC 3.A.1.4.1)	AVDCRST_19	Thermomicrobiales08_2468	Thermomicrobiales08_	Branched-chain amino acid ABC transporter, amino acid-binding protein (TC 3.A.1.4.1)	Periplasmic binding protein [4.4e-60] | Receptor family ligand binding region [5.5e-18] | Periplasmic binding protein domain [4.6e-17]	COG0683	extracellular ligand-binding receptor	Branched chain amino acid ABC transporter substrate-binding protein OS=Symbiobacterium thermophilum (strain T / IAM 14863)			446.006	486.694	265.341	516.017	417.37	374.86	429.891	603.759	132.762	332.878	250.122	177.089	173.108	306.336	394.989	204.206	80.0083	222.986	0	0	73.8663	41.2077	21.1338	131.002	0.0598549	0.351701	0.611878	0.914837	0.244156	-0.849487	0.0598549	-0.0175165	0.988402		0.0421118	0.970031	-0.0834756
Amino acid transporter	Thermomicrobiales08	Branched-chain amino acid ABC transporter, amino acid-binding protein (TC 3.A.1.4.1)	AVDCRST_19	Thermomicrobiales08_3374	Thermomicrobiales08_	Branched-chain amino acid ABC transporter, amino acid-binding protein (TC 3.A.1.4.1)	Periplasmic binding protein [2.6e-64] | Receptor family ligand binding region [3.8e-25] | Periplasmic binding protein domain [3.8e-19]	COG0683	branched-chain amino acid ABC transporter, amino acid-binding protein	Leucine-, isoleucine-, valine-, threonine-, and alanine-binding protein OS=bacterium HR22			255.237	216.945	123.145	144.497	70.0394	94.4727	112.856	67.9287	79.6642	393.246	97.2147	75.0089	207.747	232.19	96.3561	319.233	240.046	290.676	277.494	143.113	121.89	245.207	190.22	173.183	2.24825e-05	-0.896822	0.0183265	-1.50297	2.24825e-05	1.12069	0.0209765	-0.490178	0.259329		-1.03352	0.184566	-0.243349
Amino acid transporter	Thermomicrobiales08	Branched-chain amino acid ABC transporter, amino acid-binding protein (TC 3.A.1.4.1)	AVDCRST_19	Thermomicrobiales08_4686	Thermomicrobiales08_	Branched-chain amino acid ABC transporter, amino acid-binding protein (TC 3.A.1.4.1)	Periplasmic binding protein [2.8e-22] | Receptor family ligand binding region [1e-07]	COG0683	extracellular ligand-binding receptor	Putative ABC-type branched-chain amino acid transport systems, periplasmic binding component OS=Nitrolancea hollandica Lb			1719.11	1119.38	829.793	1341.95	1538.7	1798.15	1617.71	1110.13	1317.61	2391.72	1297.59	1602.45	2398.07	2593.55	1383.02	1955.54	854.703	1090.62	837.788	508.851	383.515	738.414	250.527	714.398	0.0680304	0.433011	0.0791373	0.460552	0.160079	0.186467	0.636715	0.546522	0.0680304		0.279777	0.481676	-0.233964
Amino acid transporter	Thermomicrobiales09	Branched-chain amino acid ABC transporter, amino acid-binding protein (TC 3.A.1.4.1)	AVDCRST_88	Thermomicrobiales09_1429	Thermomicrobiales09_	Branched-chain amino acid ABC transporter, amino acid-binding protein (TC 3.A.1.4.1)	Galactose oxidase, central domain [1.4e-34] | Kelch motif [5e-31] | Kelch motif [1.6e-29] | Kelch motif [2.3e-16] | Galactose oxidase, central domain [1.4e-11] | Glyoxal oxidase N-terminus [3.7e-11] | Kelch motif [1.4e-10]	11ID1	Kelch domain protein	Uncharacterized protein OS=Kouleothrix aurantiaca	AA5 [7.4E-065] | AA5_2 [6E-039]		0	0	0	118.549	0	447.189	115.905	0	0	329.02	208.945	663.255	840.556	473.168	144.816	74.0504	217.349	160.549	185.854	0	0	0	0	0	0.00168045	4.06089	0.00600183	3.74148		1.89768	0.242076	4.56925	0.00168045		4.30663	0.96718	-1.6728
Amino acid transporter	Thermomicrobiales01	Branched-chain amino acid ABC transporter, amino acid-binding protein (TC 3.A.1.4.1)	AVDCRST_73	Thermomicrobiales01_508	Thermomicrobiales01_	Branched-chain amino acid ABC transporter, amino acid-binding protein (TC 3.A.1.4.1)	Periplasmic binding protein [7.3e-63] | Receptor family ligand binding region [1.8e-18] | Periplasmic binding protein domain [3.8e-15]	COG0683	branched-chain amino acid ABC transporter, amino acid-binding protein	Leucine-, isoleucine-, valine-, threonine-, and alanine-binding protein OS=bacterium HR22			25.6359	0	186.16	21.5638	64.9288	37.4335	108.26	18.247	0	0	22.7164	31.8944	102.522	133.218	68.4837	69.2119	93.1347	135.665	0	0	34.1954	13.9089	13.7434	0	0.722526	0.163097	0.918141	0.0791722	0.970808	0.652718	0.722526	0.408702	0.81626		-0.821868	0.770459	-0.236216
Amino acid transporter	Thermomicrobiales02	Branched-chain amino acid ABC transporter, amino acid-binding protein (TC 3.A.1.4.1)	AVDCRST_59	Thermomicrobiales02_1465	Thermomicrobiales02_	Branched-chain amino acid ABC transporter, amino acid-binding protein (TC 3.A.1.4.1)	Periplasmic binding protein [7.8e-25]	COG0683	extracellular ligand-binding receptor	Putative ABC-type branched-chain amino acid transport systems, periplasmic binding component OS=Nitrolancea hollandica Lb			813.383	509.482	418.814	688.82	638.689	945.557	1104.41	1054.81	735.045	699.504	566.494	638.369	917.405	1392.9	694.34	638.772	788.611	887.014	607.371	61.1375	75.4146	58.0649	83.1092	283.989	0.0235673	0.825135	0.0235673	1.23198	0.02463	-0.19874	0.637557	0.751603	0.102117		0.398637	0.37272	-0.00184302
Amino acid transporter	Thermomicrobiales02	Branched-chain amino acid ABC transporter, amino acid-binding protein (TC 3.A.1.4.1)	AVDCRST_59	Thermomicrobiales02_1884	Thermomicrobiales02_	Branched-chain amino acid ABC transporter, amino acid-binding protein (TC 3.A.1.4.1)	Periplasmic binding protein [2.5e-57] | Receptor family ligand binding region [7.3e-35] | Periplasmic binding protein domain [3.4e-13]	COG0683	extracellular ligand-binding receptor	Extracellular ligand-binding receptor OS=Sphaerobacter thermophilus (strain DSM 20745 / S 6022)			120.894	202.937	153.762	168.736	191.179	288.015	200.267	238.293	0	156.289	177.834	292.866	404.058	610.149	309.436	276.087	453.955	329.547	308.726	302.793	241.945	122.401	229.824	264.217	0.138676	-0.629663	0.138676	-0.67601	0.268331	0.634538	0.243282	-0.34346	0.500583		0.509258	0.471194	-0.724443
Amino acid transporter	Thermomicrobiales02	Branched-chain amino acid ABC transporter, amino acid-binding protein (TC 3.A.1.4.1)	AVDCRST_59	Thermomicrobiales02_3677	Thermomicrobiales02_	Branched-chain amino acid ABC transporter, amino acid-binding protein (TC 3.A.1.4.1)	Periplasmic binding protein [4.6e-54] | Periplasmic binding protein domain [3.4e-21] | Receptor family ligand binding region [5.9e-17]	COG0683	extracellular ligand-binding receptor	Uncharacterized protein OS=Polaromonas sp. C04			308.503	271.695	160.981	413.58	391.607	516.85	386.833	730.087	268.358	251.961	296.332	333.279	262.751	547.651	385.355	197.58	409.378	223.803	18.0168	54.4066	0	11.982	21.4375	10.3681	0.015157	1.23665	0.0211968	1.85143	0.015157	-0.618551	0.121331	0.974841	0.163593		0.852146	0.0472201	-0.264624
Amino acid transporter	Thermomicrobiales02	Branched-chain amino acid ABC transporter, amino acid-binding protein (TC 3.A.1.4.1)	AVDCRST_59	Thermomicrobiales02_676	Thermomicrobiales02_	Branched-chain amino acid ABC transporter, amino acid-binding protein (TC 3.A.1.4.1)	Periplasmic binding protein [2.8e-63] | Receptor family ligand binding region [4.3e-26] | Periplasmic binding protein domain [1.5e-22]	COG0683	branched-chain amino acid ABC transporter, amino acid-binding protein	Leucine-, isoleucine-, valine-, threonine-, and alanine-binding protein OS=bacterium HR22			135.203	25.1752	77.8249	36.4974	26.8787	70.0848	94.4722	103.085	186.495	48.0667	80.3652	42.1112	104.342	299.035	98.502	336.142	325.139	151.328	166.943	151.239	89.2925	41.6343	55.6191	201.749	0.14946	-0.563349	0.38944	-0.963701	0.16186	1.10217	0.14946	-0.203788	0.841037		-0.876965	0.520171	1.00807
Amino acid transporter	Thermomicrobiales03	Branched-chain amino acid ABC transporter, amino acid-binding protein (TC 3.A.1.4.1)	AVDCRST_49	Thermomicrobiales03_1883	Thermomicrobiales03_	Branched-chain amino acid ABC transporter, amino acid-binding protein (TC 3.A.1.4.1)	Periplasmic binding protein [9e-33] | Receptor family ligand binding region [2.3e-10] | Periplasmic binding protein domain [3.9e-05]	COG0683	extracellular ligand-binding receptor	Putative ABC-type branched-chain amino acid transport systems, periplasmic binding component OS=Nitrolancea hollandica Lb			283.509	538.85	293.532	151.69	332.94	437.491	754.265	901.202	1211.78	1842.98	1575.76	1866.97	2232.81	1172.63	1554.54	528.791	875.588	847.778	61.712	31.3124	14.6834	0	28.4524	184.988	0.000344756	1.40623	0.0130462	1.08139	0.212042	1.1012	0.00448905	1.72735	0.00242535		-0.497328	0.444495	0.923863
Amino acid transporter	Truepera01	Branched-chain amino acid ABC transporter, amino acid-binding protein (TC 3.A.1.4.1)	AVDCRST_86	Truepera01_3648	Truepera01_	Branched-chain amino acid ABC transporter, amino acid-binding protein (TC 3.A.1.4.1)	Periplasmic binding protein [6e-54] | Receptor family ligand binding region [9.9e-14] | LppC putative lipoprotein [3.5e-07] | Periplasmic binding protein domain [6e-06]	COG0683	extracellular ligand-binding receptor	Extracellular ligand-binding receptor OS=Truepera radiovictrix (strain DSM 17093 / CIP 108686 / LMG 22925 / RQ-24)			1356.56	155.334	209.277	230.878	259.361	217.259	195.275	380.506	0	207.668	364.144	1027.29	489.577	1484.8	938.819	0	1390.75	93.7179	586.328	830.141	845.558	880.046	818.033	182.442	0.097998	-0.189392	0.904512	-1.52983	0.101966	1.63693	0.097998	0.0956734	0.964785		-0.920032	0.886059	-0.29285
Amino acid transporter	Microvirga01	Branched-chain amino acid ABC transporter, permease protein	AVDCRST_90	Microvirga01_2476	Microvirga01_	Branched-chain amino acid ABC transporter, permease protein	Branched-chain amino acid transport system / permease component [1.4e-25]	COG0559	Branched-chain amino acid ABC transporter (Permease protein)	Branched-chain amino acid ABC transporter permease OS=Blastochloris sp. GI			0	0	0	466.736	417.068	0	0	0	0	2378.92	0	0	0	0	0	0	0	0	0	0	0	0	0	0	0.400533	2.60887	0.400533	1.95352		1.32007	0.692463	0			3.52221	0.943131	-3.73138
Amino acid transporter	Rubellimicrobium01	Branched-chain amino acid ABC-type transport system, permease components	AVDCRST_15	Rubellimicrobium01_3044	Rubellimicrobium01_	Branched-chain amino acid ABC-type transport system, permease components		0XRAC		Membrane protein OS=Leisingera sp. ANG-Vp			0	64.8845	0	10.2152	109.375	56.7718	0	28.3295	20.605	36.3469	68.2147	44.2011	42.6891	77.0182	47.0775	52.2328	68.0622	0	0	21.4585	0	0	0	0	0.0238741	1.86805	0.0700663	1.61399	0.34747	0.333251	0.743537	2.32905	0.0238741		1.11636	0.827446	-2.01157
Amino acid transporter	Sphingomonadaceae01	Branched-chain amino acid ABC-type transport system, permease components	AVDCRST_91	Sphingomonadaceae01_1888	Sphingomonadaceae01_	Branched-chain amino acid ABC-type transport system, permease components		0XRAC		Uncharacterized protein OS=Sphingomonas sp. Leaf33			0	3276.86	0	0	0	0	0	0	0	0	0	0	0	0	0	0	921.865	0	0	0	0	0	0	0	0.930192										-4.70194	0.987318
Amino acid transporter	Sphingomonas02	Branched-chain amino acid ABC-type transport system, permease components	AVDCRST_44	Sphingomonas02_26	Sphingomonas02_	Branched-chain amino acid ABC-type transport system, permease components		0XRAC		Uncharacterized protein OS=Sphingomonas sp. URHD0007			0	0	0	0	0	0	0	106.064	0	0	109.417	0	0	210.709	75.6429	57.4801	0	921.063	0	0	0	0	0	0	0.024307	3.59988	0.0581147	1.84452		2.99501	0.193844	4.22861	0.024307				2.2091
Amino acid transporter	Sphingomonadaceae02	Branched-chain amino acid ABC-type transport system, permease components	AVDCRST_39	Sphingomonadaceae02_1346	Sphingomonadaceae02_	Branched-chain amino acid ABC-type transport system, permease components		0XRAC		Uncharacterized protein OS=Proteobacteria bacterium SG_bin5			0	0	0	0	0	0	467.866	0	0	0	1772.82	0	0	1009.79	0	0	0	0	0	0	0	0	0	0	0.968942	0.537343	0.999631	-3.13645		2.11953		1.22312	0.999696				2.70533
Amino acid transporter	Sphingomonas03	Branched-chain amino acid ABC-type transport system, permease components	AVDCRST_31	Sphingomonas03_2365	Sphingomonas03_	Branched-chain amino acid ABC-type transport system, permease components		0XRAC		Uncharacterized protein OS=Sphingomonas sp. URHD0007			0	0	0	1277.72	895.66	0	0	185.817	776.308	0	91.1745	707.823	167.872	828.859	0	324.475	0	576.229	0	0	0	0	0	0	0.00964721	4.20166	0.00964721	5.09424	0.0161762	-0.615783	0.793586	3.55363	0.0622174		4.31054	0.277852	-1.02415
Amino acid transporter	Sphningosinicella01	Branched-chain amino acid ABC-type transport system, permease components	AVDCRST_23	Sphningosinicella01_2306	Sphningosinicella01_	Branched-chain amino acid ABC-type transport system, permease components		0XRAC		Uncharacterized protein OS=Sphingosinicella sp. QZX222			0	0	0	94.4889	171.204	60.4299	153.468	31.647	97.218	232.661	39.2138	199.452	0	176.562	469.796	378.009	256.517	324.66	357.423	0	0	0	0	0	4.52067e-06	4.38677	0.000127396	3.4318	0.0271401	2.23692	0.00714829	5.11607	4.52067e-06		1.67226		0.00995772
Amino acid transporter	Actinomycetospora01	branched-chain amino acid transport	AVDCRST_54	Actinomycetospora01_2187	Actinomycetospora01_	branched-chain amino acid transport	Branched-chain amino acid transport protein (AzlD) [5.9e-15]	12BFW	Branched-chain amino acid	Branched-chain amino acid ABC transporter OS=Pseudonocardia sp. MH-G8			0	0	0	0	0	0	0	0	30.9761	0	0	0	0	0	0	0	0	0	0	0	0	0	0	0		0.322961		0.349779		-0.112307							0.407981
Amino acid transporter	Acetobacteraceae01	Branched-chain amino acid transport ATP-binding protein LivF (TC 3.A.1.4.1)	AVDCRST_08	Acetobacteraceae01_123	Acetobacteraceae01_	Branched-chain amino acid transport ATP-binding protein LivF (TC 3.A.1.4.1)	ABC transporter [2.7e-25] | AAA domain, putative AbiEii toxin, Type IV TA system [1.2e-11]	COG0410	ABC transporter	Amino acid/amide ABC transporter ATP-binding protein 2, HAAT family OS=Belnapia rosea			0	70.9888	129.603	0	10.0472	0	0	63.6967	0	14.7044	37.2816	223.705	169.596	148	0	257.449	52.6315	89.6279	136.375	34.7904	0	63.8852	99.8648	0	0.0267817	0.49422	0.801313	-1.83523	0.464698	2.90517	0.0267817	1.09383	0.421228		-4.04205		2.6101
Amino acid transporter	Acetobacteraceae01	Branched-chain amino acid transport ATP-binding protein LivF (TC 3.A.1.4.1)	AVDCRST_08	Acetobacteraceae01_163	Acetobacteraceae01_	Branched-chain amino acid transport ATP-binding protein LivF (TC 3.A.1.4.1)	ABC transporter [8.7e-25] | AAA domain, putative AbiEii toxin, Type IV TA system [8.8e-08]	COG0410	abc transporter atp-binding protein	Amino acid/amide ABC transporter ATP-binding protein 2 (HAAT family) OS=Stella humosa			0	84.6329	44.1467	90.8878	59.8914	0	0	37.9696	0	70.1221	0	96.9824	40.4386	75.6196	128.236	20.4621	62.7473	85.4836	0	82.9542	202.458	38.082	119.059	60.9008	0.60203	-0.51328	0.732416	-1.03586	0.60203	0.642409	0.667309	-0.191206	0.899995		0.440304	0.977711	-1.92857
Amino acid transporter	Acetobacteraceae01	Branched-chain amino acid transport ATP-binding protein LivF (TC 3.A.1.4.1)	AVDCRST_08	Acetobacteraceae01_2224	Acetobacteraceae01_	Branched-chain amino acid transport ATP-binding protein LivF (TC 3.A.1.4.1)	ABC transporter [2e-31] | AAA domain, putative AbiEii toxin, Type IV TA system [3.7e-09]	COG0410	branched-chain amino acid ABC transporter (ATP-binding protein)	ABC transporter ATP-binding protein OS=Rubrivivax sp. SCN 70-15			0	43.0357	0	0	0	0	0	0	0	53.4855	0	73.9731	82.2519	0	32.6039	20.8099	95.7207	86.9366	0	0	0	0	0	123.872	0.0292633	0.295908		-2.86413		3.79065	0.0292633	1.07033			-2.49169
Amino acid transporter	Acetobacteraceae01	Branched-chain amino acid transport ATP-binding protein LivF (TC 3.A.1.4.1)	AVDCRST_08	Acetobacteraceae01_25	Acetobacteraceae01_	Branched-chain amino acid transport ATP-binding protein LivF (TC 3.A.1.4.1)	ABC transporter [3.3e-31] | AAA domain, putative AbiEii toxin, Type IV TA system [1.3e-08]	COG0410	ABC transporter, (ATP-binding protein)	ABC transporter ATP-binding protein OS=Paracraurococcus sp. DB1506			214.727	42.8536	44.707	15.3403	48.5213	0	0	0	0	0	135.034	0	0	0	64.9319	0	0	0	0	0	0	0	0	0	0.678353	-1.07647		-1.58155		0.602618		-0.823951			-2.04902	0.678353	-2.60454
Amino acid transporter	Acetobacteraceae01	Branched-chain amino acid transport ATP-binding protein LivF (TC 3.A.1.4.1)	AVDCRST_08	Acetobacteraceae01_27	Acetobacteraceae01_	Branched-chain amino acid transport ATP-binding protein LivF (TC 3.A.1.4.1)	ABC transporter [1e-25] | AAA domain, putative AbiEii toxin, Type IV TA system [2.5e-08]	COG0410	ABC transporter	Amino acid/amide ABC transporter ATP-binding protein 2, HAAT family OS=Belnapia rosea			350.315	611.743	680.747	554.761	219.339	369.478	370.409	548.903	135.003	321.009	364.109	607.539	643.055	534.446	556.148	197.205	665.205	267.753	731.24	639.583	243.901	513.825	0	410.855	0.822398	0.0225944	0.977732	-0.015842	0.99286	-0.078867	0.898288	0.0420763	0.957994		-0.339758	0.898673	0.0119593
Amino acid transporter	Acetobacteraceae01	Branched-chain amino acid transport ATP-binding protein LivF (TC 3.A.1.4.1)	AVDCRST_08	Acetobacteraceae01_2738	Acetobacteraceae01_	Branched-chain amino acid transport ATP-binding protein LivF (TC 3.A.1.4.1)	ABC transporter [1e-24]	COG0410	Branched-chain amino acid ATP-binding cassette transporter	ABC transporter ATP-binding protein OS=Azorhizobium sp. 35-67-5			0	0	0	0	0	0	0	0	0	53.4855	45.2026	0	0	0	48.9058	41.6197	63.8138	152.139	0	0	257.374	0	0	61.9359	0.0578599	-0.604183		-3.63874		3.67387	0.0578599	0.278373
Amino acid transporter	Acetobacteraceae01	Branched-chain amino acid transport ATP-binding protein LivF (TC 3.A.1.4.1)	AVDCRST_08	Acetobacteraceae01_2758	Acetobacteraceae01_	Branched-chain amino acid transport ATP-binding protein LivF (TC 3.A.1.4.1)	ABC transporter [2.7e-28] | AAA domain, putative AbiEii toxin, Type IV TA system [1.8e-14] | Branched-chain amino acid ATP-binding cassette transporter [0.00012]	COG0410	ABC transporter	ABC transporter ATP-binding protein OS=Roseomonas sp. CQN31			0	0	0	92.4327	0	19.019	0	0	0	0	90.4053	0	0	102.54	0	0	127.628	0	0	0	0	0	0	0	0.869225	2.31885		1.87413		0.474212	0.869225	2.55917			3.56704		-3.39929
Amino acid transporter	Acetobacteraceae01	Branched-chain amino acid transport ATP-binding protein LivF (TC 3.A.1.4.1)	AVDCRST_08	Acetobacteraceae01_2831	Acetobacteraceae01_	Branched-chain amino acid transport ATP-binding protein LivF (TC 3.A.1.4.1)	ABC transporter [2e-27] | AAA domain, putative AbiEii toxin, Type IV TA system [7.4e-11]	COG0410	ABC transporter	Amino acid/amide ABC transporter ATP-binding protein 2 (HAAT family) OS=Humitalea rosea			14.4799	60.6855	42.2068	57.9294	80.1636	0	99.3106	0	0	167.602	169.976	139.081	115.985	240.989	15.3251	39.1259	59.9901	204.318	25.9071	158.618	290.343	291.269	341.482	174.674	0.196524	-0.808451	0.479148	-1.75997	0.196524	1.17195	0.282806	-0.314179	0.790639		0.447808		-0.248267
Amino acid transporter	Acetobacteraceae01	Branched-chain amino acid transport ATP-binding protein LivF (TC 3.A.1.4.1)	AVDCRST_08	Acetobacteraceae01_3044	Acetobacteraceae01_	Branched-chain amino acid transport ATP-binding protein LivF (TC 3.A.1.4.1)		COG0410	ABC, transporter				0	0	0	0	0	0	36.205	0	0	30.5508	116.188	84.5065	0	87.8558	55.8698	0	0	148.974	0	0	0	0	0	212.266	0.284795	0.239264		-1.53933		2.25985	0.284795	0.941511					2.11684
Amino acid transporter	Acetobacteraceae01	Branched-chain amino acid transport ATP-binding protein LivF (TC 3.A.1.4.1)	AVDCRST_08	Acetobacteraceae01_3683	Acetobacteraceae01_	Branched-chain amino acid transport ATP-binding protein LivF (TC 3.A.1.4.1)	ABC transporter [2.3e-25] | AAA domain, putative AbiEii toxin, Type IV TA system [7.3e-12]	COG0410	ABC transporter	Amino acid/amide ABC transporter ATP-binding protein 2, HAAT family OS=Belnapia rosea			0	35.745	55.9364	76.7735	80.945	134.274	114.067	112.256	189.321	473.861	506.855	471.049	307.428	638.763	473.907	293.835	1060.06	704.033	228.897	490.503	256.526	193.008	150.855	308.659	9.41639e-06	1.06994	0.19573	-0.371302	0.791224	1.85592	9.41639e-06	1.64692	0.0125291		1.89074	0.625696	0.583142
Amino acid transporter	Acetobacteraceae01	Branched-chain amino acid transport ATP-binding protein LivF (TC 3.A.1.4.1)	AVDCRST_08	Acetobacteraceae01_3953	Acetobacteraceae01_	Branched-chain amino acid transport ATP-binding protein LivF (TC 3.A.1.4.1)	ABC transporter [1.2e-27]	COG0410	ABC transporter	ABC transporter ATP-binding protein OS=Roseomonas sp. CQN31			0	0	0	0	0	0	0	0	0	0	44.6337	24.3473	81.2165	0	177.064	0	0	64.3817	0	0	0	0	0	0	0.0914663	2.13488				3.65811	0.0914663	2.89857
Amino acid transporter	Acetobacteraceae01	Branched-chain amino acid transport ATP-binding protein LivF (TC 3.A.1.4.1)	AVDCRST_08	Acetobacteraceae01_4239	Acetobacteraceae01_	Branched-chain amino acid transport ATP-binding protein LivF (TC 3.A.1.4.1)	ABC transporter [1.3e-24] | AAA domain, putative AbiEii toxin, Type IV TA system [2.6e-09] | AAA domain [1.5e-06]	COG0410	Branched-chain amino acid transport	ABC transporter ATP-binding protein OS=Rhodospirillales bacterium 69-11			0	42.494	0	60.8461	0	0	0	0	28.1334	52.8123	44.6337	267.821	20.3041	101.249	64.387	287.671	189.032	21.4606	136.057	0	101.654	114.725	0	0	0.032623	1.30163	0.471485	-0.864329		2.73375	0.032623	1.96045	0.145334		0.728988		-1.4895
Amino acid transporter	Acetobacteraceae02	Branched-chain amino acid transport ATP-binding protein LivF (TC 3.A.1.4.1)	AVDCRST_04	Acetobacteraceae02_11	Acetobacteraceae02_	Branched-chain amino acid transport ATP-binding protein LivF (TC 3.A.1.4.1)	ABC transporter [2.6e-30] | AAA domain, putative AbiEii toxin, Type IV TA system [3.7e-08]	COG0410	ABC transporter, (ATP-binding protein)	ABC transporter ATP-binding protein OS=Paracraurococcus sp. DB1506			9.77323	60.3128	64.6784	63.2251	56.4774	0	0	60.4007	0	180.385	34.2966	0	80.8439	122.475	75.1387	87.3141	0	121.268	88.3057	55.6548	69.5039	244.704	0	38.6196	0.432205	-0.370928	0.810867	-1.05162	0.51259	0.980848	0.432205	0.0262059	0.986053		0.024512		-0.948127
Amino acid transporter	Acetobacteraceae02	Branched-chain amino acid transport ATP-binding protein LivF (TC 3.A.1.4.1)	AVDCRST_04	Acetobacteraceae02_1239	Acetobacteraceae02_	Branched-chain amino acid transport ATP-binding protein LivF (TC 3.A.1.4.1)	ABC transporter [7.2e-31] | AAA domain, putative AbiEii toxin, Type IV TA system [1.4e-11]	COG0410	ABC transporter	Amino acid/amide ABC transporter ATP-binding protein 2, HAAT family OS=Belnapia rosea			37.8024	72.9022	0	0	0	0	0	58.4067	0	0	0	39.4428	78.175	50.7563	24.2194	24.1233	86.9558	0	68.3124	53.8175	0	0	0	0	0.443319	0.048587		-0.879357		1.48917	0.443319	0.423015	0.858998		-4.3088		3.63436
Amino acid transporter	Acetobacteraceae02	Branched-chain amino acid transport ATP-binding protein LivF (TC 3.A.1.4.1)	AVDCRST_04	Acetobacteraceae02_13	Acetobacteraceae02_	Branched-chain amino acid transport ATP-binding protein LivF (TC 3.A.1.4.1)	ABC transporter [3.4e-26] | AAA domain, putative AbiEii toxin, Type IV TA system [7.9e-09]	COG0410	ABC transporter	ABC transporter, ATP-binding protein OS=Roseomonas cervicalis ATCC 49957			407.42	142.857	490.231	209.657	312.135	226.056	185.955	114.452	558.582	615.252	308.693	309.164	306.379	629.916	391.542	366.353	553.787	359.043	167.329	342.742	0	215.282	130.149	311.013	0.423584	0.340195	0.587666	0.211136	0.817229	0.31964	0.490112	0.489238	0.423584		-0.315386	0.815683	0.167422
Amino acid transporter	Acetobacteraceae02	Branched-chain amino acid transport ATP-binding protein LivF (TC 3.A.1.4.1)	AVDCRST_04	Acetobacteraceae02_1695	Acetobacteraceae02_	Branched-chain amino acid transport ATP-binding protein LivF (TC 3.A.1.4.1)	ABC transporter [1.2e-26] | AAA domain, putative AbiEii toxin, Type IV TA system [2.6e-06]	COG0410	ABC transporter	Branched-chain amino acid ABC transporter ATP-binding protein OS=Paracraurococcus sp. DB1506			0	57.3747	0	30.0725	8.95436	14.6435	0	28.7292	0	34.3194	0	38.8023	64.088	133.152	59.5653	154.255	42.7719	28.84	50.4024	26.4718	198.354	0	0	0	0.12312	0.256698	0.906604	-1.09428		1.78799	0.12312	0.79958	0.64376		0.125008		-0.806944
Amino acid transporter	Acetobacteraceae02	Branched-chain amino acid transport ATP-binding protein LivF (TC 3.A.1.4.1)	AVDCRST_04	Acetobacteraceae02_1703	Acetobacteraceae02_	Branched-chain amino acid transport ATP-binding protein LivF (TC 3.A.1.4.1)	ABC transporter [2.8e-25]	COG0410	ABC transporter, (ATP-binding protein)	Amino acid/amide ABC transporter ATP-binding protein 2, HAAT family (TC 3.A.1.4.-) OS=Roseomonas stagni DSM 19981			0	0	0	20.5489	9.17791	0	0	88.3392	0	0	33.4404	39.7711	26.2752	0	24.421	97.2963	87.6795	0	0	162.796	67.7687	0	66.9696	37.6555	0.775646	-0.5853	0.775646	-0.872907		0.454941	0.812881	-0.327408	0.890011		2.2348		1.63828
Amino acid transporter	Acetobacteraceae02	Branched-chain amino acid transport ATP-binding protein LivF (TC 3.A.1.4.1)	AVDCRST_04	Acetobacteraceae02_2159	Acetobacteraceae02_	Branched-chain amino acid transport ATP-binding protein LivF (TC 3.A.1.4.1)	ABC transporter [4.2e-25] | AAA domain, putative AbiEii toxin, Type IV TA system [8.3e-11]	COG0410	Branched-chain amino acid transport	ABC transporter ATP-binding protein OS=Rhodospirillales bacterium 69-11			0	44.4754	63.5929	0	74.0394	22.7025	0	44.5402	0	0	134.884	0	105.983	103.216	24.6259	0	44.2076	89.4243	104.188	109.441	68.3374	0	67.5316	0	0.618426	-0.107933	0.967438	-0.638555		0.784964	0.618426	0.228381	0.910638		0.028317		-1.07794
Amino acid transporter	Acetobacteraceae02	Branched-chain amino acid transport ATP-binding protein LivF (TC 3.A.1.4.1)	AVDCRST_04	Acetobacteraceae02_2186	Acetobacteraceae02_	Branched-chain amino acid transport ATP-binding protein LivF (TC 3.A.1.4.1)	ABC transporter [8.6e-24] | AAA domain, putative AbiEii toxin, Type IV TA system [1.9e-06]	COG0410	Abc transporter	Amino acid/amide ABC transporter ATP-binding protein 2, HAAT family OS=Belnapia rosea			81.6711	0	0	33.0217	68.8275	56.2784	49.2049	15.7733	0	87.9318	35.8255	0	70.373	73.1051	39.2441	117.265	46.9665	79.1708	92.2421	0	72.6021	54.774	0	0	0.509146	0.845967	0.526202	0.685153		0.240177	0.837155	1.003	0.509146		1.06397		-1.05024
Amino acid transporter	Acetobacteraceae02	Branched-chain amino acid transport ATP-binding protein LivF (TC 3.A.1.4.1)	AVDCRST_04	Acetobacteraceae02_2319	Acetobacteraceae02_	Branched-chain amino acid transport ATP-binding protein LivF (TC 3.A.1.4.1)	ABC transporter [4.1e-30] | AAA domain, putative AbiEii toxin, Type IV TA system [2.4e-10]	COG0410	ABC transporter	Amino acid/amide ABC transporter ATP-binding protein 2, HAAT family OS=Belnapia rosea			0	81.7479	116.887	0	34.022	0	113.504	27.289	0	54.3317	30.9904	0	0	94.8581	22.6318	33.813	81.2556	13.6972	31.9172	0	0	94.7633	0	69.7933	0.663164	-0.571337	0.747298	-0.473219	0.84167	-0.206701	0.901366	-0.622908	0.725109		-2.37326		2.15618
Amino acid transporter	Acetobacteraceae02	Branched-chain amino acid transport ATP-binding protein LivF (TC 3.A.1.4.1)	AVDCRST_04	Acetobacteraceae02_295	Acetobacteraceae02_	Branched-chain amino acid transport ATP-binding protein LivF (TC 3.A.1.4.1)	ABC transporter [9.1e-25] | AAA domain, putative AbiEii toxin, Type IV TA system [1.6e-12]	COG0410	amino acid transport	Amino acid/amide ABC transporter ATP-binding protein 2 (HAAT family) OS=Humitalea rosea			0	29.7752	63.8608	41.6172	0	0	0	0	0	71.2417	0	0	79.822	0	12.3648	24.6315	0	0	104.627	109.903	0	379.674	0	0	0.135181	-2.36363	0.187105	-3.16706	0.135181	1.13248	0.666637	-1.90305	0.299705		-1.00256		-2.38499
Amino acid transporter	Acetobacteraceae02	Branched-chain amino acid transport ATP-binding protein LivF (TC 3.A.1.4.1)	AVDCRST_04	Acetobacteraceae02_459	Acetobacteraceae02_	Branched-chain amino acid transport ATP-binding protein LivF (TC 3.A.1.4.1)	ABC transporter [1.2e-25] | AAA domain, putative AbiEii toxin, Type IV TA system [3.2e-07]	COG0410	abc transporter atp-binding protein	Amino acid/amide ABC transporter ATP-binding protein 2 (HAAT family) OS=Stella humosa			0	0	0	102.744	27.5337	0	0	0	0	46.9016	100.321	178.97	65.688	136.476	73.2629	48.6481	263.038	29.56	189.423	162.796	67.7687	34.085	0	37.6555	0.0375113	0.837452	0.597396	-0.540646		1.75479	0.0996965	1.4541	0.210382		4.37341		-4.05016
Amino acid transporter	Acidimicrobiales01	Branched-chain amino acid transport ATP-binding protein LivF (TC 3.A.1.4.1)	AVDCRST_20	Acidimicrobiales01_1021	Acidimicrobiales01_	Branched-chain amino acid transport ATP-binding protein LivF (TC 3.A.1.4.1)	ABC transporter [2.2e-29] | AAA domain, putative AbiEii toxin, Type IV TA system [3.3e-06]	COG0410	ABC, transporter	Amino acid/amide ABC transporter ATP-binding protein 2, HAAT family OS=Alloactinosynnema album			271.17	251.585	131.721	49.9797	148.697	0	25.1548	71.5659	474.89	217.999	1112.72	400.994	1899.73	2177.26	1340.52	1516.08	1243.53	1079.74	1264.22	1458.17	943.815	285.423	618.781	623.413	0.00338142	0.374375	0.847715	-1.31051	0.427523	2.5237	0.00338142	0.976146	0.273394		-1.57856		2.13298
Amino acid transporter	Acidimicrobiales01	Branched-chain amino acid transport ATP-binding protein LivF (TC 3.A.1.4.1)	AVDCRST_20	Acidimicrobiales01_1300	Acidimicrobiales01_	Branched-chain amino acid transport ATP-binding protein LivF (TC 3.A.1.4.1)	ABC transporter [1.1e-51] | Branched-chain amino acid transport system / permease component [3e-51] | AAA domain, putative AbiEii toxin, Type IV TA system [1e-21] | P-loop containing region of AAA domain [1.4e-08] | AAA domain [4.4e-07]	COG0411	ABC transporter related	Uncharacterized protein OS=Frankia sp. BMG5.36			0	23.6131	148.355	0	37.2167	30.0669	0	0	0	0	19.8926	30.1089	82.2936	13.6234	19.3565	0	0	47.6901	0	54.7438	141.734	80.3668	69.6924	0	0.213905	-1.91752	0.213905	-2.13687	0.314563	0.454195	0.845554	-1.69127	0.328647		-1.23186		-3.65631
Amino acid transporter	Acidimicrobiales01	Branched-chain amino acid transport ATP-binding protein LivF (TC 3.A.1.4.1)	AVDCRST_20	Acidimicrobiales01_232	Acidimicrobiales01_	Branched-chain amino acid transport ATP-binding protein LivF (TC 3.A.1.4.1)	ABC transporter [6.1e-27] | AAA domain, putative AbiEii toxin, Type IV TA system [8.3e-09] | Branched-chain amino acid ATP-binding cassette transporter [4.2e-05]	COG0410	Abc transporter related protein	ABC transporter ATP-binding protein OS=Acidimicrobiaceae bacterium			84.6813	235.696	0	0	0	325.125	0	100.569	0	0	794.24	0	0	135.983	144.906	0	621.33	0	546.633	819.644	884.205	89.132	347.82	0	0.50899	-1.21557	0.605893	-1.68059	0.50899	0.857363	0.724973	-0.834118	0.779808		0.168578		-1.52918
Amino acid transporter	Acidimicrobiales01	Branched-chain amino acid transport ATP-binding protein LivF (TC 3.A.1.4.1)	AVDCRST_20	Acidimicrobiales01_2527	Acidimicrobiales01_	Branched-chain amino acid transport ATP-binding protein LivF (TC 3.A.1.4.1)	ABC transporter [3.2e-32] | AAA domain, putative AbiEii toxin, Type IV TA system [4.5e-11]	COG0410	abc transporter	Branched-chain amino acid transport system ATP-binding protein OS=Geodermatophilus obscurus			0	0	0	42.9258	191.566	0	86.4185	61.4655	0	249.643	0	275.52	251.017	124.665	0	217.019	142.404	381.852	0	500.949	81.061	163.427	0	468.5	0.576344	-0.192038	0.953308	-0.713636	0.815195	0.866011	0.576344	0.189021	0.960538		3.21948		-0.234938
Amino acid transporter	Acidimicrobiales02	Branched-chain amino acid transport ATP-binding protein LivF (TC 3.A.1.4.1)	AVDCRST_50	Acidimicrobiales02_1228	Acidimicrobiales02_	Branched-chain amino acid transport ATP-binding protein LivF (TC 3.A.1.4.1)	ABC transporter [4.4e-30] | AAA domain, putative AbiEii toxin, Type IV TA system [1.1e-10] | Branched-chain amino acid ATP-binding cassette transporter [9.5e-05]	COG0410	ABC transporter	ABC transporter ATP-binding protein OS=Actinobacteria bacterium 69-20			610.846	0	0	0	0	0	0	0	0	0	0	257.173	0	0	0	0	0	0	0	0	0	0	0	0	0.99714	-2.22729		-2.24467		0.8805		-1.71954			-3.76732
Amino acid transporter	Acidimicrobiales02	Branched-chain amino acid transport ATP-binding protein LivF (TC 3.A.1.4.1)	AVDCRST_50	Acidimicrobiales02_182	Acidimicrobiales02_	Branched-chain amino acid transport ATP-binding protein LivF (TC 3.A.1.4.1)	ABC transporter [3.6e-26] | AAA domain, putative AbiEii toxin, Type IV TA system [5.4e-10] | Branched-chain amino acid ATP-binding cassette transporter [3.7e-09]	COG0410	ABC, transporter	High-affinity branched-chain amino acid ABC transporter ATP-binding protein LivG OS=Veillonellaceae bacterium			0	0	0	0	0	0	0	0	0	0	0	0	0	0	0	0	0	0	0	0	0	0	0	0
Amino acid transporter	Acidimicrobiales02	Branched-chain amino acid transport ATP-binding protein LivF (TC 3.A.1.4.1)	AVDCRST_50	Acidimicrobiales02_2678	Acidimicrobiales02_	Branched-chain amino acid transport ATP-binding protein LivF (TC 3.A.1.4.1)	ABC transporter [3e-32] | AAA domain, putative AbiEii toxin, Type IV TA system [3e-10]	COG0410	abc transporter	ABC transporter ATP-binding protein OS=Kitasatospora sp. Root187			0	0	0	0	0	88.7003	0	0	0	0	339.947	0	0	269.908	142.566	0	326.333	0	0	0	0	0	0	0	0.99714	0.978894		0.111121		1.92541		1.64602			0.87336		-1.23697
Amino acid transporter	Acidimicrobiales02	Branched-chain amino acid transport ATP-binding protein LivF (TC 3.A.1.4.1)	AVDCRST_50	Acidimicrobiales02_3380	Acidimicrobiales02_	Branched-chain amino acid transport ATP-binding protein LivF (TC 3.A.1.4.1)	ABC transporter [2.9e-55] | Major Facilitator Superfamily [1.9e-35] | AAA domain, putative AbiEii toxin, Type IV TA system [3e-17] | AAA domain [1.1e-09] | P-loop containing region of AAA domain [4.6e-10]	COG0410	abc transporter	ABC-type branched-chain amino acid transport systems, ATPase component OS=Actinobacteria bacterium IMCC26256			0	0	57.3137	0	0	42.343	0	0	0	0	40.5703	0	167.788	257.693	102.086	95.839	0	0	0	0	0	0	0	153.93	0.269852	0.455227	0.887297	-1.40977		2.68559	0.269852	1.09287	0.728886		-0.388284		-1.97641
Amino acid transporter	Acidimicrobiales03	Branched-chain amino acid transport ATP-binding protein LivF (TC 3.A.1.4.1)	AVDCRST_10	Acidimicrobiales03_3039	Acidimicrobiales03_	Branched-chain amino acid transport ATP-binding protein LivF (TC 3.A.1.4.1)	ABC transporter [1.3e-30] | AAA domain, putative AbiEii toxin, Type IV TA system [7.3e-13]	COG0410	abc transporter	ABC transporter ATP-binding protein OS=Streptomyces armeniacus			0	0	0	0	0	0	0	0	0	0	56.2118	0	0	0	21.3148	41.5627	0	0	0	0	0	0	0	0	0.998914	0.744596				2.15146		1.3521
Amino acid transporter	Acidimicrobiales04	Branched-chain amino acid transport ATP-binding protein LivF (TC 3.A.1.4.1)	AVDCRST_76	Acidimicrobiales04_1118	Acidimicrobiales04_	Branched-chain amino acid transport ATP-binding protein LivF (TC 3.A.1.4.1)	ABC transporter [1.7e-26] | AAA domain, putative AbiEii toxin, Type IV TA system [7.7e-12]	COG0410	branched-chain amino acid ABC transporter ATP-binding protein	Branched-chain amino acid transport system ATP-binding protein OS=Kibdelosporangium aridum			0	0	0	0	0	0	0	0	0	0	0	0	0	0	0	412.594	0	0	0	0	0	0	0	0	0.982686	0.604933	0.999004			1.82434		1.16805
Amino acid transporter	Acidimicrobiales04	Branched-chain amino acid transport ATP-binding protein LivF (TC 3.A.1.4.1)	AVDCRST_76	Acidimicrobiales04_3462	Acidimicrobiales04_	Branched-chain amino acid transport ATP-binding protein LivF (TC 3.A.1.4.1)	ABC transporter [4.5e-29] | AAA domain, putative AbiEii toxin, Type IV TA system [9.6e-12]	COG0410	abc transporter	ABC transporter ATP-binding protein OS=Actinobacteria bacterium			0	0	0	371.934	0	0	0	0	0	0	0	0	0	0	0	0	0	0	0	0	0	0	0	0	0.976678	0.44513	0.999004	0.620577		-0.0607827					2.62804	0.976678	-0.907925
Amino acid transporter	Acidimicrobiales04	Branched-chain amino acid transport ATP-binding protein LivF (TC 3.A.1.4.1)	AVDCRST_76	Acidimicrobiales04_973	Acidimicrobiales04_	Branched-chain amino acid transport ATP-binding protein LivF (TC 3.A.1.4.1)	ABC transporter [1.1e-26] | AAA domain, putative AbiEii toxin, Type IV TA system [1e-11]	COG0410	branched-chain amino acid ABC transporter ATP-binding protein	Branched-chain amino acid transport system ATP-binding protein OS=Kibdelosporangium aridum			0	0	819.921	0	0	0	0	0	0	0	0	0	0	0	0	0	0	0	0	0	0	0	0	0	0.976678	-1.09689	0.999004	-1.76836				-0.591672			-2.70374	0.976678
Amino acid transporter	Rubrobacteraceae15	Branched-chain amino acid transport ATP-binding protein LivF (TC 3.A.1.4.1)	AVDCRST_12	Rubrobacteraceae15_764	Rubrobacteraceae15_	Branched-chain amino acid transport ATP-binding protein LivF (TC 3.A.1.4.1)	ABC transporter [2.4e-30] | AAA domain, putative AbiEii toxin, Type IV TA system [8.6e-11]	COG0410	ABC, transporter	ABC transporter ATP-binding protein OS=Solirubrobacterales bacterium			631.343	38.1847	73.0608	0	17.5393	0	156.986	308.372	0	1491.42	874.97	601.526	2503.11	1809.73	705.825	1777.83	1105.76	972.794	503.026	128.353	108.135	0	0	133.793	1.75687e-09	2.34598	0.0604886	-1.1666	0.626007	4.3306	1.75687e-09	2.95919	6.2125e-06		-4.94905	0.248372	4.1834
Amino acid transporter	Quadrisphaera01	Branched-chain amino acid transport ATP-binding protein LivF (TC 3.A.1.4.1)	AVDCRST_35	Quadrisphaera01_2730	Quadrisphaera01_	Branched-chain amino acid transport ATP-binding protein LivF (TC 3.A.1.4.1)	ABC transporter [3.3e-31] | AAA domain, putative AbiEii toxin, Type IV TA system [3.3e-11]	COG0410	abc transporter	Amino acid/amide ABC transporter ATP-binding protein 2, HAAT family OS=Quadrisphaera sp. DSM 44207			0	151.193	306.521	0	0	0	552.898	316.774	357.816	245.814	480.615	0	264.453	0	543.626	0	0	736.733	0	0	0	0	0	0	0.165562	2.06786	0.246956	1.88866		0.492532	0.840888	2.36387	0.165562		-3.26258	0.993601	5.08267
Amino acid transporter	Armatimonadota01	Branched-chain amino acid transport ATP-binding protein LivF (TC 3.A.1.4.1)	AVDCRST_63	Armatimonadota01_2917	Armatimonadota01_	Branched-chain amino acid transport ATP-binding protein LivF (TC 3.A.1.4.1)	ABC transporter [1.1e-30] | AAA domain, putative AbiEii toxin, Type IV TA system [3e-13] | Branched-chain amino acid ATP-binding cassette transporter [4e-05]	COG0410	ABC transporter	ABC transporter ATP-binding protein OS=Chloroflexi bacterium			0	51.5372	0	0	0	0	0	0	0	0	104.312	0	178.949	0	0	0	134.32	49.5551	0	0	0	0	0	0	0.137695	1.29099		-1.37902		3.67321	0.137695	2.06002	0.404773		-2.43025
Amino acid transporter	Arthrobacter01	Branched-chain amino acid transport ATP-binding protein LivF (TC 3.A.1.4.1)	AVDCRST_83	Arthrobacter01_191	Arthrobacter01_	Branched-chain amino acid transport ATP-binding protein LivF (TC 3.A.1.4.1)	ABC transporter [6.7e-31] | AAA domain, putative AbiEii toxin, Type IV TA system [4.2e-10]	COG0410	abc transporter	ABC transporter ATP-binding protein OS=Arthrobacter sp. MDT2-14			0	0	0	0	260.951	0	238.557	470.069	34.9924	0	0	0	0	1013.38	0	0	0	0	0	0	0	356.652	0	228.96	0.656015	1.08142		1.46108		-1.4326	0.656015	0.116848			1.47318		1.37568
Amino acid transporter	Arthrobacter01	Branched-chain amino acid transport ATP-binding protein LivF (TC 3.A.1.4.1)	AVDCRST_83	Arthrobacter01_3362	Arthrobacter01_	Branched-chain amino acid transport ATP-binding protein LivF (TC 3.A.1.4.1)	ABC transporter [2.3e-25] | AAA domain, putative AbiEii toxin, Type IV TA system [2.8e-12] | AAA domain [3e-07]	COG0410	ABC transporter	ABC transporter related OS=Frankia sp. (strain EAN1pec)			0	0	0	94.798	0	0	0	0	0	0	0	0	280.658	0	0	0	0	0	0	0	0	0	0	847.322	0.938307	-0.750054		-2.16163		1.21515		-0.34679			0.18281		-2.43209
Amino acid transporter	Pyrinomonadaceae01	Branched-chain amino acid transport ATP-binding protein LivF (TC 3.A.1.4.1)	AVDCRST_74	Pyrinomonadaceae01_2161	Pyrinomonadaceae01_	Branched-chain amino acid transport ATP-binding protein LivF (TC 3.A.1.4.1)	ABC transporter [4.6e-31] | AAA domain, putative AbiEii toxin, Type IV TA system [5.5e-12]	COG0410	Abc transporter	ABC transporter ATP-binding protein OS=Acidobacteria bacterium			90.5619	0	43.4676	69.9783	101.466	45.0657	0	73.4967	0	0	283.977	61.645	181.534	165.133	261.24	0	233.026	59.6044	0	0	0	62.5667	0	0	0.155224	1.77135	0.263805	0.695524		1.45153	0.250866	2.19003	0.155224		0.715434		-1.37237
Amino acid transporter	Chloroflexia02	Branched-chain amino acid transport ATP-binding protein LivF (TC 3.A.1.4.1)	AVDCRST_26	Chloroflexia02_1654	Chloroflexia02_	Branched-chain amino acid transport ATP-binding protein LivF (TC 3.A.1.4.1)	ABC transporter [2.4e-29] | AAA domain, putative AbiEii toxin, Type IV TA system [8e-11]	COG0410	ABC transporter	Amino acid/amide ABC transporter ATP-binding protein 2, HAAT family OS=Actinomadura madurae			0	13.851	0	0	0	0	0	0	0	0	114.794	53.3831	647.98	328.598	365.473	439.978	548.291	406	0	0	256.682	0	19.8761	0	3.55918e-11	2.02819	0.386468	-4.31946	0.120252	7.35806	3.55918e-11	2.90291	0.046526		-1.34544
Amino acid transporter	Chloroflexia02	Branched-chain amino acid transport ATP-binding protein LivF (TC 3.A.1.4.1)	AVDCRST_26	Chloroflexia02_4723	Chloroflexia02_	Branched-chain amino acid transport ATP-binding protein LivF (TC 3.A.1.4.1)	ABC transporter [4.9e-31] | AAA domain, putative AbiEii toxin, Type IV TA system [2e-10]	COG0410	ABC transporter	Branched-chain amino acid ABC transporter ATP-binding protein OS=Bellilinea caldifistulae			0	0	0	41.7903	0	0	7.97995	0	0	0	0	0	195.99	224.315	173.436	216.25	137.876	327.261	0	0	0	0	0	35.4908	0.000177805	4.2633	0.00809761	1.53701		3.62357	0.0341159	4.98461	0.000177805		3.92029		-1.63101
Amino acid transporter	Chloroflexia02	Branched-chain amino acid transport ATP-binding protein LivF (TC 3.A.1.4.1)	AVDCRST_26	Chloroflexia02_630	Chloroflexia02_	Branched-chain amino acid transport ATP-binding protein LivF (TC 3.A.1.4.1)	ABC transporter [2e-27] | AAA domain, putative AbiEii toxin, Type IV TA system [7.3e-10]	COG0410	ABC transporter	ABC transporter ATP-binding protein OS=Chloroflexi bacterium			94.3791	53.1083	0	0	35.2024	65.5072	77.8156	51.2979	132.823	39.5548	194.681	272.913	111.485	201.239	181.205	148.393	317.788	319.125	0	0	0	26.3319	152.42	103.825	0.00419941	1.11637	0.167699	0.228641	0.885596	1.56988	0.00681792	1.52615	0.0322807		-0.200629	0.956102	1.19552
Amino acid transporter	Corynebacteriales01	Branched-chain amino acid transport ATP-binding protein LivF (TC 3.A.1.4.1)	AVDCRST_41	Corynebacteriales01_1111	Corynebacteriales01_	Branched-chain amino acid transport ATP-binding protein LivF (TC 3.A.1.4.1)	ABC transporter [2.3e-27] | AAA domain, putative AbiEii toxin, Type IV TA system [1.5e-12]	COG0410	abc transporter	ABC transporter ATP-binding protein OS=Pseudonocardiales bacterium			48.4216	41.8691	0	161.274	38.5065	0	163.765	137.558	0	283.26	111.504	213.505	169.372	278.057	320.453	595.428	183.07	0	266.722	0	0	11.6478	0	72.2781	0.0341175	1.63502	0.11443	0.80982	0.667641	1.19818	0.197154	2.10873	0.0341175		0.579111		0.589564
Amino acid transporter	Corynebacteriales01	Branched-chain amino acid transport ATP-binding protein LivF (TC 3.A.1.4.1)	AVDCRST_41	Corynebacteriales01_1618	Corynebacteriales01_	Branched-chain amino acid transport ATP-binding protein LivF (TC 3.A.1.4.1)	ABC transporter [4.6e-29] | AAA domain, putative AbiEii toxin, Type IV TA system [1.1e-11]	COG0410	Branched-chain amino acid transport	ABC transporter ATP-binding protein OS=Rhodospirillaceae bacterium			36.6222	31.6665	0	17.1193	0	0	0	39.6335	0	119.019	112.444	215.304	151.821	42.06	0	0	184.612	80.8125	235.348	0	0	0	0	12.1479	0.0227472	1.42854	0.407962	-0.816221		3.00715	0.0227472	2.06633	0.121702		-2.18641		1.28572
Amino acid transporter	Corynebacteriales01	Branched-chain amino acid transport ATP-binding protein LivF (TC 3.A.1.4.1)	AVDCRST_41	Corynebacteriales01_4601	Corynebacteriales01_	Branched-chain amino acid transport ATP-binding protein LivF (TC 3.A.1.4.1)	ABC transporter [2.4e-28] | AAA domain, putative AbiEii toxin, Type IV TA system [2.6e-09]	COG0410	abc transporter	ABC transporter ATP-binding protein OS=Sphaerisporangium album			0	0	0	0	0	0	0	0	0	0	82.0455	164.953	38.7722	100.252	0	0	94.2926	165.103	291.93	0	0	0	37.418	24.8186	0.0228111	1.01747	0.710275	-2.49071		4.15989	0.0228111	1.82287	0.342608
Amino acid transporter	Craurococcus01	Branched-chain amino acid transport ATP-binding protein LivF (TC 3.A.1.4.1)	AVDCRST_27	Craurococcus01_1211	Craurococcus01_	Branched-chain amino acid transport ATP-binding protein LivF (TC 3.A.1.4.1)	ABC transporter [1.5e-26] | AAA domain, putative AbiEii toxin, Type IV TA system [7.6e-08]	COG0410	ABC transporter	Amino acid/amide ABC transporter ATP-binding protein 2, HAAT family OS=Belnapia rosea			0	212.276	561.889	682.44	677.148	0	90.8101	565.349	222.275	154.723	131.712	163.169	157.469	129.023	78.2257	311.164	281.728	35.7322	75.8204	155.667	0	0	0	130.595	0.376222	0.729718	0.433753	1.2374	0.376222	-0.639459	0.498516	0.693502	0.475552		0.704486	0.880273	-0.65394
Amino acid transporter	Craurococcus01	Branched-chain amino acid transport ATP-binding protein LivF (TC 3.A.1.4.1)	AVDCRST_27	Craurococcus01_1457	Craurococcus01_	Branched-chain amino acid transport ATP-binding protein LivF (TC 3.A.1.4.1)	ABC transporter [9.6e-25] | AAA domain, putative AbiEii toxin, Type IV TA system [5.5e-07]	COG0410	ABC transporter	Branched-chain amino acid ABC transporter ATP-binding protein OS=Paracraurococcus sp. DB1506			0	0	56.647	0	0	0	0	0	0	155.984	88.5241	246.749	230.913	260.15	118.295	85.5546	0	72.047	101.918	0	0	0	0	0	1.23785e-05	3.29852	0.0614599	-1.42123		5.50217	1.23785e-05	4.13675	0.000520296		-1.79934
Amino acid transporter	Craurococcus01	Branched-chain amino acid transport ATP-binding protein LivF (TC 3.A.1.4.1)	AVDCRST_27	Craurococcus01_1688	Craurococcus01_	Branched-chain amino acid transport ATP-binding protein LivF (TC 3.A.1.4.1)	ABC transporter [4.6e-26] | AAA domain, putative AbiEii toxin, Type IV TA system [1.8e-06]	COG0410	Abc transporter	Amino acid/amide ABC transporter ATP-binding protein 2, HAAT family OS=Belnapia rosea			0	0	0	0	0	0	0	53.1268	0	0	247.544	91.9997	177.572	96.996	176.424	0	0	0	0	0	0	0	0	0	0.0288836	2.76079		-0.541671		4.01899	0.0288836	3.53187	0.0652109				0.689528
Amino acid transporter	Craurococcus01	Branched-chain amino acid transport ATP-binding protein LivF (TC 3.A.1.4.1)	AVDCRST_27	Craurococcus01_2177	Craurococcus01_	Branched-chain amino acid transport ATP-binding protein LivF (TC 3.A.1.4.1)	ABC transporter [9.5e-26]	COG0410	ABC transporter, (ATP-binding protein)	Amino acid/amide ABC transporter ATP-binding protein 2, HAAT family OS=Belnapia rosea			0	0	0	0	0	0	0	0	0	32.1131	0	0	0	0	0	0	0	0	0	0	0	60.5382	0	0	0.994249	-0.861432		-1.7819		1.53748		-0.186257
Amino acid transporter	Craurococcus01	Branched-chain amino acid transport ATP-binding protein LivF (TC 3.A.1.4.1)	AVDCRST_27	Craurococcus01_2533	Craurococcus01_	Branched-chain amino acid transport ATP-binding protein LivF (TC 3.A.1.4.1)	ABC transporter [1.5e-27] | AAA domain, putative AbiEii toxin, Type IV TA system [1.5e-10] | Branched-chain amino acid ATP-binding cassette transporter [7.8e-06]	COG0410	Branched-chain amino acid transport	Amino acid/amide ABC transporter ATP-binding protein 2, HAAT family OS=Belnapia rosea			0	74.3669	0	0	64.6979	68.2614	0	0	74.755	178.873	553.714	342.979	511.541	587.609	82.2146	297.3	236.875	150.217	53.1244	36.3566	0	0	0	45.7516	1.33399e-05	3.15731	0.012509	0.156766		3.62567	1.33399e-05	3.86974	2.35792e-05		0.625995		-0.685722
Amino acid transporter	Craurococcus01	Branched-chain amino acid transport ATP-binding protein LivF (TC 3.A.1.4.1)	AVDCRST_27	Craurococcus01_3158	Craurococcus01_	Branched-chain amino acid transport ATP-binding protein LivF (TC 3.A.1.4.1)	ABC transporter [8.6e-31] | AAA domain, putative AbiEii toxin, Type IV TA system [2e-11]	COG0410	ABC transporter	Amino acid/amide ABC transporter ATP-binding protein 2, HAAT family OS=Belnapia rosea			0	0	0	0	0	0	0	0	54.4467	94.749	0	41.634	131.497	131.685	79.8397	57.7425	0	0	0	0	0	0	0	0	0.0702149	2.51741		0.527141		2.61494	0.151153	3.24081	0.0702149				1.95746
Amino acid transporter	Craurococcus01	Branched-chain amino acid transport ATP-binding protein LivF (TC 3.A.1.4.1)	AVDCRST_27	Craurococcus01_3286	Craurococcus01_	Branched-chain amino acid transport ATP-binding protein LivF (TC 3.A.1.4.1)	ABC transporter [9.2e-31] | AAA domain, putative AbiEii toxin, Type IV TA system [2.6e-09]	COG0410	ABC, transporter	Amino acid/amide ABC transporter ATP-binding protein 2, HAAT family OS=Belnapia rosea			0	0	0	0	64.974	0	0	0	0	0	0	0	75.5477	181.574	0	59.7138	0	75.429	53.3511	0	0	0	0	0	0.212664	2.29042		0.0339397		2.85974	0.212664	2.94358			1.13203		-2.55651
Amino acid transporter	Craurococcus01	Branched-chain amino acid transport ATP-binding protein LivF (TC 3.A.1.4.1)	AVDCRST_27	Craurococcus01_3300	Craurococcus01_	Branched-chain amino acid transport ATP-binding protein LivF (TC 3.A.1.4.1)	ABC transporter [5.9e-25] | AAA domain, putative AbiEii toxin, Type IV TA system [7.9e-12]	COG0410	ABC transporter	Amino acid/amide ABC transporter ATP-binding protein 2, HAAT family OS=Belnapia rosea			0	0	0	40.8875	285.837	0	42.1659	350.012	148.621	129.316	285.404	227.293	39.8824	0	217.935	367.774	156.978	66.3662	23.4705	0	0	0	0	0	6.16765e-05	4.45972	0.000267461	4.18581	0.0262692	0.769539	0.469998	4.90752	6.16765e-05		3.65585		0.700178
Amino acid transporter	Craurococcus01	Branched-chain amino acid transport ATP-binding protein LivF (TC 3.A.1.4.1)	AVDCRST_27	Craurococcus01_4036	Craurococcus01_	Branched-chain amino acid transport ATP-binding protein LivF (TC 3.A.1.4.1)	ABC transporter [3.3e-31] | AAA domain, putative AbiEii toxin, Type IV TA system [1.8e-10]	COG0410	ABC transporter	Amino acid/amide ABC transporter ATP-binding protein 2, HAAT family OS=Belnapia rosea			0	73.7402	0	0	0	0	0	0	46.3282	96.7451	91.508	170.044	74.5928	179.279	81.5218	29.4795	0	74.4756	131.692	72.1004	0	0	0	0	0.0234171	1.2551	0.45364	-1.26434		3.20602	0.0234171	2.03728	0.115443		-2.40078		1.76096
Amino acid transporter	Craurococcus01	Branched-chain amino acid transport ATP-binding protein LivF (TC 3.A.1.4.1)	AVDCRST_27	Craurococcus01_4063	Craurococcus01_	Branched-chain amino acid transport ATP-binding protein LivF (TC 3.A.1.4.1)	ABC transporter [2.2e-29] | AAA domain, putative AbiEii toxin, Type IV TA system [7.9e-10]	COG0410	Abc transporter	Amino acid/amide ABC transporter ATP-binding protein 2 (HAAT family) OS=Humitalea rosea			0	0	0	0	0	0	0	0	17.782	0	175.616	0	0	0	0	0	112.691	0	0	0	0	0	0	21.7659	0.994249	0.832825		-0.645487		2.46743		1.89836					0.826626
Amino acid transporter	Craurococcus01	Branched-chain amino acid transport ATP-binding protein LivF (TC 3.A.1.4.1)	AVDCRST_27	Craurococcus01_6	Craurococcus01_	Branched-chain amino acid transport ATP-binding protein LivF (TC 3.A.1.4.1)	ABC transporter [1e-31] | AAA domain, putative AbiEii toxin, Type IV TA system [3.4e-11]	COG0410	ABC transporter	Amino acid/amide ABC transporter ATP-binding protein 2, HAAT family OS=Belnapia rosea			0	0	0	0	0	0	0	0	0	255.831	90.7433	126.468	236.702	400.007	80.8405	58.4663	349.373	0	0	0	0	0	0	0	6.07239e-06	4.05112	0.0272732			5.83438	6.07239e-06	4.83717	9.32338e-05
Amino acid transporter	Coleofasciculus01	Branched-chain amino acid transport ATP-binding protein LivF (TC 3.A.1.4.1)	AVDCRST_92	Coleofasciculus01_2074	Coleofasciculus01_	Branched-chain amino acid transport ATP-binding protein LivF (TC 3.A.1.4.1)	ABC transporter [4.7e-28] | AAA domain, putative AbiEii toxin, Type IV TA system [4e-14] | P-loop containing region of AAA domain [1.3e-06]	COG0410	ABC transporter	ABC transporter ATP-binding protein OS=Cyanobacteria bacterium UBA9273			0	13.0865	7.25447	24.6018	8.01684	23.6201	36.0468	21.2395	34.299	21.8624	30.5951	37.6697	16.7043	27.2736	28.0674	34.8499	17.8096	13.3272	7.55877	3.44983	5.60107	0	3.90586	0	6.33765e-05	1.77374	6.33765e-05	1.79675	0.0130859	0.203281	0.669515	1.86775	0.000120254		0.969419	0.554684	0.682353
Amino acid transporter	Coleofasciculus01	Branched-chain amino acid transport ATP-binding protein LivF (TC 3.A.1.4.1)	AVDCRST_92	Coleofasciculus01_4016	Coleofasciculus01_	Branched-chain amino acid transport ATP-binding protein LivF (TC 3.A.1.4.1)	ABC transporter [2.1e-29] | AAA domain, putative AbiEii toxin, Type IV TA system [1.1e-10]	COG0410	ABC transporter	ABC transporter ATP-binding protein OS=Cyanobacteria bacterium UBA8553			0	17.5964	23.5153	34.734	32.3387	21.9877	66.7218	44.6233	51.8839	72.1551	58.9856	12.6628	50.0186	62.1839	68.6544	50.2069	57.6619	22.8479	44.103	6.95805	16.2394	0	14.1801	1.86515	0.000516774	1.51637	0.000670105	1.31488	0.0408885	0.480848	0.246136	1.68905	0.000516774		0.582602	0.675074	0.921905
Amino acid transporter	Thermosynechococcaceae01	Branched-chain amino acid transport ATP-binding protein LivF (TC 3.A.1.4.1)	AVDCRST_81	Thermosynechococcaceae01_2408	Thermosynechococcaceae01_	Branched-chain amino acid transport ATP-binding protein LivF (TC 3.A.1.4.1)	ABC transporter [7.5e-29] | AAA domain, putative AbiEii toxin, Type IV TA system [1.1e-12]	COG0410	ABC transporter	ABC transporter ATP-binding protein OS=Scytonema hofmannii PCC 7110			0	20.7115	0	48.7481	0	0	43.2925	43.5502	0	0	0	246.269	0	0	83.9509	0	0	0	41.6007	0	0	74.408	0	0	0.987619	0.393888		0.505889		-0.272575		0.277048			0.789431	0.987619	0.787298
Amino acid transporter	Thermosynechococcaceae01	Branched-chain amino acid transport ATP-binding protein LivF (TC 3.A.1.4.1)	AVDCRST_81	Thermosynechococcaceae01_4027	Thermosynechococcaceae01_	Branched-chain amino acid transport ATP-binding protein LivF (TC 3.A.1.4.1)	ABC transporter [1.6e-31] | AAA domain, putative AbiEii toxin, Type IV TA system [1.6e-10]	COG0410	ABC transporter	ABC transporter ATP-binding protein OS=Cyanobacteria bacterium UBA8553			0	0	0	0	0	92.8827	88.0382	88.5623	171.023	226.391	108.876	500.805	59.0048	153.45	142.266	66.6072	0	0	31.7242	0	0	0	0	0	0.000381602	4.77286	0.000381602	4.37294		0.738014	0.682585	4.98132	0.000389499		2.57062	0.987619	1.97094
Amino acid transporter	Mycobacteriales01	Branched-chain amino acid transport ATP-binding protein LivF (TC 3.A.1.4.1)	AVDCRST_07	Mycobacteriales01_1433	Mycobacteriales01_	Branched-chain amino acid transport ATP-binding protein LivF (TC 3.A.1.4.1)	ABC transporter [2.2e-24] | AAA domain, putative AbiEii toxin, Type IV TA system [3.4e-12]	COG0410	branched-chain amino acid ABC transporter ATP-binding protein	Amino acid/amide ABC transporter ATP-binding protein 2, HAAT family OS=Blastococcus sp. DSM 46786			0	281.7	76.8519	0	24.1457	54.7956	116.53	115.396	216.153	0	445.438	319.117	1017.16	694.242	724.028	1395.99	1116.08	951.677	271.811	0	56.247	0	0	314.97	3.14729e-06	1.74814	0.176924	-0.849627	0.647206	3.38887	3.14729e-06	2.3763	0.00431993		-2.26091		2.50318
Amino acid transporter	Mycobacteriales01	Branched-chain amino acid transport ATP-binding protein LivF (TC 3.A.1.4.1)	AVDCRST_07	Mycobacteriales01_877	Mycobacteriales01_	Branched-chain amino acid transport ATP-binding protein LivF (TC 3.A.1.4.1)	ABC transporter [7.4e-31] | AAA domain, putative AbiEii toxin, Type IV TA system [1.1e-11]	COG0410	abc transporter	ABC transporter ATP-binding protein OS=Frankiales bacterium YIM 75000			0	178.32	0	0	0	41.6236	0	82.178	0	50.4271	140.984	67.335	498.486	329.598	374.988	128.276	111.551	251.01	0	0	26.7038	0	0	37.3838	0.00124942	1.54092	0.368916	-1.37932		3.46504	0.00124942	2.21631	0.0574854		-2.07434		0.977957
Amino acid transporter	Mycobacteriales02	Branched-chain amino acid transport ATP-binding protein LivF (TC 3.A.1.4.1)	AVDCRST_16	Mycobacteriales02_1575	Mycobacteriales02_	Branched-chain amino acid transport ATP-binding protein LivF (TC 3.A.1.4.1)	ABC transporter [1.6e-31] | AAA domain, putative AbiEii toxin, Type IV TA system [1e-11]	COG0410	abc transporter	ABC transporter ATP-binding protein OS=Frankiales bacterium YIM 75000			0	260.585	0	0	0	0	0	268.144	0	0	0	110.135	0	0	166.583	1581.37	254.833	376.951	0	0	0	0	0	0	0.0356231	3.13093	0.143598	1.27861		2.68189	0.204446	4.00969	0.0356231		-2.89127		3.20591
Amino acid transporter	Mycobacteriales02	Branched-chain amino acid transport ATP-binding protein LivF (TC 3.A.1.4.1)	AVDCRST_16	Mycobacteriales02_2554	Mycobacteriales02_	Branched-chain amino acid transport ATP-binding protein LivF (TC 3.A.1.4.1)	ABC transporter [3.7e-24] | AAA domain, putative AbiEii toxin, Type IV TA system [3.7e-11]	COG0410	branched-chain amino acid ABC transporter ATP-binding protein	Amino acid/amide ABC transporter ATP-binding protein 2, HAAT family OS=Blastococcus sp. DSM 46786			0	0	156.794	0	0	128.878	0	289.528	0	731.826	365.123	0	930.969	643.485	1151.15	243.926	1650.93	1475.42	2493.46	0	175.865	0	0	0	0.000526693	3.98049	0.0153274	1.5761		3.58724	0.00287677	4.56094	0.000526693		-0.233914		1.10319
Amino acid transporter	Mycobacteriales02	Branched-chain amino acid transport ATP-binding protein LivF (TC 3.A.1.4.1)	AVDCRST_16	Mycobacteriales02_592	Mycobacteriales02_	Branched-chain amino acid transport ATP-binding protein LivF (TC 3.A.1.4.1)	ABC transporter [4.8e-31] | AAA domain, putative AbiEii toxin, Type IV TA system [4.9e-12]	COG0410	abc transporter	Branched-chain amino acid transport system ATP-binding protein OS=Blastococcus endophyticus			0	314.843	760.279	0	0	0	0	161.988	0	0	0	465.733	1562.6	1440.1	764.817	545.896	307.894	683.158	2480.12	0	393.579	0	0	380.282	0.00146762	1.59136	0.299949	-1.3031		4.52703	0.00146762	2.11245	0.0903328		-4.83249		2.29424
Amino acid transporter	Friedmanniella01	Branched-chain amino acid transport ATP-binding protein LivF (TC 3.A.1.4.1)	AVDCRST_48	Friedmanniella01_1364	Friedmanniella01_	Branched-chain amino acid transport ATP-binding protein LivF (TC 3.A.1.4.1)	ABC transporter [7.9e-31] | AAA domain, putative AbiEii toxin, Type IV TA system [1.3e-11]	COG0410	abc transporter	Amino acid/amide ABC transporter ATP-binding protein 2, HAAT family OS=Friedmanniella luteola			0	0	0	0	0	0	98.8698	0	171.93	0	0	73.8013	0	0	142.708	0	0	0	0	0	0	0	0	0	0.99725	1.33735		1.7853		-0.954977		1.07424					3.89025
Amino acid transporter	Friedmanniella01	Branched-chain amino acid transport ATP-binding protein LivF (TC 3.A.1.4.1)	AVDCRST_48	Friedmanniella01_3288	Friedmanniella01_	Branched-chain amino acid transport ATP-binding protein LivF (TC 3.A.1.4.1)	ABC transporter [8e-12]	COG0410	abc transporter	Amino acid/amide ABC transporter ATP-binding protein 2 (HAAT family) OS=Actinoplanes lutulentus			0	470.104	0	0	0	0	0	0	0	0	0	0	0	387.781	179.134	0	0	123.02	0	0	0	0	0	0	0.985928	-0.47453		-1.67344		1.89558		0.273428			-2.54213
Amino acid transporter	Friedmanniella02	Branched-chain amino acid transport ATP-binding protein LivF (TC 3.A.1.4.1)	AVDCRST_61	Friedmanniella02_1374	Friedmanniella02_	Branched-chain amino acid transport ATP-binding protein LivF (TC 3.A.1.4.1)	ABC transporter [1.3e-32] | AAA domain, putative AbiEii toxin, Type IV TA system [7.2e-12]	COG0410	abc transporter	ABC transporter ATP-binding protein OS=Frankiales bacterium YIM 75000			0	0	0	0	0	0	0	0	57.9816	0	146.414	339.329	0	0	531.488	0	0	236.374	0	0	453.252	0	0	135.073	0.257714	0.791274		-1.76218		2.99848	0.257714	1.29265					2.28935
Amino acid transporter	Friedmanniella02	Branched-chain amino acid transport ATP-binding protein LivF (TC 3.A.1.4.1)	AVDCRST_61	Friedmanniella02_3001	Friedmanniella02_	Branched-chain amino acid transport ATP-binding protein LivF (TC 3.A.1.4.1)	ABC transporter [3.9e-30] | AAA domain, putative AbiEii toxin, Type IV TA system [2.2e-11]	COG0410	abc transporter	Amino acid/amide ABC transporter ATP-binding protein 2, HAAT family OS=Friedmanniella luteola			657.112	0	0	95.8837	425.33	110.407	0	0	0	0	295.275	293.284	0	122.436	669.912	156.211	0	95.3399	0	0	0	0	0	0	0.610086	1.34814	0.610086	0.526462		1.03115	0.641414	1.49369	0.648325		0.190792		-3.98256
Amino acid transporter	Blastococcus02	Branched-chain amino acid transport ATP-binding protein LivF (TC 3.A.1.4.1)	AVDCRST_52	Blastococcus02_1263	Blastococcus02_	Branched-chain amino acid transport ATP-binding protein LivF (TC 3.A.1.4.1)	ABC transporter [1.2e-31] | AAA domain, putative AbiEii toxin, Type IV TA system [9.3e-12]	COG0410	abc transporter	Amino acid/amide ABC transporter ATP-binding protein 2, HAAT family OS=Blastococcus sp. DSM 44270			0	0	0	0	22.3383	78.7163	0	66.1188	71.0251	45.0628	109.572	0	41.0115	0	98.7766	0	0	53.253	0	0	0	90.567	11.9205	0	0.558785	-0.597259	0.760374	-0.891331	0.746509	1.05366	0.558785	-0.00626312	0.996565		2.46805	0.99389	-0.0420078
Amino acid transporter	Blastococcus02	Branched-chain amino acid transport ATP-binding protein LivF (TC 3.A.1.4.1)	AVDCRST_52	Blastococcus02_3621	Blastococcus02_	Branched-chain amino acid transport ATP-binding protein LivF (TC 3.A.1.4.1)	ABC transporter [1.2e-26] | AAA domain, putative AbiEii toxin, Type IV TA system [8.7e-12]	COG0410	abc transporter	Amino acid/amide ABC transporter ATP-binding protein 2, HAAT family OS=Blastococcus sp. DSM 44270			0	0	0	0	4.17684	0	0	74.1778	0	101.111	184.392	0	11.5026	126.499	0	0	0	39.8292	0	0	0	0	0	0	0.111353	2.1708		-0.00381908		3.19122	0.111353	2.97805	0.215944		-0.605603	0.99389	1.78459
Amino acid transporter	Blastococcus02	Branched-chain amino acid transport ATP-binding protein LivF (TC 3.A.1.4.1)	AVDCRST_52	Blastococcus02_991	Blastococcus02_	Branched-chain amino acid transport ATP-binding protein LivF (TC 3.A.1.4.1)	ABC transporter [2.2e-26] | AAA domain, putative AbiEii toxin, Type IV TA system [1.3e-10]	COG0410	branched-chain amino acid ABC transporter ATP-binding protein	Amino acid/amide ABC transporter ATP-binding protein 2, HAAT family OS=Blastococcus sp. DSM 44272			0	65.5222	54.1588	0	15.9546	112.442	359.013	0	0	241.387	140.867	0	109.843	724.795	105.823	0	653.229	209.191	0	0	0	0	0	0	0.0172998	2.7972	0.0753945	1.30482		2.3043	0.0640658	3.25311	0.0172998		-0.489361	0.99389	0.964758
Amino acid transporter	Blastococcus01	Branched-chain amino acid transport ATP-binding protein LivF (TC 3.A.1.4.1)	AVDCRST_57	Blastococcus01_1829	Blastococcus01_	Branched-chain amino acid transport ATP-binding protein LivF (TC 3.A.1.4.1)	ABC transporter [1.5e-25] | AAA domain, putative AbiEii toxin, Type IV TA system [1.4e-10]	COG0410	branched-chain amino acid ABC transporter ATP-binding protein	Amino acid/amide ABC transporter ATP-binding protein 2, HAAT family OS=Blastococcus sp. DSM 44268			0	554.395	417.614	0	204.081	1627.95	0	200.074	0	0	701.455	0	1566.4	1321.38	689.213	0	1899.96	190.126	0	0	0	0	0	0	0.602442	0.871065	0.80287	0.595378		1.1159	0.602442	0.846285	0.730327		0.444221	0.998222	-3.18923
Amino acid transporter	Blastococcus01	Branched-chain amino acid transport ATP-binding protein LivF (TC 3.A.1.4.1)	AVDCRST_57	Blastococcus01_2102	Blastococcus01_	Branched-chain amino acid transport ATP-binding protein LivF (TC 3.A.1.4.1)	ABC transporter [8.2e-31] | AAA domain, putative AbiEii toxin, Type IV TA system [4.2e-13]	COG0410	abc transporter	Branched-chain amino acid transport system ATP-binding protein OS=Blastococcus sp. DSM 44272			1610.68	190.543	215.298	0	631.278	0	0	0	120.355	0	0	264.51	0	0	0	0	0	0	0	0	0	0	0	0	0.970009	-1.09956		0.0570718		-1.32319		-2.93634			-1.12897	0.998222	-1.25758
Amino acid transporter	Blastococcus01	Branched-chain amino acid transport ATP-binding protein LivF (TC 3.A.1.4.1)	AVDCRST_57	Blastococcus01_2506	Blastococcus01_	Branched-chain amino acid transport ATP-binding protein LivF (TC 3.A.1.4.1)	ABC transporter [9e-31] | AAA domain, putative AbiEii toxin, Type IV TA system [6.1e-12]	COG0410	abc transporter	Amino acid/amide ABC transporter ATP-binding protein 2, HAAT family OS=Blastococcus sp. DSM 44272			0	343.69	0	0	284.665	0	135.379	0	108.545	365.633	559.103	0	0	136.529	512.723	0	252.398	353.598	0	0	0	0	0	0	0.648543	0.508993		0.389542		1.08305	0.648543	0.640149			-0.923653	0.998222	0.311778
Amino acid transporter	Blastococcus01	Branched-chain amino acid transport ATP-binding protein LivF (TC 3.A.1.4.1)	AVDCRST_57	Blastococcus01_2777	Blastococcus01_	Branched-chain amino acid transport ATP-binding protein LivF (TC 3.A.1.4.1)	ABC transporter [3.4e-26] | AAA domain, putative AbiEii toxin, Type IV TA system [1.2e-11]	COG0410	abc transporter	Amino acid/amide ABC transporter ATP-binding protein 2, HAAT family OS=Blastococcus sp. DSM 44270			3259.36	192.791	435.675	0	0	0	151.88	208.727	121.775	1230.6	209.084	0	0	306.34	287.609	1323.22	0	0	0	0	0	0	645.806	0	0.495455	-1.57511	0.517742	-1.48382		1.55917	0.495455	-1.2166	0.600127		-5.46729	0.998222	3.46641
Amino acid transporter	Microcoleus01	Branched-chain amino acid transport ATP-binding protein LivF (TC 3.A.1.4.1)	AVDCRST_84	Microcoleus01_4522	Microcoleus01_	Branched-chain amino acid transport ATP-binding protein LivF (TC 3.A.1.4.1)	ABC transporter [4.1e-16]	COG0410	ABC transporter	Amino acid/amide ABC transporter ATP-binding protein 2, HAAT family OS=Oscillatoria nigro-viridis PCC 7112			0	0	0	0	0	0	0	0	0	0.340988	0	0.47839	0	0.934209	3.79197	0	0.708053	1.23014	0.98907	0	0.128849	0	0	4.01605	0.981674	-0.488211		-2.11139		2.25296		0.0687985	0.981674
Amino acid transporter	Microcoleus01	Branched-chain amino acid transport ATP-binding protein LivF (TC 3.A.1.4.1)	AVDCRST_84	Microcoleus01_5255	Microcoleus01_	Branched-chain amino acid transport ATP-binding protein LivF (TC 3.A.1.4.1)	ABC transporter [5.7e-14]	COG0410	ABC transporter	Monosaccharide-transporting ATPase OS=Microcoleus vaginatus FGP-2			0	5.10802	4.05774	16.9142	20.4682	3.21095	3.67366	10.5544	32.4149	10.5233	5.73686	9.3244	4.40974	10.6218	9.58092	5.437	12.6507	5.99421	6.02442	6.53946	2.98231	5.41208	3.55504	9.78469	0.173418	0.256481	0.739691	0.958988	0.35291	-0.921004	0.173418	-0.268941	0.644045		1.74294	0.996112	0.476441
Amino acid transporter	Nocardioidaceae01	Branched-chain amino acid transport ATP-binding protein LivF (TC 3.A.1.4.1)	AVDCRST_46	Nocardioidaceae01_2217	Nocardioidaceae01_	Branched-chain amino acid transport ATP-binding protein LivF (TC 3.A.1.4.1)	ABC transporter [1.2e-27] | AAA domain, putative AbiEii toxin, Type IV TA system [2.5e-10]	COG0410	abc transporter atp-binding protein	Amino acid/amide ABC transporter ATP-binding protein 2, HAAT family OS=Nocardioides sp. (strain ATCC BAA-499 / JS614)			220.59	0	0	0	216.777	0	28.7258	109.847	346.944	275.385	176.961	410.6	1768.19	0	142.461	985.644	0	628.897	249.468	0	0	0	0	0	0.0482872	3.01314	0.0583939	1.25869		2.47747	0.0617521	3.28952	0.0482872		-0.227041		0.907
Amino acid transporter	Nocardioidaceae01	Branched-chain amino acid transport ATP-binding protein LivF (TC 3.A.1.4.1)	AVDCRST_46	Nocardioidaceae01_2709	Nocardioidaceae01_	Branched-chain amino acid transport ATP-binding protein LivF (TC 3.A.1.4.1)	ABC transporter [2.2e-24] | AAA domain, putative AbiEii toxin, Type IV TA system [1.8e-07]	COG0410	ABC transporter related	ABC transporter ATP-binding protein OS=Acidimicrobiaceae bacterium			476.559	242.416	0	0	0	0	0	203.41	0	509.947	163.844	570.248	1440.67	417.196	0	290.368	885.662	665.465	461.954	0	0	0	1132.24	0	0.000750403	1.21512	0.454539	-2.2048		4.20165	0.000750403	1.6197	0.194998		-5.0852		3.26074
Amino acid transporter	Nocardioidaceae01	Branched-chain amino acid transport ATP-binding protein LivF (TC 3.A.1.4.1)	AVDCRST_46	Nocardioidaceae01_517	Nocardioidaceae01_	Branched-chain amino acid transport ATP-binding protein LivF (TC 3.A.1.4.1)	ABC transporter [9.2e-24] | AAA domain, putative AbiEii toxin, Type IV TA system [3.5e-08]	COG0410	ABC transporter related	ABC transporter related protein OS=Isoptericola variabilis (strain 225)			0	0	0	0	0	0	75.9386	0	0	121.333	623.743	361.816	436.269	198.53	1004.28	276.353	948.277	158.336	439.657	0	0	0	0	263.868	0.000176327	3.04681	0.056416	-1.0806		4.70101	0.000176327	3.64295	0.00389859				2.37116
Amino acid transporter	Nocardioidaceae02	Branched-chain amino acid transport ATP-binding protein LivF (TC 3.A.1.4.1)	AVDCRST_29	Nocardioidaceae02_2245	Nocardioidaceae02_	Branched-chain amino acid transport ATP-binding protein LivF (TC 3.A.1.4.1)	ABC transporter [4.4e-32] | AAA domain, putative AbiEii toxin, Type IV TA system [2.5e-11]	COG0410	abc transporter	ABC transporter ATP-binding protein OS=Aeromicrobium camelliae			509.692	378.539	353.496	176.845	112.077	153.962	516.674	375.684	0	155.256	864.499	769.452	461.608	875.047	967.479	2208.23	672.853	990.571	492.767	0	0	0	0	224.845	0.00244483	1.90875	0.055612	0.0723932	0.976357	1.84259	0.00896898	2.45254	0.00244483		-1.58684	0.3871	1.08411
Amino acid transporter	Nocardioidaceae03	Branched-chain amino acid transport ATP-binding protein LivF (TC 3.A.1.4.1)	AVDCRST_24	Nocardioidaceae03_1894	Nocardioidaceae03_	Branched-chain amino acid transport ATP-binding protein LivF (TC 3.A.1.4.1)	ABC transporter [9e-30] | AAA domain, putative AbiEii toxin, Type IV TA system [9.1e-15]	COG0410	abc transporter	ABC transporter ATP-binding protein OS=Nocardioides currus			381.088	240.155	294.273	201.571	58.5466	484.354	620.62	1117.77	319.938	3077.59	3139.68	3160.04	4817.25	4011.69	3469.32	1215.27	825.181	3007.69	197.693	0	0	0	0	0	3.92546e-09	3.58624	0.000122203	1.97385	0.165766	2.3759	1.76303e-06	4.08781	3.92546e-09		-0.358829	0.939408	1.57788
Amino acid transporter	Nocardioidaceae03	Branched-chain amino acid transport ATP-binding protein LivF (TC 3.A.1.4.1)	AVDCRST_24	Nocardioidaceae03_2	Nocardioidaceae03_	Branched-chain amino acid transport ATP-binding protein LivF (TC 3.A.1.4.1)	ABC transporter [6.8e-30] | AAA domain, putative AbiEii toxin, Type IV TA system [1.4e-13]	COG0410	abc transporter	ABC transporter-like protein OS=Nocardioides sp. CF8			0	0	0	0	0	0	0	0	0	0	146.032	672.348	336.087	0	550.685	162.036	0	796.153	691.925	0	446.577	0	0	0	0.00119273	1.81731	0.488982	-2.56859		5.16563	0.00119273	2.67706	0.131945
Amino acid transporter	Nocardioidaceae04	Branched-chain amino acid transport ATP-binding protein LivF (TC 3.A.1.4.1)	AVDCRST_36	Nocardioidaceae04_1422	Nocardioidaceae04_	Branched-chain amino acid transport ATP-binding protein LivF (TC 3.A.1.4.1)	ABC transporter [2.2e-29] | AAA domain, putative AbiEii toxin, Type IV TA system [3e-11]	COG0410	ABC transporter	Branched-chain amino acid ABC transporter ATP-binding protein OS=Mycobacterium agri			0	0	82.6237	0	143.237	137.522	0	0	0	153.696	0	107.314	0	0	123.816	0	0	25.6723	0	0	26.7796	0	0	0	0.929902	0.914076		1.13639		0.609809		0.74705			0.624126		-2.29702
Amino acid transporter	Nocardioidaceae05	Branched-chain amino acid transport ATP-binding protein LivF (TC 3.A.1.4.1)	AVDCRST_34	Nocardioidaceae05_820	Nocardioidaceae05_	Branched-chain amino acid transport ATP-binding protein LivF (TC 3.A.1.4.1)	ABC transporter [2.4e-28] | AAA domain, putative AbiEii toxin, Type IV TA system [7.6e-13]	COG0410	abc transporter	ABC transporter ATP-binding protein OS=Marmoricola solisilvae			0	0	362.605	0	109.005	93.5508	0	126.07	0	0	0	0	68.8098	158.471	500.792	137.598	0	138.796	0	0	0	0	0	0	0.680505	0.604557		1.26319		0.875442	0.743669	1.04387	0.680505		-0.995604		-0.674236
Amino acid transporter	Nocardioidaceae06	Branched-chain amino acid transport ATP-binding protein LivF (TC 3.A.1.4.1)	AVDCRST_72	Nocardioidaceae06_2472	Nocardioidaceae06_	Branched-chain amino acid transport ATP-binding protein LivF (TC 3.A.1.4.1)	ABC transporter [8.8e-32] | AAA domain, putative AbiEii toxin, Type IV TA system [2.8e-12]	COG0410	abc transporter	Amino acid/amide ABC transporter ATP-binding protein 2, HAAT family OS=Nocardioides sp. (strain ATCC BAA-499 / JS614)			0	0	0	0	0	125.77	0	0	0	698.853	0	0	0	0	0	258.702	0	349.697	0	0	0	0	0	0	0.966219	1.79418		0.322033		2.18361		2.46949			1.54095	0.966219	-1.14958
Amino acid transporter	Nocardioides02	Branched-chain amino acid transport ATP-binding protein LivF (TC 3.A.1.4.1)	AVDCRST_06	Nocardioides02_2879	Nocardioides02_	Branched-chain amino acid transport ATP-binding protein LivF (TC 3.A.1.4.1)	ABC transporter [5.4e-27] | AAA domain, putative AbiEii toxin, Type IV TA system [2.5e-08]	COG0410	abc transporter	High-affinity branched-chain amino acid transport ATP-binding protein LivF OS=Nocardioides dokdonensis FR1436			0	0	60.7879	32.5908	0	132.67	40.0295	22.5114	372.867	0	0	0	41.3283	0	0	0	279.979	84.0484	384.887	574.843	1249.32	0	0	0	0.0422366	-1.20836	0.492908	-0.480561	0.850348	-1.62816	0.351101	-2.06333	0.499246		1.27564		1.41296
Amino acid transporter	Nocardioides02	Branched-chain amino acid transport ATP-binding protein LivF (TC 3.A.1.4.1)	AVDCRST_06	Nocardioides02_3332	Nocardioides02_	Branched-chain amino acid transport ATP-binding protein LivF (TC 3.A.1.4.1)	ABC transporter [2.6e-27] | AAA domain, putative AbiEii toxin, Type IV TA system [1.1e-13]	COG0410	abc transporter	ABC transporter ATP-binding protein OS=Nocardioides currus			109.631	0	0	0	24.7937	118.1	78.3935	44.0862	62.95	414.038	466.325	527.931	607.028	794.064	367.297	75.5468	0	329.199	452.256	0	0	0	0	80.8726	0.000201129	3.18682	0.00804279	1.26263		2.52758	0.000201129	3.7453	0.000452407		0.227879		0.382045
Amino acid transporter	Nocardioidaceae07	Branched-chain amino acid transport ATP-binding protein LivF (TC 3.A.1.4.1)	AVDCRST_47	Nocardioidaceae07_2279	Nocardioidaceae07_	Branched-chain amino acid transport ATP-binding protein LivF (TC 3.A.1.4.1)	ABC transporter [1.8e-29] | AAA domain, putative AbiEii toxin, Type IV TA system [2.4e-13]	COG0410	abc transporter	ATP-binding cassette domain-containing protein OS=Marmoricola ginsengisoli			0	0	0	199.353	111.107	440.232	29.2963	0	121.946	786.018	329.72	424.416	858.535	261.556	278.027	1673.93	422.577	357.676	219.953	0	0	0	0	0	0.000201642	3.67759	0.00209418	3.0421		1.90155	0.0176541	4.25564	0.000201642		2.88251		-1.93638
Amino acid transporter	Nocardioides03	Branched-chain amino acid transport ATP-binding protein LivF (TC 3.A.1.4.1)	AVDCRST_60	Nocardioides03_1900	Nocardioides03_	Branched-chain amino acid transport ATP-binding protein LivF (TC 3.A.1.4.1)	ABC transporter [8.6e-28] | AAA domain, putative AbiEii toxin, Type IV TA system [4.5e-12]	COG0410	abc transporter	ABC transporter ATP-binding protein OS=Nocardioides sp. Soil777			0	0	0	184.531	307.453	0	0	126.423	228.577	683.926	1027.37	1048.24	797.836	1450.2	3301.15	716.406	0	2002.37	0	0	0	0	0	0	3.08258e-06	4.81919	0.000436768	2.8379		3.17687	8.03271e-05	5.47745	3.08258e-06		2.2683		-0.26778
Amino acid transporter	Phycisphaerae01	Branched-chain amino acid transport ATP-binding protein LivF (TC 3.A.1.4.1)	AVDCRST_64	Phycisphaerae01_2457	Phycisphaerae01_	Branched-chain amino acid transport ATP-binding protein LivF (TC 3.A.1.4.1)	ABC transporter [6.6e-28] | AAA domain, putative AbiEii toxin, Type IV TA system [3.2e-15]	COG0410	amino acid transport	ABC transporter ATP-binding protein OS=Firmicutes bacterium ZCTH02-B6			0	0	0	0	0	0	0	149.374	0	0	0	236.92	424.742	301.506	186.092	0	717.486	397.077	0	285.659	0	0	0	0	0.0100169	3.21093	0.0642444	-0.0906187		3.89296	0.0165297	3.76476	0.0100169				2.61115
Amino acid transporter	Propionibacteriaceae01	Branched-chain amino acid transport ATP-binding protein LivF (TC 3.A.1.4.1)	AVDCRST_75	Propionibacteriaceae01_539	Propionibacteriaceae01_	Branched-chain amino acid transport ATP-binding protein LivF (TC 3.A.1.4.1)	ABC transporter [2.2e-31] | AAA domain, putative AbiEii toxin, Type IV TA system [2.6e-11]	COG0410	abc transporter	Amino acid/amide ABC transporter ATP-binding protein 2, HAAT family OS=Friedmanniella luteola			0	165.333	0	0	0	0	479.312	0	0	0	138.611	0	0	143.728	113.015	0	207.815	0	0	0	366.233	0	0	0	0.956033	0.161165		0.417376		-0.219893	0.956033	-0.048636			-2.97414		4.71924
Amino acid transporter	Actinomycetospora01	Branched-chain amino acid transport ATP-binding protein LivF (TC 3.A.1.4.1)	AVDCRST_54	Actinomycetospora01_3903	Actinomycetospora01_	Branched-chain amino acid transport ATP-binding protein LivF (TC 3.A.1.4.1)	ABC transporter [1.9e-28] | AAA domain, putative AbiEii toxin, Type IV TA system [1.3e-12]	COG0410	abc transporter	Amino acid/amide ABC transporter ATP-binding protein 2 (HAAT family) OS=Actinomycetospora cinnamomea			0	0	0	0	0	0	0	37.8206	21.331	0	194.404	0	138.393	115.055	0	37.1632	53.664	270.783	22.4627	27.129	158.873	18.7841	45.0305	0	0.113869	0.469375	0.861819	-1.86411		2.89942	0.113869	1.17932	0.585615				1.79135
Amino acid transporter	Pseudonocardia01	Branched-chain amino acid transport ATP-binding protein LivF (TC 3.A.1.4.1)	AVDCRST_66	Pseudonocardia01_1229	Pseudonocardia01_	Branched-chain amino acid transport ATP-binding protein LivF (TC 3.A.1.4.1)	ABC transporter [1.7e-24] | AAA domain, putative AbiEii toxin, Type IV TA system [2.2e-10]	COG0410	branched-chain amino acid ABC transporter ATP-binding protein	ABC transporter ATP-binding protein OS=Pseudonocardia sp. 73-21			0	64.9235	78.9042	0	0	0	8.50793	18.1876	0	75.6135	57.0191	85.3347	13.2671	46.8711	0	47.8187	83.1236	16.1514	0	0	0	8.79642	22.3869	0	0.00393861	0.193192	0.936983	-2.46965	0.297794	3.38108	0.00393861	0.744112	0.605646		-5.06595		2.71505
Amino acid transporter	Pseudonocardia01	Branched-chain amino acid transport ATP-binding protein LivF (TC 3.A.1.4.1)	AVDCRST_66	Pseudonocardia01_1629	Pseudonocardia01_	Branched-chain amino acid transport ATP-binding protein LivF (TC 3.A.1.4.1)	ABC transporter [2.2e-29] | AAA domain, putative AbiEii toxin, Type IV TA system [1.7e-09] | Branched-chain amino acid ATP-binding cassette transporter [2.4e-05]	COG0410	abc transporter	ABC transporter ATP-binding protein OS=Pseudonocardia sp. CNS-139			0	43.6351	0	0	0	0	28.5909	81.4925	129.412	158.812	166.064	310.664	37.1534	304.52	108.515	107.13	316.581	144.738	20.7036	8.09067	0	9.85345	0	37.8456	2.31136e-05	2.71326	0.0157342	0.587279	0.844378	3.17622	9.28437e-05	3.12815	2.31136e-05		-3.04313		5.07952
Amino acid transporter	Pseudonocardia01	Branched-chain amino acid transport ATP-binding protein LivF (TC 3.A.1.4.1)	AVDCRST_66	Pseudonocardia01_4816	Pseudonocardia01_	Branched-chain amino acid transport ATP-binding protein LivF (TC 3.A.1.4.1)	ABC transporter [2e-26] | AAA domain, putative AbiEii toxin, Type IV TA system [1.2e-09]	COG0410	abc transporter	Amino acid/amide ABC transporter ATP-binding protein 2 (HAAT family) OS=Promicromonospora sukumoe			0	0	0	0	0	0	4.82512	0	0	0	12.935	0	0	0	73.2541	0	0	0	0	0	0	0	0	0	0.999919	1.5374		0.486098		2.04017		2.51067					1.20917
Amino acid transporter	Ramlibacter01	Branched-chain amino acid transport ATP-binding protein LivF (TC 3.A.1.4.1)	AVDCRST_51	Ramlibacter01_1127	Ramlibacter01_	Branched-chain amino acid transport ATP-binding protein LivF (TC 3.A.1.4.1)	ABC transporter [6.3e-29] | AAA domain, putative AbiEii toxin, Type IV TA system [1.3e-10]	COG0410	amino acid transport	ABC-type branched-chain amino acid transport system, ATPase component OS=Polaromonas sp. CF318			0	0	0	0	0	0	0	0	0	0	0	0	0	55.569	0	0	0	0	0	0	0	0	0	0		-1.52648				-0.0835148		-3.19293
Amino acid transporter	Ramlibacter01	Branched-chain amino acid transport ATP-binding protein LivF (TC 3.A.1.4.1)	AVDCRST_51	Ramlibacter01_155	Ramlibacter01_	Branched-chain amino acid transport ATP-binding protein LivF (TC 3.A.1.4.1)	ABC transporter [8.2e-30] | AAA domain, putative AbiEii toxin, Type IV TA system [1.8e-07]	COG0410	ABC transporter related	Uncharacterized protein OS=Candidatus Rokubacteria bacterium RIFCSPLOWO2_12_FULL_71_19			0	0	0	0	0	0	0	0	0	0	0	321.626	0	0	0	81.569	62.3477	90.5411	0	0	0	0	0	0		-0.570323				1.65516		-1.32907
Amino acid transporter	Ramlibacter01	Branched-chain amino acid transport ATP-binding protein LivF (TC 3.A.1.4.1)	AVDCRST_51	Ramlibacter01_16	Ramlibacter01_	Branched-chain amino acid transport ATP-binding protein LivF (TC 3.A.1.4.1)	ABC transporter [2.9e-17] | P-loop containing region of AAA domain [1.7e-06]	COG0410	(ABC) transporter	Candidate ABC type branched chain amino acid transport system, ATP-binding component OS=Ramlibacter tataouinensis (strain ATCC BAA-407 / DSM 14655 / LMG 21543 / TTB310)			0	0	0	0	0	0	0	0	0	0	0	0	0	128.371	0	0	0	0	0	0	0	0	0	0		-1.52648				-0.0835148		-3.19293
Amino acid transporter	Ramlibacter01	Branched-chain amino acid transport ATP-binding protein LivF (TC 3.A.1.4.1)	AVDCRST_51	Ramlibacter01_1744	Ramlibacter01_	Branched-chain amino acid transport ATP-binding protein LivF (TC 3.A.1.4.1)	ABC transporter [2.1e-28] | AAA domain, putative AbiEii toxin, Type IV TA system [1.3e-12]	COG0410	ABC transporter	Candidate ABC type branched chain amino acid transport systems, ATP-binding component OS=Ramlibacter tataouinensis (strain ATCC BAA-407 / DSM 14655 / LMG 21543 / TTB310)			0	0	0	178.274	0	0	0	0	0	0	0	0	0	112.996	353.175	222.667	68.0789	197.728	0	0	0	0	0	0	0.281584	0.353152		1.57335		2.38652	0.281584	-0.768898			0.918025		-0.686056
Amino acid transporter	Ramlibacter01	Branched-chain amino acid transport ATP-binding protein LivF (TC 3.A.1.4.1)	AVDCRST_51	Ramlibacter01_1827	Ramlibacter01_	Branched-chain amino acid transport ATP-binding protein LivF (TC 3.A.1.4.1)	ABC transporter [1.4e-24] | AAA domain, putative AbiEii toxin, Type IV TA system [1.5e-11]	COG0410	ABC, transporter	Candidate ABC type branched chain amino acid transport systems, ATP-binding component OS=Ramlibacter tataouinensis (strain ATCC BAA-407 / DSM 14655 / LMG 21543 / TTB310)			0	0	0	0	0	0	0	0	0	0	0	0	0	0	133.957	0	0	0	0	0	0	0	0	0		-1.28022				0.273533		-2.67624
Amino acid transporter	Ramlibacter01	Branched-chain amino acid transport ATP-binding protein LivF (TC 3.A.1.4.1)	AVDCRST_51	Ramlibacter01_2024	Ramlibacter01_	Branched-chain amino acid transport ATP-binding protein LivF (TC 3.A.1.4.1)	ABC transporter [6.5e-29] | AAA domain, putative AbiEii toxin, Type IV TA system [8.5e-13] | AAA domain [1e-07] | AAA domain [8.1e-06]	COG0410	amino acid transport	ABC transporter ATP-binding protein OS=Ramlibacter sp. Leaf400			0	0	0	0	0	0	0	0	0	0	298.852	0	0	0	0	0	0	0	0	0	0	0	0	0		-0.780562				1.01458		-0.850308
Amino acid transporter	Ramlibacter01	Branched-chain amino acid transport ATP-binding protein LivF (TC 3.A.1.4.1)	AVDCRST_51	Ramlibacter01_215	Ramlibacter01_	Branched-chain amino acid transport ATP-binding protein LivF (TC 3.A.1.4.1)	ABC transporter [2.9e-26]	COG0410	ABC transporter	ABC transporter ATP-binding protein OS=Kaistia sp. SCN 65-12			0	0	0	0	0	0	0	0	0	0	92.3998	0	0	0	0	0	280.52	305.527	0	0	0	0	0	0		-0.0688406				2.08533		-1.13597
Amino acid transporter	Ramlibacter01	Branched-chain amino acid transport ATP-binding protein LivF (TC 3.A.1.4.1)	AVDCRST_51	Ramlibacter01_2404	Ramlibacter01_	Branched-chain amino acid transport ATP-binding protein LivF (TC 3.A.1.4.1)	ABC transporter [1.8e-30]	COG0410	ATP-binding protein	LIV-I protein F OS=Bordetella pseudohinzii			0	0	0	0	0	0	0	0	0	0	0	0	0	0	57.8949	21.9007	133.919	0	0	0	0	0	0	0		-0.994827				0.812975		-2.30896
Amino acid transporter	Ramlibacter01	Branched-chain amino acid transport ATP-binding protein LivF (TC 3.A.1.4.1)	AVDCRST_51	Ramlibacter01_3131	Ramlibacter01_	Branched-chain amino acid transport ATP-binding protein LivF (TC 3.A.1.4.1)	ABC transporter [5.9e-30] | AAA domain, putative AbiEii toxin, Type IV TA system [7.3e-13]	COG0410	ABC, transporter	ABC transporter ATP-binding protein OS=Ramlibacter sp. Leaf400			0	0	0	0	0	0	0	0	0	0	0	0	0	0	0	178.881	0	0	0	0	0	0	0	0		-1.23483				0.789794		-2.31869
Amino acid transporter	Ramlibacter01	Branched-chain amino acid transport ATP-binding protein LivF (TC 3.A.1.4.1)	AVDCRST_51	Ramlibacter01_3353	Ramlibacter01_	Branched-chain amino acid transport ATP-binding protein LivF (TC 3.A.1.4.1)	ABC transporter [4.7e-33] | AAA domain, putative AbiEii toxin, Type IV TA system [4.6e-10]	COG0410	ABC transporter	Branched-chain amino acid ABC transporter ATP-binding protein OS=Burkholderiales bacterium RIFCSPHIGHO2_12_FULL_61_11			0	0	0	0	0	0	0	0	0	0	0	0	0	113.47	0	44.7204	0	0	0	0	0	0	0	0		-1.2549				0.621205		-2.59443
Amino acid transporter	Ramlibacter01	Branched-chain amino acid transport ATP-binding protein LivF (TC 3.A.1.4.1)	AVDCRST_51	Ramlibacter01_3425	Ramlibacter01_	Branched-chain amino acid transport ATP-binding protein LivF (TC 3.A.1.4.1)	ABC transporter [3.1e-26] | AAA domain, putative AbiEii toxin, Type IV TA system [5.1e-11]	COG0410	ABC, transporter	ABC transporter ATP-binding protein OS=Ramlibacter sp. Leaf400			0	0	0	0	0	0	0	0	0	0	0	0	75.3312	0	112.552	0	0	0	0	0	0	0	0	0		-1.05297				0.646496		-2.34284
Amino acid transporter	Ramlibacter01	Branched-chain amino acid transport ATP-binding protein LivF (TC 3.A.1.4.1)	AVDCRST_51	Ramlibacter01_471	Ramlibacter01_	Branched-chain amino acid transport ATP-binding protein LivF (TC 3.A.1.4.1)		COG0410	Abc transporter	Amino acid/amide ABC transporter ATP-binding protein 2 (HAAT family) OS=Extensimonas vulgaris			0	0	0	0	0	0	0	0	0	0	0	0	0	0	0	0	0	0	0	0	0	0	0	0
Amino acid transporter	Ramlibacter01	Branched-chain amino acid transport ATP-binding protein LivF (TC 3.A.1.4.1)	AVDCRST_51	Ramlibacter01_66	Ramlibacter01_	Branched-chain amino acid transport ATP-binding protein LivF (TC 3.A.1.4.1)	ABC transporter [2.9e-06]	COG0410	ABC, transporter	ABC transporter ATP-binding protein OS=Ramlibacter sp. Leaf400			0	0	0	357.545	0	0	0	0	0	222.638	899.479	0	316.054	566.556	354.162	1339.74	1228.84	1189.68	0	0	0	0	0	0	0.00752598	1.84897		1.57335		3.908	0.00752598	0.999106			0.918025		-0.686056
Amino acid transporter	Ramlibacter01	Branched-chain amino acid transport ATP-binding protein LivF (TC 3.A.1.4.1)	AVDCRST_51	Ramlibacter01_716	Ramlibacter01_	Branched-chain amino acid transport ATP-binding protein LivF (TC 3.A.1.4.1)	ABC transporter [8.7e-28] | AAA domain, putative AbiEii toxin, Type IV TA system [2.3e-07]	COG0410	ABC, transporter	ABC transporter ATP-binding protein OS=Ramlibacter sp. Leaf400			0	0	0	0	0	234.95	0	0	0	914.83	0	0	730.507	116.4	363.816	68.8129	420.78	101.843	0	0	0	0	0	0	0.06947	2.08701	0.300371	2.05424		3.13506	0.06947	1.28377	0.607957		1.86087		-1.48782
Amino acid transporter	Microvirga01	Branched-chain amino acid transport ATP-binding protein LivF (TC 3.A.1.4.1)	AVDCRST_90	Microvirga01_2520	Microvirga01_	Branched-chain amino acid transport ATP-binding protein LivF (TC 3.A.1.4.1)	ABC transporter [4.4e-30]	COG0410	ABC transporter, (ATP-binding protein)	ABC transporter ATP-binding protein OS=Chelatococcus sp. CO-6			0	0	0	0	0	0	0	0	0	526.929	0	0	0	0	0	0	0	205.467	0	0	0	0	0	0	0.909667	0.0784578				1.91666		0.703398
Amino acid transporter	Microvirga01	Branched-chain amino acid transport ATP-binding protein LivF (TC 3.A.1.4.1)	AVDCRST_90	Microvirga01_2927	Microvirga01_	Branched-chain amino acid transport ATP-binding protein LivF (TC 3.A.1.4.1)	ABC transporter [1.7e-26] | AAA domain, putative AbiEii toxin, Type IV TA system [2.3e-06]	COG0410	ABC transporter	ABC transporter ATP-binding protein OS=Bosea vaviloviae			0	0	0	0	406.804	0	0	233.805	0	0	0	0	0	0	0	254.605	0	0	0	0	0	0	0	0	0.909667	0.547688		1.2278		-0.862946		0.0622059			1.86932	0.943131	-0.0162439
Amino acid transporter	Microvirga01	Branched-chain amino acid transport ATP-binding protein LivF (TC 3.A.1.4.1)	AVDCRST_90	Microvirga01_3219	Microvirga01_	Branched-chain amino acid transport ATP-binding protein LivF (TC 3.A.1.4.1)	ABC transporter [1.7e-32] | AAA domain, putative AbiEii toxin, Type IV TA system [1.6e-11]	COG0410	ABC transporter	ABC transporter ATP-binding protein OS=Methylobacterium currus			0	0	0	0	0	0	0	444.349	0	0	0	0	376.154	0	0	0	630.51	0	0	0	0	0	0	0	0.909667	0.894761		0.710163		0.513389		1.11799					3.03468
Amino acid transporter	Microvirga01	Branched-chain amino acid transport ATP-binding protein LivF (TC 3.A.1.4.1)	AVDCRST_90	Microvirga01_341	Microvirga01_	Branched-chain amino acid transport ATP-binding protein LivF (TC 3.A.1.4.1)	ABC transporter [1.9e-27] | AAA domain, putative AbiEii toxin, Type IV TA system [2.6e-06]	COG0410	ABC transporter, (ATP-binding protein)	ABC-type branched-chain amino acid transport system, ATPase component OS=Microvirga lotononidis			0	0	0	0	0	0	0	0	0	0	0	0	818.043	0	0	0	0	0	0	0	0	0	0	0	0.950088	0.335147				2.34043		1.11799
Amino acid transporter	Microvirga01	Branched-chain amino acid transport ATP-binding protein LivF (TC 3.A.1.4.1)	AVDCRST_90	Microvirga01_550	Microvirga01_	Branched-chain amino acid transport ATP-binding protein LivF (TC 3.A.1.4.1)	ABC transporter [1.2e-35] | AAA domain, putative AbiEii toxin, Type IV TA system [5.5e-14]	COG0410	abc transporter	Branched-chain amino acid transport system ATP-binding protein OS=Klenkia taihuensis			0	0	0	0	0	0	0	0	0	0	280.068	0	0	0	0	0	0	0	0	0	0	0	0	0	0.909667	-0.169706				1.57686		0.382802
Amino acid transporter	Rubellimicrobium01	Branched-chain amino acid transport ATP-binding protein LivF (TC 3.A.1.4.1)	AVDCRST_15	Rubellimicrobium01_3001	Rubellimicrobium01_	Branched-chain amino acid transport ATP-binding protein LivF (TC 3.A.1.4.1)	ABC transporter [2e-27] | AAA domain, putative AbiEii toxin, Type IV TA system [3.9e-08]	COG0410	ABC transporter	Amino acid/amide ABC transporter ATP-binding protein 2, HAAT family OS=Wenxinia marina DSM 24838			0	0	0	73.7001	0	27.3063	46.4782	81.7562	23.7856	251.745	360.913	403.94	195.061	0	399.092	113.054	49.1053	77.0178	112.569	30.9636	0	0	0	18.59	6.49894e-05	3.26541	0.00332727	1.45735	0.392508	2.35323	0.000899092	4.18881	6.49894e-05		1.99931		0.474002
Amino acid transporter	Rubellimicrobium01	Branched-chain amino acid transport ATP-binding protein LivF (TC 3.A.1.4.1)	AVDCRST_15	Rubellimicrobium01_361	Rubellimicrobium01_	Branched-chain amino acid transport ATP-binding protein LivF (TC 3.A.1.4.1)	ABC transporter [6.8e-29]	COG0410	ABC transporter, (ATP-binding protein)	LIV-I protein F OS=Ruegeria denitrificans			0	0	0	63.5677	0	0	41.7587	22.0363	51.2889	180.945	265.307	378.204	132.824	319.516	201.408	230.235	52.9427	135.878	26.9703	0	0	0	0	0	1.99999e-08	4.34075	0.000143244	2.097		2.79424	5.70612e-06	5.25832	1.99999e-08		1.22953		0.88664
Amino acid transporter	Rubrobacteraceae01	Branched-chain amino acid transport ATP-binding protein LivF (TC 3.A.1.4.1)	AVDCRST_01	Rubrobacteraceae01_2962	Rubrobacteraceae01_	Branched-chain amino acid transport ATP-binding protein LivF (TC 3.A.1.4.1)	ABC transporter [2.7e-30] | AAA domain, putative AbiEii toxin, Type IV TA system [7.3e-11]	COG0410	ABC transporter related	ABC transporter ATP-binding protein OS=Actinobacteria bacterium			126.012	42.5343	39.5306	11.9376	16.6062	21.4074	40.0661	63.0851	55.3591	352.391	298.613	392.801	662.633	604.522	548.781	577.288	529.806	635.515	336.317	107.069	129.581	39.2399	10.941	119.834	1.64698e-35	1.41541	0.0365217	-1.37038	0.00968403	3.46179	1.64698e-35	2.03825	9.18345e-09		-1.7646	0.0190023	1.39867
Amino acid transporter	Rubrobacteraceae02	Branched-chain amino acid transport ATP-binding protein LivF (TC 3.A.1.4.1)	AVDCRST_03	Rubrobacteraceae02_4044	Rubrobacteraceae02_	Branched-chain amino acid transport ATP-binding protein LivF (TC 3.A.1.4.1)	ABC transporter [3.2e-29] | AAA domain, putative AbiEii toxin, Type IV TA system [6.2e-11]	COG0410	ABC transporter related	ABC transporter ATP-binding protein OS=Actinobacteria bacterium			65.3373	19.7977	0	17.9521	14.2109	155.674	9.63036	48.6731	14.0411	205.579	374.85	376.849	723.175	464.53	327.861	441.785	471.557	365.04	111.051	52.2178	72.5416	0	0	21.1826	5.35026e-13	2.52753	0.00903556	-0.346613	0.860528	3.60073	5.35026e-13	3.22142	3.8033e-07		0.733521	0.845976	-0.84685
Amino acid transporter	Rubrobacteraceae07	Branched-chain amino acid transport ATP-binding protein LivF (TC 3.A.1.4.1)	AVDCRST_80	Rubrobacteraceae07_677	Rubrobacteraceae07_	Branched-chain amino acid transport ATP-binding protein LivF (TC 3.A.1.4.1)	ABC transporter [6.5e-31] | AAA domain, putative AbiEii toxin, Type IV TA system [2e-10] | Magnesium chelatase, subunit ChlI [0.00018]	COG0410	ABC transporter related	ABC transporter ATP-binding protein OS=Actinobacteria bacterium			20.1575	0	0	355.315	0	251.905	0	179.58	0	670.547	248.532	0	832.369	0	0	349.084	821.446	161.334	1073.62	0	0	129.077	0	0	0.108598	2.51589	0.193856	1.80595		1.34573	0.537711	2.98786	0.108598		3.44466		-1.50965
Amino acid transporter	Rubrobacteraceae08	Branched-chain amino acid transport ATP-binding protein LivF (TC 3.A.1.4.1)	AVDCRST_37	Rubrobacteraceae08_3121	Rubrobacteraceae08_	Branched-chain amino acid transport ATP-binding protein LivF (TC 3.A.1.4.1)	ABC transporter [1.6e-31] | AAA domain, putative AbiEii toxin, Type IV TA system [1.3e-08]	COG0410	ABC transporter related	ABC transporter related protein OS=Geobacillus sp. (strain Y412MC52)			0	150.886	56.0796	87.5219	74.5247	0	213.409	190.577	0	165.538	69.1722	37.0096	158.228	0	33.6048	308.973	131.894	338.935	325.957	305.3	106.762	23.2163	0	68.4313	0.790521	-0.289979	0.868045	-0.352593	0.867724	0.379383	0.790521	-0.137927	0.939391		-0.17086		1.17265
Amino acid transporter	Rubrobacteraceae09	Branched-chain amino acid transport ATP-binding protein LivF (TC 3.A.1.4.1)	AVDCRST_28	Rubrobacteraceae09_1229	Rubrobacteraceae09_	Branched-chain amino acid transport ATP-binding protein LivF (TC 3.A.1.4.1)	ABC transporter [2.9e-30] | AAA domain, putative AbiEii toxin, Type IV TA system [2.2e-11]	COG0410	ABC transporter related	ABC transporter ATP-binding protein OS=Actinobacteria bacterium			16.2299	17.1383	0	0	0	0	0	20.4825	0	0	11.1563	4.89324	57.3126	24.5156	0	0	7.39887	70.6852	6.90975	40.364	6.08811	0	4.21419	0	0.269049	-0.153729	0.953097	-1.73551	0.479582	2.18432	0.269049	0.397199	0.879642		-3.81645		3.46619
Amino acid transporter	Rubrobacteraceae10	Branched-chain amino acid transport ATP-binding protein LivF (TC 3.A.1.4.1)	AVDCRST_02	Rubrobacteraceae10_1820	Rubrobacteraceae10_	Branched-chain amino acid transport ATP-binding protein LivF (TC 3.A.1.4.1)	ABC transporter [5.2e-30] | AAA domain, putative AbiEii toxin, Type IV TA system [4.3e-11]	COG0410	ABC transporter related	ABC transporter ATP-binding protein OS=Actinobacteria bacterium			0	4.6501	117.182	36.2926	0	68.2902	25.3521	0	30.4196	372.017	196.207	378.75	578.12	406.667	311.603	467.772	445.271	446.042	253.733	100.3	229.876	30.7956	7.59479	99.3689	4.46599e-16	1.15461	0.29672	-1.74666	0.155944	3.61442	4.46599e-16	1.79476	0.00909573		0.0233009	0.99742	-1.0473
Amino acid transporter	Rubrobacteraceae11	Branched-chain amino acid transport ATP-binding protein LivF (TC 3.A.1.4.1)	AVDCRST_14	Rubrobacteraceae11_1389	Rubrobacteraceae11_	Branched-chain amino acid transport ATP-binding protein LivF (TC 3.A.1.4.1)	ABC transporter [2.9e-30] | AAA domain, putative AbiEii toxin, Type IV TA system [6.2e-11]	COG0410	ABC transporter related	ABC transporter ATP-binding protein OS=Actinobacteria bacterium			0	0	48.694	0	0	0	0	0	0	0	34.2844	82.5402	22.0758	0	0	0	85.0962	0	0	0	0	0	0	0		0.536967		-1.8604		3.24405		1.19215			-3.37479
Amino acid transporter	Rubrobacteraceae12	Branched-chain amino acid transport ATP-binding protein LivF (TC 3.A.1.4.1)	AVDCRST_58	Rubrobacteraceae12_2579	Rubrobacteraceae12_	Branched-chain amino acid transport ATP-binding protein LivF (TC 3.A.1.4.1)	ABC transporter [5.6e-30] | AAA domain, putative AbiEii toxin, Type IV TA system [1.6e-10]	COG0410	abc transporter	ABC transporter ATP-binding protein OS=Actinobacteria bacterium			57.9106	0	0	0	0	0	0	59.4928	0	375.552	103.179	0	0	0	0	66.2886	0	0	172.295	0	0	29.5436	0	121.394	0.995539	0.279523		-1.31626		2.38089		0.802498			-2.24197		2.66732
Amino acid transporter	Rubrobacteraceae13	Branched-chain amino acid transport ATP-binding protein LivF (TC 3.A.1.4.1)	AVDCRST_25	Rubrobacteraceae13_2177	Rubrobacteraceae13_	Branched-chain amino acid transport ATP-binding protein LivF (TC 3.A.1.4.1)	ABC transporter [3.4e-31] | AAA domain, putative AbiEii toxin, Type IV TA system [3e-11]	COG0410	abc transporter	ABC transporter ATP-binding protein OS=Actinobacteria bacterium			0	0	68.5469	261.342	0	28.2265	82.3126	95.7912	186.563	479.334	293.024	380.669	414.277	40.8079	326.035	117.08	240.199	289.423	150.276	89.3177	288.777	0	117.994	0	0.0688024	1.10755	0.37349	0.0423354	0.986009	1.66556	0.0688024	1.56827	0.161375		1.89146		0.377628
Amino acid transporter	Rubrobacteraceae13	Branched-chain amino acid transport ATP-binding protein LivF (TC 3.A.1.4.1)	AVDCRST_25	Rubrobacteraceae13_2532	Rubrobacteraceae13_	Branched-chain amino acid transport ATP-binding protein LivF (TC 3.A.1.4.1)	ABC transporter [8e-30] | AAA domain, putative AbiEii toxin, Type IV TA system [2.6e-11]	COG0410	ABC transporter related	ABC transporter ATP-binding protein OS=Actinobacteria bacterium			683.019	149.475	135.943	0	0	0	0	189.975	0	101.853	166.037	50.3299	231.075	0	134.708	270.895	79.3945	512.489	99.3436	0	42.953	132.328	39.0012	157.871	0.0868304	-0.72648	0.680628	-2.69732	0.126691	2.6415	0.0868304	-0.173303	0.939571		-6.09367		3.65484
Amino acid transporter	Rubrobacteraceae14	Branched-chain amino acid transport ATP-binding protein LivF (TC 3.A.1.4.1)	AVDCRST_05	Rubrobacteraceae14_4331	Rubrobacteraceae14_	Branched-chain amino acid transport ATP-binding protein LivF (TC 3.A.1.4.1)	ABC transporter [4.6e-08] | AAA domain, putative AbiEii toxin, Type IV TA system [1.7e-06] | Branched-chain amino acid ATP-binding cassette transporter [0.00013]	COG0410	abc transporter	ABC transporter ATP-binding protein OS=Actinobacteria bacterium			0	0	0	44.1256	90.8124	0	19.1033	0	35.8206	78.8048	123.412	199.312	360.045	251.261	33.4832	62.5209	178.056	42.5848	105.671	39.6882	0	0	0	0	0.00045102	3.57117	0.00603224	2.1041		2.16499	0.0197425	4.09347	0.00045102		4.16737		-0.954338
Amino acid transporter	Solirubrobacteraceae01	Branched-chain amino acid transport ATP-binding protein LivF (TC 3.A.1.4.1)	AVDCRST_13	Solirubrobacteraceae01_2446	Solirubrobacteraceae01_	Branched-chain amino acid transport ATP-binding protein LivF (TC 3.A.1.4.1)	ABC transporter [1.6e-29]	COG0410	abc transporter	ABC transporter ATP-binding protein OS=Alcaligenaceae bacterium			0	0	65.937	0	0	0	0	0	0	68.3703	0	81.8559	71.4292	0	0	131.379	125.887	0	0	0	0	0	0	63.5757	0.117581	-0.000480909		-2.38298		3.55739	0.117581	0.883879			-2.62357
Amino acid transporter	Solirubrobacteraceae01	Branched-chain amino acid transport ATP-binding protein LivF (TC 3.A.1.4.1)	AVDCRST_13	Solirubrobacteraceae01_3097	Solirubrobacteraceae01_	Branched-chain amino acid transport ATP-binding protein LivF (TC 3.A.1.4.1)	ABC transporter [1.8e-24] | AAA domain, putative AbiEii toxin, Type IV TA system [1.4e-07]	COG0410	ABC transporter related	ABC transporter ATP-binding protein OS=Actinobacteria bacterium 13_1_20CM_3_68_10			375.867	201.909	61.756	0	0	68.3891	89.9336	100.513	105.888	704.385	888.758	689.99	635.55	821.527	921.944	984.39	589.522	871.031	172.984	0	0	0	46.8295	59.5444	4.55784e-13	2.10966	0.0422072	-0.777626	0.675804	3.87141	4.55784e-13	2.66259	1.81447e-05		-3.25831	0.269093	2.09739
Amino acid transporter	Solirubrobacteraceae01	Branched-chain amino acid transport ATP-binding protein LivF (TC 3.A.1.4.1)	AVDCRST_13	Solirubrobacteraceae01_3844	Solirubrobacteraceae01_	Branched-chain amino acid transport ATP-binding protein LivF (TC 3.A.1.4.1)	ABC transporter [4.1e-28] | AAA domain, putative AbiEii toxin, Type IV TA system [5.2e-08]	COG0410	ABC transporter related	Amino acid/amide ABC transporter ATP-binding protein 2 (HAAT family) OS=Geodermatophilus tzadiensis			0	0	164.842	0	0	0	0	0	0	0	82.5155	0	0	0	56.2492	87.5862	0	71.5385	0	0	0	0	0	0	0.998364	-0.560781		-2.42222		2.91874		0.119816			-3.93859
Amino acid transporter	Solirubrobacteraceae01	Branched-chain amino acid transport ATP-binding protein LivF (TC 3.A.1.4.1)	AVDCRST_13	Solirubrobacteraceae01_431	Solirubrobacteraceae01_	Branched-chain amino acid transport ATP-binding protein LivF (TC 3.A.1.4.1)	ABC transporter [9e-26] | AAA domain, putative AbiEii toxin, Type IV TA system [3.2e-07]	COG0410	amino acid transport	ABC transporter ATP-binding protein OS=Williamsia marianensis			0	0	219.628	0	0	138.981	0	51.0662	0	0	0	0	0	0	53.5311	333.415	59.9018	0	0	113.564	144.915	0	0	0	0.576451	-1.28582	0.576451	-1.35874	0.617939	0.714188	0.809845	-0.938731	0.719533		-0.914026		-1.23706
Amino acid transporter	Solirubrobacteraceae02	Branched-chain amino acid transport ATP-binding protein LivF (TC 3.A.1.4.1)	AVDCRST_38	Solirubrobacteraceae02_3073	Solirubrobacteraceae02_	Branched-chain amino acid transport ATP-binding protein LivF (TC 3.A.1.4.1)	ABC transporter [3e-29] | AAA domain, putative AbiEii toxin, Type IV TA system [2e-13]	COG0410	ABC transporter related	ABC transporter ATP-binding protein OS=Solirubrobacterales bacterium			0	77.5158	0	163.69	0	191.471	0	64.0405	506.481	0	243.412	0	131.217	0	92.1151	182.122	0	131.72	0	0	0	0	0	0	0.0998253	2.58776	0.14964	3.48048	0.0998253	-0.310845	0.87458	2.03257			2.04463		0.667835
Amino acid transporter	Solirubrobacteraceae03	Branched-chain amino acid transport ATP-binding protein LivF (TC 3.A.1.4.1)	AVDCRST_65	Solirubrobacteraceae03_50	Solirubrobacteraceae03_	Branched-chain amino acid transport ATP-binding protein LivF (TC 3.A.1.4.1)	ABC transporter [2.3e-29] | AAA domain, putative AbiEii toxin, Type IV TA system [1.9e-11]	COG0410	abc transporter	ABC transporter ATP-binding protein OS=Solirubrobacterales bacterium			435.803	206.173	0	0	0	112.169	597.766	660.173	0	168.361	681.623	417.667	0	0	0	0	571.372	0	0	0	0	0	0	0	0.985345	0.657762		1.58253		0.0694713	0.985345	0.511252			-2.24035		3.12609
Amino acid transporter	Solirubrobacteraceae04	Branched-chain amino acid transport ATP-binding protein LivF (TC 3.A.1.4.1)	AVDCRST_53	Solirubrobacteraceae04_2181	Solirubrobacteraceae04_	Branched-chain amino acid transport ATP-binding protein LivF (TC 3.A.1.4.1)	ABC transporter [1.1e-31] | AAA domain, putative AbiEii toxin, Type IV TA system [9.5e-11]	COG0410	abc transporter	ABC transporter ATP-binding protein OS=Solirubrobacterales bacterium			0	0	0	0	0	0	0	0	0	0	0	0	1328.02	0	0	0	0	0	0	0	0	0	0	0	0.947083	1.67856	0.999961			2.18078		2.25379
Amino acid transporter	Solirubrobacteraceae04	Branched-chain amino acid transport ATP-binding protein LivF (TC 3.A.1.4.1)	AVDCRST_53	Solirubrobacteraceae04_402	Solirubrobacteraceae04_	Branched-chain amino acid transport ATP-binding protein LivF (TC 3.A.1.4.1)	ABC transporter [2.1e-28] | AAA domain, putative AbiEii toxin, Type IV TA system [2.5e-12]	COG0410	abc transporter	Branched-chain amino acid transport system ATP-binding protein OS=Yuhushiella deserti			0	0	0	0	0	0	0	0	0	0	0	0	0	0	0	469.542	0	0	1776.97	0	0	274.641	0	0	0.947083	0.459696	0.999961	-0.763302		1.68416		1.02292
Amino acid transporter	Solirubrobacteraceae05	Branched-chain amino acid transport ATP-binding protein LivF (TC 3.A.1.4.1)	AVDCRST_69	Solirubrobacteraceae05_1409	Solirubrobacteraceae05_	Branched-chain amino acid transport ATP-binding protein LivF (TC 3.A.1.4.1)	ABC transporter [9.8e-32] | AAA domain, putative AbiEii toxin, Type IV TA system [2.1e-11]	COG0410	abc transporter	ABC transporter related protein OS=Conexibacter woesei (strain DSM 14684 / JCM 11494 / NBRC 100937 / ID131577)			0	0	571.225	0	0	193.575	0	997.724	698.032	0	285.138	262.626	0	0	149.099	0	0	474.387	0	0	0	0	741.736	0	0.767936	0.0666504		0.755777		-0.885801	0.767936	-0.45916			-1.58435		2.75307
Amino acid transporter	Solirubrobacteraceae06	Branched-chain amino acid transport ATP-binding protein LivF (TC 3.A.1.4.1)	AVDCRST_30	Solirubrobacteraceae06_3543	Solirubrobacteraceae06_	Branched-chain amino acid transport ATP-binding protein LivF (TC 3.A.1.4.1)	ABC transporter [6.4e-31] | AAA domain, putative AbiEii toxin, Type IV TA system [6.6e-11]	COG0410	abc transporter	ABC transporter ATP-binding protein OS=Solirubrobacterales bacterium			583.61	885.892	297.038	0	333.23	387.438	590.404	647.666	0	2394.24	2339.09	1959.99	2649.16	2817.17	4416.38	2250.16	2436.07	3185.07	490.7	0	1161.89	0	573.716	927.687	1.54029e-09	1.85351	0.0296132	-0.26158	0.857932	2.84595	1.54029e-09	2.38801	4.49434e-07		-1.23716	0.632691	0.727589
Amino acid transporter	Solirubrobacteraceae07	Branched-chain amino acid transport ATP-binding protein LivF (TC 3.A.1.4.1)	AVDCRST_67	Solirubrobacteraceae07_688	Solirubrobacteraceae07_	Branched-chain amino acid transport ATP-binding protein LivF (TC 3.A.1.4.1)	ABC transporter [9.5e-32] | AAA domain, putative AbiEii toxin, Type IV TA system [1.2e-11]	COG0410	ABC transporter related	ABC transporter ATP-binding protein OS=Solirubrobacterales bacterium			0	0	0	0	0	0	643.01	0	0	0	0	0	0	0	1482.95	194.713	877.746	0	0	0	4602.08	0	0	0	0.761109	-1.97098		-2.3717		1.88594	0.761109	-1.4126					2.62948
Amino acid transporter	Solirubrobacteraceae08	Branched-chain amino acid transport ATP-binding protein LivF (TC 3.A.1.4.1)	AVDCRST_85	Solirubrobacteraceae08_3714	Solirubrobacteraceae08_	Branched-chain amino acid transport ATP-binding protein LivF (TC 3.A.1.4.1)	ABC transporter [4.7e-29] | AAA domain, putative AbiEii toxin, Type IV TA system [2.8e-11]	COG0410	ABC, transporter	ABC transporter ATP-binding protein OS=Solirubrobacterales bacterium			3273.07	0	0	439.852	1275.11	0	0	0	0	700.873	0	1120.26	2761.73	1523.19	1630.29	876.051	1459.9	1320.86	591.977	0	4361.41	658.827	5415.7	0	0.0975341	-0.813118	0.99985	-1.44215	0.483238	2.23912	0.0975341	-0.258737	0.887439		-0.373917	0.996378	-4.45995
Amino acid transporter	Sphingomonas04	Branched-chain amino acid transport ATP-binding protein LivF (TC 3.A.1.4.1)	AVDCRST_62	Sphingomonas04_828	Sphingomonas04_	Branched-chain amino acid transport ATP-binding protein LivF (TC 3.A.1.4.1)	ABC transporter [1.6e-26] | AAA domain, putative AbiEii toxin, Type IV TA system [1.6e-11]	COG0410	abc transporter atp-binding protein	ABC transporter ATP-binding protein OS=Nitratireductor sp. StC3			0	0	0	0	0	0	1058.27	353.394	0	0	0	0	0	524.512	0	0	0	559.74	0	0	0	0	0	0	0.967157	0.682342		1.10234		-0.828247		-0.45684					4.0772
Amino acid transporter	Sphingomonas03	Branched-chain amino acid transport ATP-binding protein LivF (TC 3.A.1.4.1)	AVDCRST_31	Sphingomonas03_1407	Sphingomonas03_	Branched-chain amino acid transport ATP-binding protein LivF (TC 3.A.1.4.1)	ABC transporter [1e-29] | AAA domain, putative AbiEii toxin, Type IV TA system [8.7e-07]	COG0410	ABC transporter, (ATP-binding protein)	Amino acid/amide ABC transporter ATP-binding protein 2, HAAT family OS=Methylobacterium sp. ap11			0	0	0	0	0	0	0	0	0	0	0	0	0	0	263.688	499.989	0	0	0	0	0	0	0	0	0.991633	0.383975				1.84296		1.16877
Amino acid transporter	Leptolyngbya01	Branched-chain amino acid transport ATP-binding protein LivF (TC 3.A.1.4.1)	AVDCRST_94	Leptolyngbya01_2388	Leptolyngbya01_	Branched-chain amino acid transport ATP-binding protein LivF (TC 3.A.1.4.1)	ABC transporter [6.5e-30] | AAA domain, putative AbiEii toxin, Type IV TA system [3.8e-09]	COG0410	ABC transporter	ABC transporter ATP-binding protein OS=Leptolyngbya frigida ULC18			0	0	0	36.6313	0	0	98.802	0	0	0	37.8862	0	0	0	0	0	39.88	0	0	0	0	0	0	0	0.987122	1.8578		2.33415		-0.152302		1.37362			0.995316	0.987122	1.08915
Amino acid transporter	Thermoleophilia03	Branched-chain amino acid transport ATP-binding protein LivF (TC 3.A.1.4.1)	AVDCRST_79	Thermoleophilia03_2405	Thermoleophilia03_	Branched-chain amino acid transport ATP-binding protein LivF (TC 3.A.1.4.1)	ABC transporter [4.8e-25] | AAA domain, putative AbiEii toxin, Type IV TA system [2.4e-07]	COG0410	ABC transporter	ABC transporter ATP-binding protein OS=Williamsia marianensis			0	0	0	528.724	0	0	0	0	0	998.352	0	0	0	0	0	241.049	530.498	0	0	0	0	0	0	307.418	0.952982	1.69581		0.749525		1.09756		2.09583			2.74395		-2.34454
Amino acid transporter	Thermoleophilia03	Branched-chain amino acid transport ATP-binding protein LivF (TC 3.A.1.4.1)	AVDCRST_79	Thermoleophilia03_3124	Thermoleophilia03_	Branched-chain amino acid transport ATP-binding protein LivF (TC 3.A.1.4.1)	ABC transporter [2.5e-28] | AAA domain, putative AbiEii toxin, Type IV TA system [2.9e-12]	COG0410	ABC, transporter	Amino acid/amide ABC transporter ATP-binding protein 2, HAAT family OS=Micromonospora rhizosphaerae			0	0	0	0	0	0	0	234.327	0	1422.17	0	0	0	637.081	283.568	76.3063	503.802	358.115	0	0	0	0	0	0	0.0595795	3.32558	0.12596	0.919271		2.9611	0.217969	3.93833	0.0595795				2.49081
Amino acid transporter	Thermomicrobiales05	Branched-chain amino acid transport ATP-binding protein LivF (TC 3.A.1.4.1)	AVDCRST_43	Thermomicrobiales05_1091	Thermomicrobiales05_	Branched-chain amino acid transport ATP-binding protein LivF (TC 3.A.1.4.1)	ABC transporter [4e-30] | AAA domain, putative AbiEii toxin, Type IV TA system [1.1e-08]	COG0410	ABC transporter related	ABC transporter ATP-binding protein OS=Chloroflexi bacterium			3.0587	117.401	141.626	147.721	56.061	136.301	223.734	136.122	282.558	113.098	148.908	74.2282	288.494	423.306	184.894	328.48	239.151	340.146	108.162	136.383	233.403	57.1017	42.9546	117.861	0.35451	0.353685	0.637953	0.236976	0.827396	0.468305	0.578804	0.514898	0.534431		0.313214	0.907667	0.945629
Amino acid transporter	Thermomicrobiales05	Branched-chain amino acid transport ATP-binding protein LivF (TC 3.A.1.4.1)	AVDCRST_43	Thermomicrobiales05_1463	Thermomicrobiales05_	Branched-chain amino acid transport ATP-binding protein LivF (TC 3.A.1.4.1)	ABC transporter [3.1e-30] | AAA domain, putative AbiEii toxin, Type IV TA system [1.8e-09]	COG0410	ABC, transporter	ABC transporter ATP-binding protein OS=Chloroflexi bacterium			11.5587	24.6474	46.539	0	8.82714	257.537	41.243	64.2999	0	0	126.611	17.5315	53.4413	205.669	279.482	56.4231	47.5653	201.777	14.5978	59.4672	25.9416	37.0879	14.7566	13.0997	0.130677	0.962231	0.309408	0.654685	0.634875	0.68803	0.723897	1.22892	0.130677		1.49758	0.606416	-1.24171
Amino acid transporter	Thermomicrobiales06	Branched-chain amino acid transport ATP-binding protein LivF (TC 3.A.1.4.1)	AVDCRST_87	Thermomicrobiales06_1113	Thermomicrobiales06_	Branched-chain amino acid transport ATP-binding protein LivF (TC 3.A.1.4.1)	ABC transporter [2.3e-29] | AAA domain, putative AbiEii toxin, Type IV TA system [1.1e-08]	COG0410	ABC transporter related	ABC transporter ATP-binding protein OS=Chloroflexi bacterium			0	0	0	0	0	0	0	0	0	0	0	0	0	0	161.976	0	319.66	180.426	390.552	0	0	0	0	0	0.986394	1.59277				2.06232		2.10649
Amino acid transporter	Thermomicrobiales07	Branched-chain amino acid transport ATP-binding protein LivF (TC 3.A.1.4.1)	AVDCRST_70	Thermomicrobiales07_1696	Thermomicrobiales07_	Branched-chain amino acid transport ATP-binding protein LivF (TC 3.A.1.4.1)	ABC transporter [1.1e-30] | AAA domain, putative AbiEii toxin, Type IV TA system [1.7e-09]	COG0410	ABC, transporter	Branched-chain amino acid ABC transporter ATP-binding protein OS=Candidatus Rokubacteria bacterium			0	0	0	0	29.1909	0	0	22.2511	0	0	0	0	0	0	26.1214	0	0	21.5095	0	0	0	9.1715	0	0	0.993798	0.434256		1.27181		-0.728513		0.104546			2.67268		-0.610741
Amino acid transporter	Thermomicrobiales07	Branched-chain amino acid transport ATP-binding protein LivF (TC 3.A.1.4.1)	AVDCRST_70	Thermomicrobiales07_750	Thermomicrobiales07_	Branched-chain amino acid transport ATP-binding protein LivF (TC 3.A.1.4.1)	ABC transporter [5.3e-26] | AAA domain, putative AbiEii toxin, Type IV TA system [3.3e-13]	COG1121	ABC, transporter	Uncharacterized protein OS=Dehalococcoidia bacterium			0	0	0	0	0	0	0	0	0	67.226	0	0	0	72.5857	18.0748	53.0224	0	14.8835	74.1881	0	0	19.0387	0	0	0.993798	0.135373		-1.88126		3.36573		1.03717
Amino acid transporter	Thermomicrobiales07	Branched-chain amino acid transport ATP-binding protein LivF (TC 3.A.1.4.1)	AVDCRST_70	Thermomicrobiales07_885	Thermomicrobiales07_	Branched-chain amino acid transport ATP-binding protein LivF (TC 3.A.1.4.1)	ABC transporter [1.8e-16]	COG0410	ABC transporter related	Amino acid/amide ABC transporter ATP-binding protein 2, HAAT family OS=Rhodococcus koreensis			0	0	0	0	0	0	19.4465	0	0	0	0	64.2796	88.5555	0	0	0	123.845	0	0	0	0	0	89.7302	24.8984	0.857426	-1.25337		-2.32275		2.53065		-0.675029	0.857426				1.65184
Amino acid transporter	Thermomicrobiales08	Branched-chain amino acid transport ATP-binding protein LivF (TC 3.A.1.4.1)	AVDCRST_19	Thermomicrobiales08_2470	Thermomicrobiales08_	Branched-chain amino acid transport ATP-binding protein LivF (TC 3.A.1.4.1)	ABC transporter [6.1e-55] | AAA domain, putative AbiEii toxin, Type IV TA system [9.7e-16] | Branched-chain amino acid ATP-binding cassette transporter [3.8e-14] | P-loop containing region of AAA domain [1.5e-07] | AAA domain [1.9e-06]	COG0410	ABC, transporter	Uncharacterized protein OS=Polaromonas sp. C04			83.5187	42.7952	43.7467	37.8113	9.33039	63.2862	73.2384	117.317	29.1846	27.4407	59.9817	27.4792	76.1072	74.4291	38.9513	7.08785	17.5879	10.1417	0	0	0	0	18.583	43.1964	0.312678	0.168035	0.890978	0.637911	0.624015	-0.615146	0.563983	-0.083713	0.955701		-0.696177	0.68969	1.08565
Amino acid transporter	Thermomicrobiales08	Branched-chain amino acid transport ATP-binding protein LivF (TC 3.A.1.4.1)	AVDCRST_19	Thermomicrobiales08_3271	Thermomicrobiales08_	Branched-chain amino acid transport ATP-binding protein LivF (TC 3.A.1.4.1)	ABC transporter [1.9e-30] | AAA domain, putative AbiEii toxin, Type IV TA system [1.6e-09]	COG0410	ABC transporter	ABC transporter ATP-binding protein OS=Haloplanus aerogenes			45.7019	30.7776	13.7646	28.5529	41.1004	79.6502	89.2024	98.4342	73.4618	103.608	75.4912	155.63	155.653	160.585	165.452	151.649	166.017	159.55	102.356	57.3785	0	0	11.694	33.9786	0.00054159	1.68318	0.00398045	1.06299	0.347269	1.06362	0.067715	2.06354	0.00054159		0.662118		0.809216
Amino acid transporter	Thermomicrobiales08	Branched-chain amino acid transport ATP-binding protein LivF (TC 3.A.1.4.1)	AVDCRST_19	Thermomicrobiales08_3377	Thermomicrobiales08_	Branched-chain amino acid transport ATP-binding protein LivF (TC 3.A.1.4.1)	ABC transporter [2.5e-29] | AAA domain, putative AbiEii toxin, Type IV TA system [5.3e-13]	COG0410	Abc transporter	ABC transporter ATP-binding protein OS=Chloroflexi bacterium			8.19239	0	92.5275	76.7748	73.6755	31.2329	85.281	64.1638	131.686	340.497	33.8309	0	118.047	95.9533	16.477	47.9723	19.8399	17.1604	0	0	6.10561	47.6857	20.9624	54.8183	0.48954	0.602046	0.558375	0.818116	0.48954	-0.102099	0.94983	0.611862	0.665072		0.661976	0.827934	0.52487
Amino acid transporter	Thermomicrobiales08	Branched-chain amino acid transport ATP-binding protein LivF (TC 3.A.1.4.1)	AVDCRST_19	Thermomicrobiales08_3952	Thermomicrobiales08_	Branched-chain amino acid transport ATP-binding protein LivF (TC 3.A.1.4.1)	ABC transporter [7.8e-29] | AAA domain, putative AbiEii toxin, Type IV TA system [5.4e-10]	COG0410	ABC transporter	Branched-chain amino acid ABC transporter ATPase OS=Rhodococcus opacus			16.9715	21.43	12.7788	0	5.45098	60.0809	66.2511	16.6154	0	0	17.5212	64.2152	33.3474	12.4237	22.756	16.5634	0	11.8499	0	21.3077	37.9455	0	10.8565	0	0.84131	-0.220679	0.899202	0.12555	0.955927	-0.441757		-0.35824	0.84131		0.274348		0.449689
Amino acid transporter	Thermomicrobiales08	Branched-chain amino acid transport ATP-binding protein LivF (TC 3.A.1.4.1)	AVDCRST_19	Thermomicrobiales08_4682	Thermomicrobiales08_	Branched-chain amino acid transport ATP-binding protein LivF (TC 3.A.1.4.1)	ABC transporter [2e-30] | AAA domain, putative AbiEii toxin, Type IV TA system [2.6e-12]	COG0410	ABC, transporter	ABC transporter ATP-binding protein OS=Chloroflexi bacterium			333.901	98.7574	108.719	169.143	121.736	206.428	258.339	53.0098	217.588	17.0489	232.916	392.673	496.495	356.729	254.103	140.917	240.401	157.525	86.6198	158.62	121.062	161.337	144.32	100.642	0.446549	-0.210897	0.737201	-0.430237	0.499944	0.575338	0.446549	0.0485795	0.954537		-0.176729	0.921933	0.00713296
Amino acid transporter	Thermomicrobiales09	Branched-chain amino acid transport ATP-binding protein LivF (TC 3.A.1.4.1)	AVDCRST_88	Thermomicrobiales09_1480	Thermomicrobiales09_	Branched-chain amino acid transport ATP-binding protein LivF (TC 3.A.1.4.1)	ABC transporter [6.1e-28] | AAA domain, putative AbiEii toxin, Type IV TA system [9.3e-10]	COG0410	Abc transporter	ABC transporter ATP-binding protein OS=Chloroflexi bacterium			0	0	0	0	0	0	0	0	0	0	0	0	0	0	328.238	0	0	0	0	0	0	0	0	0	0.960774	0.482708				1.64206		0.965232
Amino acid transporter	Thermomicrobiales09	Branched-chain amino acid transport ATP-binding protein LivF (TC 3.A.1.4.1)	AVDCRST_88	Thermomicrobiales09_2421	Thermomicrobiales09_	Branched-chain amino acid transport ATP-binding protein LivF (TC 3.A.1.4.1)	ABC transporter [1.6e-28] | AAA domain, putative AbiEii toxin, Type IV TA system [1.9e-15]	COG0410	ABC transporter	ABC transporter ATP-binding protein OS=Streptomyces sp. Ru73			0	0	0	0	0	0	0	0	0	0	433.147	0	0	0	0	0	0	0	0	0	0	0	0	0	0.960774	0.482708				1.64206		0.965232
Amino acid transporter	Thermomicrobiales09	Branched-chain amino acid transport ATP-binding protein LivF (TC 3.A.1.4.1)	AVDCRST_88	Thermomicrobiales09_3303	Thermomicrobiales09_	Branched-chain amino acid transport ATP-binding protein LivF (TC 3.A.1.4.1)	ABC transporter [2.1e-33] | AAA domain, putative AbiEii toxin, Type IV TA system [9.4e-10]	COG0410	ABC transporter	ABC transporter ATP-binding protein OS=Symbiobacterium thermophilum (strain T / IAM 14863)			0	0	0	0	0	0	654.111	0	0	0	0	0	0	178.023	326.911	1337.3	0	362.426	0	0	0	0	0	0	0.960774	2.87297		2.65146		1.59616		3.21674					3.43758
Amino acid transporter	Thermomicrobiales10	Branched-chain amino acid transport ATP-binding protein LivF (TC 3.A.1.4.1)	AVDCRST_18	Thermomicrobiales10_1014	Thermomicrobiales10_	Branched-chain amino acid transport ATP-binding protein LivF (TC 3.A.1.4.1)	ABC transporter [4.1e-29] | AAA domain, putative AbiEii toxin, Type IV TA system [1.2e-13]	COG0410	ABC transporter	ABC transporter ATP-binding protein OS=Deinococcus sp. RL			9.26847	16.1887	8.46602	4.4353	17.0998	5.14879	18.9037	14.5912	0	0	20.8562	16.2425	76.0481	48.8735	21.5431	31.3358	55.2002	39.6623	0	16.8511	4.67968	0	9.84382	20.1649	0.0493953	0.801509	0.3521	-0.12414	0.941723	1.53184	0.0493953	1.27346	0.102943		-0.155911		0.132503
Amino acid transporter	Thermomicrobiales10	Branched-chain amino acid transport ATP-binding protein LivF (TC 3.A.1.4.1)	AVDCRST_18	Thermomicrobiales10_3176	Thermomicrobiales10_	Branched-chain amino acid transport ATP-binding protein LivF (TC 3.A.1.4.1)	ABC transporter [9.8e-29] | AAA domain, putative AbiEii toxin, Type IV TA system [4.9e-08]	COG0410	ABC transporter	Amino acid/amide ABC transporter ATP-binding protein 2, HAAT family OS=Actinomadura echinospora			22.0947	14.2931	24.6666	18.7966	30.799	23.1841	50.0707	21.6428	0	40.17	11.0485	0	26.8574	45.3083	11.4123	26.56	42.5339	22.4116	0	0	0	7.72969	0	0	0.134416	1.06502	0.228184	1.3397	0.304913	-0.230368	0.832752	1.00013	0.396457		0.347851	0.903991	-0.124489
Amino acid transporter	Thermomicrobiales01	Branched-chain amino acid transport ATP-binding protein LivF (TC 3.A.1.4.1)	AVDCRST_73	Thermomicrobiales01_1338	Thermomicrobiales01_	Branched-chain amino acid transport ATP-binding protein LivF (TC 3.A.1.4.1)	ABC transporter [1.1e-30] | AAA domain, putative AbiEii toxin, Type IV TA system [2.5e-11]	COG0410	ABC, transporter	ABC transporter ATP-binding protein OS=Chloroflexi bacterium			0	29.3264	0	0	0	0	0	0	0	157.661	0	0	0	51.8071	0	53.8315	0	23.7414	0	0	0	0	0	0	0.992621	0.767559		-1.03217		2.93582		1.65399			-2.0357
Amino acid transporter	Thermomicrobiales01	Branched-chain amino acid transport ATP-binding protein LivF (TC 3.A.1.4.1)	AVDCRST_73	Thermomicrobiales01_1504	Thermomicrobiales01_	Branched-chain amino acid transport ATP-binding protein LivF (TC 3.A.1.4.1)	ABC transporter [4.9e-31] | AAA domain, putative AbiEii toxin, Type IV TA system [1.4e-10] | Branched-chain amino acid ATP-binding cassette transporter [2.9e-05]	COG0410	ABC transporter related	ABC transporter related protein OS=Sphaerobacter thermophilus (strain DSM 20745 / S 6022)			0	44.9203	166.336	0	0	0	0	65.2156	0	0	0	0	0	52.9032	61.191	13.7426	0	0	0	0	0	0	24.5597	0	0.992621	-1.7598		-1.58928		0.28201		-1.62174			-4.86812		3.02124
Amino acid transporter	Thermomicrobiales02	Branched-chain amino acid transport ATP-binding protein LivF (TC 3.A.1.4.1)	AVDCRST_59	Thermomicrobiales02_1461	Thermomicrobiales02_	Branched-chain amino acid transport ATP-binding protein LivF (TC 3.A.1.4.1)	ABC transporter [1.8e-29] | AAA domain, putative AbiEii toxin, Type IV TA system [1.3e-10]	COG0410	ABC, transporter	ABC transporter ATP-binding protein OS=Chloroflexi bacterium			41.4191	44.9887	92.7167	32.6109	0	0	178.755	57.5674	0	98.1673	71.8072	175.592	202	129.547	66.0095	150.173	145.258	190.3	0	0	22.7954	7.44015	14.1989	0	0.0390716	1.00404	0.319848	0.22778	0.928433	1.45954	0.202263	1.49392	0.0390716		-2.54287	0.298271	2.80675
Amino acid transporter	Thermomicrobiales02	Branched-chain amino acid transport ATP-binding protein LivF (TC 3.A.1.4.1)	AVDCRST_59	Thermomicrobiales02_169	Thermomicrobiales02_	Branched-chain amino acid transport ATP-binding protein LivF (TC 3.A.1.4.1)	ABC transporter [1.1e-29] | AAA domain, putative AbiEii toxin, Type IV TA system [2.5e-12]	COG0410	Abc transporter	ABC transporter ATP-binding protein OS=Chloroflexi bacterium			25.3593	41.3173	0	14.9748	0	0	0	0	0	22.5391	0	0	0	29.7438	60.6227	4.92565	29.6453	18.3969	0	0	0	0	6.52011	7.88355	0.875602	-0.388772	0.875602	-1.78307		2.33067		0.17336	0.954716		-2.14929		-1.37614
Amino acid transporter	Thermomicrobiales02	Branched-chain amino acid transport ATP-binding protein LivF (TC 3.A.1.4.1)	AVDCRST_59	Thermomicrobiales02_1882	Thermomicrobiales02_	Branched-chain amino acid transport ATP-binding protein LivF (TC 3.A.1.4.1)	ABC transporter [9.3e-34] | AAA domain, putative AbiEii toxin, Type IV TA system [4.3e-11]	COG0410	ABC transporter related	ABC transporter related protein OS=Sphaerobacter thermophilus (strain DSM 20745 / S 6022)			40.7297	110.6	68.3802	16.0341	11.8084	20.5264	9.76555	56.6093	0	24.1334	11.7687	0	152.798	0	0	36.9185	31.7422	118.189	0	14.765	89.664	43.898	62.8318	16.8824	0.0286708	-1.79811	0.0286708	-2.10301	0.0324353	1.03959	0.666313	-1.40374	0.173313		-2.12004	0.233228	0.250147
Amino acid transporter	Thermomicrobiales02	Branched-chain amino acid transport ATP-binding protein LivF (TC 3.A.1.4.1)	AVDCRST_59	Thermomicrobiales02_268	Thermomicrobiales02_	Branched-chain amino acid transport ATP-binding protein LivF (TC 3.A.1.4.1)	ABC transporter [1.6e-24] | AAA domain, putative AbiEii toxin, Type IV TA system [9e-10]	COG0410	ABC transporter, (ATP-binding protein)	Uncharacterized protein OS=Chloroflexi bacterium 13_1_40CM_66_19			0	10.8346	0	0	0	0	33.4828	0	0	47.283	11.5288	0	14.9684	0	0	20.6663	0	0	0	0	43.9183	38.2251	13.6781	16.5383	0.230688	-2.07115	0.230688	-2.10419	0.408658	0.684288		-1.72112	0.385562		-1.35074		3.19268
Amino acid transporter	Thermomicrobiales02	Branched-chain amino acid transport ATP-binding protein LivF (TC 3.A.1.4.1)	AVDCRST_59	Thermomicrobiales02_3680	Thermomicrobiales02_	Branched-chain amino acid transport ATP-binding protein LivF (TC 3.A.1.4.1)	ABC transporter [1.3e-58] | AAA domain, putative AbiEii toxin, Type IV TA system [3.3e-17] | Branched-chain amino acid ATP-binding cassette transporter [1.7e-15] | AAA domain [2.5e-06]	COG0410	ABC transporter, (ATP-binding protein)	Uncharacterized protein OS=Polaromonas sp. C04			17.2057	25.8764	26.6642	12.5047	0	16.0082	26.6559	61.8079	85.1951	89.4005	110.138	153.899	23.8329	99.3499	42.1856	41.1315	24.7552	0	0	46.0598	0	5.70586	5.44459	0	0.185981	0.882404	0.391307	0.341544	0.850326	1.22945	0.328832	1.29989	0.185981		-1.31513	0.574224	2.12308
Amino acid transporter	Thermomicrobiales03	Branched-chain amino acid transport ATP-binding protein LivF (TC 3.A.1.4.1)	AVDCRST_49	Thermomicrobiales03_1888	Thermomicrobiales03_	Branched-chain amino acid transport ATP-binding protein LivF (TC 3.A.1.4.1)	ABC transporter [5.7e-30] | AAA domain, putative AbiEii toxin, Type IV TA system [3.4e-11]	COG0410	ABC, transporter	ABC transporter ATP-binding protein OS=Chloroflexi bacterium			17.0878	54.1299	0	0	92.6179	0	62.7057	310.388	292.148	0	170.105	148.934	132.371	347.596	116.513	159.358	0	71.2994	0	0	13.2751	0	0	0	0.107156	2.01229	0.107156	2.41801	0.179454	0.095048	0.966949	2.05914	0.12268		0.398112		1.83332
Amino acid transporter	Truepera01	Branched-chain amino acid transport ATP-binding protein LivF (TC 3.A.1.4.1)	AVDCRST_86	Truepera01_4021	Truepera01_	Branched-chain amino acid transport ATP-binding protein LivF (TC 3.A.1.4.1)	ABC transporter [4.9e-29] | AAA domain, putative AbiEii toxin, Type IV TA system [2e-12]	COG0410	ABC, transporter	Branched-chain amino acid transport system ATP-binding protein OS=Microvirga guangxiensis			0	0	0	0	0	0	0	0	0	0	0	0	0	0	0	0	0	0	0	133.296	0	0	0	65.9136	0.992302	-0.821386		-1.17776				-0.88242
Amino acid transporter	Truepera01	Branched-chain amino acid transport ATP-binding protein LivF (TC 3.A.1.4.1)	AVDCRST_86	Truepera01_798	Truepera01_	Branched-chain amino acid transport ATP-binding protein LivF (TC 3.A.1.4.1)	ABC transporter [2.2e-26] | AAA domain, putative AbiEii toxin, Type IV TA system [1.4e-10]	COG0410	ABC transporter	ABC transporter related protein OS=Truepera radiovictrix (strain DSM 17093 / CIP 108686 / LMG 22925 / RQ-24)			0	118.911	106.804	0	0	0	0	0	0	158.974	0	0	93.6954	349.738	110.567	899.594	0	143.486	320.605	0	0	0	0	139.664	0.0624863	1.37655		-1.9772		4.10772	0.0624863	1.81622	0.489469		-2.78289
Amino acid transporter	Acetobacteraceae01	Branched-chain amino acid transport ATP-binding protein LivG (TC 3.A.1.4.1)	AVDCRST_08	Acetobacteraceae01_128	Acetobacteraceae01_	Branched-chain amino acid transport ATP-binding protein LivG (TC 3.A.1.4.1)	ABC transporter [4.6e-33] | Branched-chain amino acid ATP-binding cassette transporter [8.7e-12]	COG0411	ABC transporter	Amino acid/amide ABC transporter ATP-binding protein 1, HAAT family OS=Belnapia rosea			77.0321	233.165	37.423	51.3636	121.848	166.455	123.276	64.3735	47.498	475.539	357.939	390.506	308.517	256.41	298.94	225.493	452.121	326.089	0	70.3201	85.8117	129.128	0	206.502	0.00299431	1.18079	0.0963001	0.0730386	0.965652	1.37409	0.00299431	1.62219	0.00489521		0.153635	0.98506	-0.359492
Amino acid transporter	Acetobacteraceae01	Branched-chain amino acid transport ATP-binding protein LivG (TC 3.A.1.4.1)	AVDCRST_08	Acetobacteraceae01_162	Acetobacteraceae01_	Branched-chain amino acid transport ATP-binding protein LivG (TC 3.A.1.4.1)	ABC transporter [9.4e-29] | AAA domain, putative AbiEii toxin, Type IV TA system [4.8e-07]	COG0411	ABC transporter	ABC transporter permease OS=Methylobacterium variabile			0	0	41.707	0	11.3163	0	0	0	0	198.741	83.9818	0	76.4076	166.695	15.1437	77.3251	59.2797	40.3797	102.401	0	0	71.9549	0	172.606	0.00436992	0.348085	0.890244	-3.17289		4.10174	0.00436992	1.11441	0.491219		-1.59885		-0.28786
Amino acid transporter	Acetobacteraceae01	Branched-chain amino acid transport ATP-binding protein LivG (TC 3.A.1.4.1)	AVDCRST_08	Acetobacteraceae01_1631	Acetobacteraceae01_	Branched-chain amino acid transport ATP-binding protein LivG (TC 3.A.1.4.1)	ABC transporter [6.3e-20]	COG0411	ABC transporter	ABC transporter ATP-binding protein OS=Paracraurococcus sp. DB1506			0	0	0	0	0	0	0	0	0	178.719	64.7324	70.6221	0	0	70.0355	0	0	0	0	0	294.858	0	0	0	0.999977	-0.294089		-2.92194		3.09872		0.601354
Amino acid transporter	Acetobacteraceae01	Branched-chain amino acid transport ATP-binding protein LivG (TC 3.A.1.4.1)	AVDCRST_08	Acetobacteraceae01_2225	Acetobacteraceae01_	Branched-chain amino acid transport ATP-binding protein LivG (TC 3.A.1.4.1)	ABC transporter [1.5e-26] | Branched-chain amino acid ATP-binding cassette transporter [3.6e-11] | AAA domain, putative AbiEii toxin, Type IV TA system [3.6e-10]	COG0411	(ABC) transporter	Branched-chain amino acid ABC transporter substrate-binding protein OS=Bradyrhizobium sp. LTSP885			0	0	0	0	0	0	0	36.1567	0	50.0806	148.138	46.176	0	48.0061	0	0	59.7514	40.7011	51.608	0	0	0	0	0	0.163524	2.3705		0.135771		2.69967	0.163524	2.99315					2.62719
Amino acid transporter	Acetobacteraceae01	Branched-chain amino acid transport ATP-binding protein LivG (TC 3.A.1.4.1)	AVDCRST_08	Acetobacteraceae01_24	Acetobacteraceae01_	Branched-chain amino acid transport ATP-binding protein LivG (TC 3.A.1.4.1)	ABC transporter [1.8e-28] | Branched-chain amino acid ATP-binding cassette transporter [1e-11] | AAA domain, putative AbiEii toxin, Type IV TA system [2.5e-09]	COG0411	branched-chain amino acid ABC transporter (ATP-binding protein)	ABC transporter ATP-binding protein OS=Paracraurococcus sp. DB1506			0	0	42.5467	0	0	0	0	0	0	0	0	0	0	0	0	0	60.4732	0	0	0	195.121	73.4036	0	0	0.999999	-3.10543		-3.6371		0.823913		-2.65393			-2.56063
Amino acid transporter	Acetobacteraceae01	Branched-chain amino acid transport ATP-binding protein LivG (TC 3.A.1.4.1)	AVDCRST_08	Acetobacteraceae01_26	Acetobacteraceae01_	Branched-chain amino acid transport ATP-binding protein LivG (TC 3.A.1.4.1)	ABC transporter [2.5e-26] | Branched-chain amino acid ATP-binding cassette transporter [1.7e-07]	COG0411	ABC transporter	Amino acid/amide ABC transporter ATP-binding protein 1, HAAT family OS=Belnapia rosea			187.72	262.247	429.926	107.287	127.256	413.915	367.853	403.386	198.426	186.243	275.452	429.306	358.014	446.32	496.697	217.387	388.863	302.724	623.75	183.604	268.863	404.58	105.406	323.502	0.583141	0.266361	0.694057	0.218983	0.821403	-0.0476183	0.94141	0.297104	0.644793		-0.265643	0.957512	0.696553
Amino acid transporter	Acetobacteraceae01	Branched-chain amino acid transport ATP-binding protein LivG (TC 3.A.1.4.1)	AVDCRST_08	Acetobacteraceae01_2759	Acetobacteraceae01_	Branched-chain amino acid transport ATP-binding protein LivG (TC 3.A.1.4.1)	ABC transporter [1e-25] | Branched-chain amino acid ATP-binding cassette transporter [1.1e-11]	COG0411	ABC transporter	High-affinity branched-chain amino acid ABC transporter ATP-binding protein LivG OS=Roseomonas sp. CQN31			0	0	0	0	0	15.7414	0	15.9802	0	0	56.1191	40.8167	34.0386	84.8689	0	0	105.633	0	0	69.8255	0	0	0	256.312	0.276058	-0.915107		-2.70961		2.22973	0.276058	-0.266935	0.923432		1.06796		0.165703
Amino acid transporter	Acetobacteraceae01	Branched-chain amino acid transport ATP-binding protein LivG (TC 3.A.1.4.1)	AVDCRST_08	Acetobacteraceae01_276	Acetobacteraceae01_	Branched-chain amino acid transport ATP-binding protein LivG (TC 3.A.1.4.1)		COG0411	ABC transporter	Amino acid/amide ABC transporter ATP-binding protein 1, HAAT family OS=Belnapia rosea			0	0	0	0	49.7133	0	0	0	0	0	0	0	0	0	0	0	0	0	0	0	210.065	0	0	0	0.999999	-1.09124		-0.633575		-0.831191		-1.32843			1.39232		-1.20628
Amino acid transporter	Acetobacteraceae01	Branched-chain amino acid transport ATP-binding protein LivG (TC 3.A.1.4.1)	AVDCRST_08	Acetobacteraceae01_2830	Acetobacteraceae01_	Branched-chain amino acid transport ATP-binding protein LivG (TC 3.A.1.4.1)	Branched-chain amino acid transport system / permease component [6.9e-34] | ABC transporter [1.2e-21] | Branched-chain amino acid ATP-binding cassette transporter [1.3e-07]	COG0411	ABC transporter	Branched-chain amino acid transport system permease protein OS=Humitalea rosea			30.1396	109.474	52.7117	66.3186	9.53482	3.72156	62.0141	45.3362	0	132.567	203.437	96.4986	257.516	160.517	44.6587	138.448	149.842	153.103	107.85	82.5404	0	348.606	0	48.4776	0.00678714	0.316758	0.80445	-1.15056	0.442021	1.79058	0.00678714	0.842329	0.312162		-1.09757	0.809649	0.598016
Amino acid transporter	Acetobacteraceae01	Branched-chain amino acid transport ATP-binding protein LivG (TC 3.A.1.4.1)	AVDCRST_08	Acetobacteraceae01_2863	Acetobacteraceae01_	Branched-chain amino acid transport ATP-binding protein LivG (TC 3.A.1.4.1)	ABC transporter [3.2e-58] | AAA domain, putative AbiEii toxin, Type IV TA system [7.6e-21] | P-loop containing region of AAA domain [1.5e-08] | Branched-chain amino acid ATP-binding cassette transporter [2e-08] | AAA domain [7.4e-08] | 50S ribosome-binding GTPase [0.00013]	COG0410	ABC transporter	ABC transporter OS=Candidatus Tokpelaia hoelldoblerii			0	0	21.5922	88.9066	0	9.14672	0	18.571	27.4052	0	43.4783	23.7171	39.5571	24.6571	31.3602	20.016	30.6898	104.525	26.5071	0	49.5112	0	0	29.7866	0.330666	1.39575	0.396485	1.1798	0.664436	0.188791	0.903727	1.53657	0.330666		2.42505		-1.11018
Amino acid transporter	Acetobacteraceae01	Branched-chain amino acid transport ATP-binding protein LivG (TC 3.A.1.4.1)	AVDCRST_08	Acetobacteraceae01_4238	Acetobacteraceae01_	Branched-chain amino acid transport ATP-binding protein LivG (TC 3.A.1.4.1)	ABC transporter [1.1e-26] | Branched-chain amino acid ATP-binding cassette transporter [3e-11] | AAA domain, putative AbiEii toxin, Type IV TA system [3.3e-06]	COG0411	(ABC) transporter	Amino acid/amide ABC transporter ATP-binding protein 1, HAAT family OS=Belnapia rosea			82.5901	230.759	280.862	137.674	0	0	28.3224	0	25.4625	254.925	80.7926	0	183.765	183.274	305.94	260.36	228.114	213.655	320.166	75.3938	276.01	0	0	110.701	0.029147	-0.0972364	0.958594	-1.81345	0.27003	2.18211	0.029147	0.433085	0.698031		-1.94937	0.590929	-1.23173
Amino acid transporter	Acetobacteraceae02	Branched-chain amino acid transport ATP-binding protein LivG (TC 3.A.1.4.1)	AVDCRST_04	Acetobacteraceae02_10	Acetobacteraceae02_	Branched-chain amino acid transport ATP-binding protein LivG (TC 3.A.1.4.1)	ABC transporter [3.1e-28] | Branched-chain amino acid ATP-binding cassette transporter [1.4e-10] | AAA domain, putative AbiEii toxin, Type IV TA system [7.5e-10]	COG0411	branched-chain amino acid ABC transporter (ATP-binding protein)	ABC transporter ATP-binding protein OS=Roseomonas aestuarii			17.6622	0	0	0	0	0	0	0	0	0	46.4856	55.2859	36.5252	0	33.9476	78.8969	81.2556	27.3943	0	0	0	0	0	0	0.0121809	1.959		-1.26704		3.98567	0.0121809	2.69919	0.128158		-1.90822
Amino acid transporter	Acetobacteraceae02	Branched-chain amino acid transport ATP-binding protein LivG (TC 3.A.1.4.1)	AVDCRST_04	Acetobacteraceae02_1694	Acetobacteraceae02_	Branched-chain amino acid transport ATP-binding protein LivG (TC 3.A.1.4.1)	ABC transporter [9.3e-24]	COG0411	ABC transporter	ABC transporter ATP-binding protein OS=Paracraurococcus sp. DB1506			0	28.8043	0	30.1951	53.9451	0	29.9954	57.6925	0	0	0	38.9605	0	133.695	71.7697	95.3133	64.4194	101.352	67.4771	0	66.3876	0	131.209	18.444	0.665192	0.574016	0.756572	0.211912		0.51055	0.727899	0.829413	0.665192		1.79681		0.155495
Amino acid transporter	Acetobacteraceae02	Branched-chain amino acid transport ATP-binding protein LivG (TC 3.A.1.4.1)	AVDCRST_04	Acetobacteraceae02_1960	Acetobacteraceae02_	Branched-chain amino acid transport ATP-binding protein LivG (TC 3.A.1.4.1)	ABC transporter [3.7e-33] | Branched-chain amino acid ATP-binding cassette transporter [2.2e-11]	COG0411	ABC transporter	Amino acid/amide ABC transporter ATP-binding protein 1, HAAT family OS=Belnapia rosea			272.511	293.028	286.913	80.1332	198.836	455.233	152.572	318.973	124.54	254.027	463.664	327.418	421.24	399.157	306.862	611.288	455.891	333.012	462.608	188.102	323.001	59.0752	174.105	195.79	0.193611	0.423075	0.45114	0.171281	0.840686	0.439775	0.340616	0.612583	0.193611		-0.0517682	0.973455	-0.242056
Amino acid transporter	Acetobacteraceae02	Branched-chain amino acid transport ATP-binding protein LivG (TC 3.A.1.4.1)	AVDCRST_04	Acetobacteraceae02_2160	Acetobacteraceae02_	Branched-chain amino acid transport ATP-binding protein LivG (TC 3.A.1.4.1)	ABC transporter [7.1e-27] | Branched-chain amino acid ATP-binding cassette transporter [2.9e-11]	COG0411	(ABC) transporter	Amino acid/amide ABC transporter ATP-binding protein 1, HAAT family OS=Belnapia rosea			95.6663	80.5061	115.111	46.8853	0	178.076	41.9176	53.749	87.4404	128.416	91.559	90.7434	107.911	31.1391	44.576	88.7982	80.0214	188.847	345.756	198.103	309.248	311.08	366.722	51.5498	0.052304	-1.26334	0.052304	-1.31427	0.141589	0.119322	0.902302	-1.12495	0.0887507		-0.21983		-0.284106
Amino acid transporter	Acetobacteraceae02	Branched-chain amino acid transport ATP-binding protein LivG (TC 3.A.1.4.1)	AVDCRST_04	Acetobacteraceae02_2187	Acetobacteraceae02_	Branched-chain amino acid transport ATP-binding protein LivG (TC 3.A.1.4.1)	ABC transporter [1.8e-26]	COG0411	ABC transporter	Amino acid/amide ABC transporter ATP-binding protein 1, HAAT family OS=Belnapia rosea			224.236	69.1904	59.3589	96.7085	138.22	91.8277	115.282	13.8583	0	309.024	94.4277	374.346	272.048	160.574	241.356	309.084	433.275	166.941	372.798	153.232	318.938	577.487	252.142	212.66	0.023584	-0.487476	0.545448	-1.40553	0.0871242	1.26263	0.023584	-0.0103009	0.990607		0.0438263	0.982082	-1.09194
Amino acid transporter	Acetobacteraceae02	Branched-chain amino acid transport ATP-binding protein LivG (TC 3.A.1.4.1)	AVDCRST_04	Acetobacteraceae02_2318	Acetobacteraceae02_	Branched-chain amino acid transport ATP-binding protein LivG (TC 3.A.1.4.1)	ABC transporter [9.8e-27] | AAA domain, putative AbiEii toxin, Type IV TA system [2.5e-09] | Branched-chain amino acid ATP-binding cassette transporter [1.1e-08]	COG0411	ABC transporter	Amino acid/amide ABC transporter ATP-binding protein 1, HAAT family OS=Belnapia rosea			0	12.7403	40.9876	17.8074	0	0	0	0	0	71.1276	0	34.4651	22.7697	44.3507	52.9072	115.934	37.9909	64.0408	44.7685	0	58.7274	0	0	32.6317	0.0135593	0.59169		-2.17823		3.44855	0.0135593	1.32478	0.360923		-1.44209		-1.37202
Amino acid transporter	Acetobacteraceae02	Branched-chain amino acid transport ATP-binding protein LivG (TC 3.A.1.4.1)	AVDCRST_04	Acetobacteraceae02_294	Acetobacteraceae02_	Branched-chain amino acid transport ATP-binding protein LivG (TC 3.A.1.4.1)	ABC transporter [2.1e-28] | AAA domain, putative AbiEii toxin, Type IV TA system [6.3e-08] | Branched-chain amino acid transport system / permease component [7e-08]	COG0411	Abc transporter	Amino acid/amide ABC transporter membrane protein 2 (HAAT family) /amino acid/amide ABC transporter ATP-binding protein 1 (HAAT family) OS=Humitalea rosea			0	18.7279	40.1669	13.0881	0	38.2387	0	0	30.5114	59.7457	63.8972	50.6624	75.3091	0	15.5543	0	0	18.8275	65.8081	34.563	0	21.7096	42.6547	0	0.301315	0.19901	0.934271	-0.368633		0.909593	0.569467	0.553567	0.769833		-0.0326059		-0.899297
Amino acid transporter	Acetobacteraceae02	Branched-chain amino acid transport ATP-binding protein LivG (TC 3.A.1.4.1)	AVDCRST_04	Acetobacteraceae02_458	Acetobacteraceae02_	Branched-chain amino acid transport ATP-binding protein LivG (TC 3.A.1.4.1)	ABC transporter [9e-28] | AAA domain, putative AbiEii toxin, Type IV TA system [8.6e-07]	COG0411	ABC transporter	ABC transporter permease OS=Methylobacterium variabile			0	27.3548	0	0	0	0	0	0	0	130.901	62.2208	111	122.222	95.2253	136.316	169.719	203.925	0	64.0815	0	0	0	0	0	2.56926e-06	3.36892	0.0484484	-1.41248		5.51446	2.56926e-06	4.16795	0.000318955		-2.36426
Amino acid transporter	Acidimicrobiales01	Branched-chain amino acid transport ATP-binding protein LivG (TC 3.A.1.4.1)	AVDCRST_20	Acidimicrobiales01_1020	Acidimicrobiales01_	Branched-chain amino acid transport ATP-binding protein LivG (TC 3.A.1.4.1)	ABC transporter [9.7e-27] | Branched-chain amino acid ATP-binding cassette transporter [1.1e-09]	COG0411	(ABC) transporter	Branched-chain amino acid transport system ATP-binding protein OS=Alloactinosynnema album			0	550.149	0	218.584	108.387	186.804	22.0027	62.5982	0	1144.09	324.428	0	255.643	634.81	1082.35	1436.62	435.084	1222.22	850.616	255.09	1816.21	332.876	1190.73	0	0.0102103	-0.306788	0.893816	-1.97186	0.278894	2.30856	0.0102103	0.265414	0.92132		0.0343329		-2.26231
Amino acid transporter	Acidimicrobiales01	Branched-chain amino acid transport ATP-binding protein LivG (TC 3.A.1.4.1)	AVDCRST_20	Acidimicrobiales01_233	Acidimicrobiales01_	Branched-chain amino acid transport ATP-binding protein LivG (TC 3.A.1.4.1)	ABC transporter [8.1e-31] | Branched-chain amino acid ATP-binding cassette transporter [9.3e-12] | AAA domain, putative AbiEii toxin, Type IV TA system [8.6e-07]	COG0411	ABC transporter	High-affinity branched-chain amino acid ABC transporter ATP-binding protein LivG OS=Acidimicrobiaceae bacterium			653.747	202.177	635.113	80.3285	119.495	85.8118	80.8589	230.045	0	467.164	510.967	0	939.472	1982.96	497.195	558.407	1065.94	204.163	547.044	468.721	1061.85	1452.67	1044.24	375.736	0.00414237	-0.862849	0.459784	-2.39054	0.00414237	2.2103	0.0102965	-0.314277	0.847799		-2.21514		0.358177
Amino acid transporter	Acidimicrobiales01	Branched-chain amino acid transport ATP-binding protein LivG (TC 3.A.1.4.1)	AVDCRST_20	Acidimicrobiales01_2528	Acidimicrobiales01_	Branched-chain amino acid transport ATP-binding protein LivG (TC 3.A.1.4.1)	ABC transporter [7.4e-27] | AAA domain, putative AbiEii toxin, Type IV TA system [4.9e-09] | Branched-chain amino acid ATP-binding cassette transporter [1.5e-08]	COG0411	abc transporter	ABC transporter ATP-binding protein OS=Frankiales bacterium YIM 75000			277.404	193.026	0	0	57.0432	102.41	77.1993	0	0	0	243.921	246.127	280.298	389.779	237.346	0	445.242	194.923	596.898	0	0	0	94.9509	358.731	0.192909	0.186925	0.953308	-1.0405	0.736467	1.76109	0.192909	0.643406	0.810231		-1.37559		-0.497178
Amino acid transporter	Acidimicrobiales02	Branched-chain amino acid transport ATP-binding protein LivG (TC 3.A.1.4.1)	AVDCRST_50	Acidimicrobiales02_1227	Acidimicrobiales02_	Branched-chain amino acid transport ATP-binding protein LivG (TC 3.A.1.4.1)	Branched-chain amino acid ATP-binding cassette transporter [3.9e-11]	COG0411	ABC transporter	ABC transporter OS=actinobacterium acAcidi			0	0	0	0	0	0	0	0	0	0	0	0	0	0	624.019	0	0	0	0	0	0	0	0	0	0.99714	-0.424666				1.15577		0.0699828
Amino acid transporter	Acidimicrobiales02	Branched-chain amino acid transport ATP-binding protein LivG (TC 3.A.1.4.1)	AVDCRST_50	Acidimicrobiales02_183	Acidimicrobiales02_	Branched-chain amino acid transport ATP-binding protein LivG (TC 3.A.1.4.1)	ABC transporter [1.7e-20]	COG0411	ABC transporter	ABC transporter OS=Rhodococcus triatomae BKS 15-14			0	0	0	0	0	0	0	0	0	0	0	0	0	0	0	0	0	0	0	0	0	0	0	0
Amino acid transporter	Acidimicrobiales02	Branched-chain amino acid transport ATP-binding protein LivG (TC 3.A.1.4.1)	AVDCRST_50	Acidimicrobiales02_2679	Acidimicrobiales02_	Branched-chain amino acid transport ATP-binding protein LivG (TC 3.A.1.4.1)	ABC transporter [1.7e-30] | AAA domain, putative AbiEii toxin, Type IV TA system [9.8e-10] | Branched-chain amino acid ATP-binding cassette transporter [1.7e-08]	COG0411	abc transporter	Amino acid/amide ABC transporter ATP-binding protein 1 (HAAT family) OS=Actinocorallia herbida			0	0	0	0	0	0	0	0	0	0	0	0	412.963	0	0	0	0	0	0	0	0	0	0	0	0.99714	-0.212529				1.67012		0.551486
Amino acid transporter	Acidimicrobiales03	Branched-chain amino acid transport ATP-binding protein LivG (TC 3.A.1.4.1)	AVDCRST_10	Acidimicrobiales03_3040	Acidimicrobiales03_	Branched-chain amino acid transport ATP-binding protein LivG (TC 3.A.1.4.1)	ABC transporter [1.8e-32] | Branched-chain amino acid ATP-binding cassette transporter [1.9e-11] | AAA domain, putative AbiEii toxin, Type IV TA system [1.2e-08]	COG0411	abc transporter	ABC transporter ATP-binding protein OS=Streptomyces olivochromogenes			0	0	56.8243	0	108.026	0	0	0	0	0	0	0	0	0	0	38.948	126.057	0	0	0	0	93.1328	0	0	0.997893	-0.42202		-0.191466		0.341689		-0.287297			0.977929		-2.52181
Amino acid transporter	Acidimicrobiales03	Branched-chain amino acid transport ATP-binding protein LivG (TC 3.A.1.4.1)	AVDCRST_10	Acidimicrobiales03_878	Acidimicrobiales03_	Branched-chain amino acid transport ATP-binding protein LivG (TC 3.A.1.4.1)	ABC transporter [7.7e-40] | AAA domain, putative AbiEii toxin, Type IV TA system [3.3e-18] | Branched-chain amino acid ATP-binding cassette transporter [2.5e-10] | AAA domain [6.2e-08] | AAA domain [2.1e-07] | SRP54-type protein, GTPase domain [5.7e-05]	COG0410	Branched-chain amino acid ATP-binding cassette transporter	ABC transporter OS=Frankia sp. BMG5.30			0	0	0	0	39.876	0	0	0	0	0	0	0	0	0	0	0	0	0	0	0	0	0	0	0		0.656576		1.32271		-0.698724					3.02567		-1.95731
Amino acid transporter	Acidimicrobiales03	Branched-chain amino acid transport ATP-binding protein LivG (TC 3.A.1.4.1)	AVDCRST_10	Acidimicrobiales03_879	Acidimicrobiales03_	Branched-chain amino acid transport ATP-binding protein LivG (TC 3.A.1.4.1)	Branched-chain amino acid transport system / permease component [2e-46]	COG0411	abc transporter	ABC transporter permease OS=Acidobacteria bacterium			0	0	22.6053	0	0	0	0	0	0	0	0	0	0	0	0	0	0	0	0	0	0	0	0	43.1756	0.997893	-2.19773		-2.22709				-1.83929			-1.8644
Amino acid transporter	Acidimicrobiales04	Branched-chain amino acid transport ATP-binding protein LivG (TC 3.A.1.4.1)	AVDCRST_76	Acidimicrobiales04_1119	Acidimicrobiales04_	Branched-chain amino acid transport ATP-binding protein LivG (TC 3.A.1.4.1)	ABC transporter [1.8e-25] | Branched-chain amino acid ATP-binding cassette transporter [1.3e-10] | AAA domain, putative AbiEii toxin, Type IV TA system [2.5e-06]	COG0411	ABC transporter	ABC transporter ATP-binding protein OS=Prauserella sp. YIM 121212			0	0	0	0	0	0	0	230.031	0	0	0	0	0	0	0	0	0	0	0	0	0	0	0	0	0.981886	0.436721	0.999004	0.308778		0.366922							2.58352
Amino acid transporter	Acidimicrobiales04	Branched-chain amino acid transport ATP-binding protein LivG (TC 3.A.1.4.1)	AVDCRST_76	Acidimicrobiales04_3461	Acidimicrobiales04_	Branched-chain amino acid transport ATP-binding protein LivG (TC 3.A.1.4.1)	ABC transporter [7.9e-29] | AAA domain, putative AbiEii toxin, Type IV TA system [5.5e-09] | Branched-chain amino acid ATP-binding cassette transporter [3.9e-07]	COG0411	abc transporter	ATPase component of ABC-type branched-chain amino acid transport system OS=Streptomyces thermoautotrophicus			0	0	0	0	0	0	0	0	0	0	0	0	0	0	0	0	0	0	0	0	0	0	0	0
Amino acid transporter	Acidimicrobiales04	Branched-chain amino acid transport ATP-binding protein LivG (TC 3.A.1.4.1)	AVDCRST_76	Acidimicrobiales04_974	Acidimicrobiales04_	Branched-chain amino acid transport ATP-binding protein LivG (TC 3.A.1.4.1)	ABC transporter [4.9e-26] | Branched-chain amino acid ATP-binding cassette transporter [1e-11] | AAA domain, putative AbiEii toxin, Type IV TA system [1.4e-06]	COG0411	ABC transporter	ABC transporter ATP-binding protein OS=Acidimicrobiaceae bacterium			0	0	0	0	0	0	0	0	0	0	0	0	0	0	0	0	0	0	0	0	0	0	0	0
Amino acid transporter	Rubrobacteraceae15	Branched-chain amino acid transport ATP-binding protein LivG (TC 3.A.1.4.1)	AVDCRST_12	Rubrobacteraceae15_765	Rubrobacteraceae15_	Branched-chain amino acid transport ATP-binding protein LivG (TC 3.A.1.4.1)	ABC transporter [4.4e-32] | Branched-chain amino acid ATP-binding cassette transporter [3.5e-10] | AAA domain, putative AbiEii toxin, Type IV TA system [1.6e-07] | 50S ribosome-binding GTPase [0.00014]	COG0411	ABC transporter	ABC transporter ATP-binding protein OS=Solirubrobacterales bacterium			692.383	161.064	86.2879	368.996	192.351	128.223	635.682	167.235	333.536	2613.12	817.924	1107.16	2852.55	1774.27	1038.84	1935.2	987.688	1055.12	0	216.558	52.1274	104.477	0	67.7209	7.91138e-10	2.44032	0.00156267	0.456964	0.79455	2.79412	7.91138e-10	2.96276	1.64889e-07		-0.684285	0.932511	0.883649
Amino acid transporter	Quadrisphaera01	Branched-chain amino acid transport ATP-binding protein LivG (TC 3.A.1.4.1)	AVDCRST_35	Quadrisphaera01_100	Quadrisphaera01_	Branched-chain amino acid transport ATP-binding protein LivG (TC 3.A.1.4.1)	ABC transporter [5e-07]	COG0411	abc transporter	Amino acid/amide ABC transporter ATP-binding protein 1, HAAT family OS=Quadrisphaera sp. DSM 44207			0	0	0	0	0	0	0	384.163	216.967	0	0	0	0	0	188.364	0	0	382.912	0	0	0	0	0	0	0.995573	0.603737		0.570528		0.538416		1.21798					2.78774
Amino acid transporter	Quadrisphaera01	Branched-chain amino acid transport ATP-binding protein LivG (TC 3.A.1.4.1)	AVDCRST_35	Quadrisphaera01_2729	Quadrisphaera01_	Branched-chain amino acid transport ATP-binding protein LivG (TC 3.A.1.4.1)	ABC transporter [3.9e-26] | Branched-chain amino acid ATP-binding cassette transporter [2.7e-09] | AAA domain, putative AbiEii toxin, Type IV TA system [5.4e-09]	COG0411	abc transporter	ABC transporter ATP-binding protein OS=Frankiales bacterium YIM 75000			0	290.127	0	885.203	230.579	0	303.133	607.864	343.31	0	691.697	353.689	0	0	596.1	0	0	100.981	0	0	0	0	0	57.7188	0.173951	2.18944	0.196586	2.87236	0.173951	-0.79615	0.707687	2.4173	0.223125		1.88834	0.993601	0.465987
Amino acid transporter	Armatimonadota01	Branched-chain amino acid transport ATP-binding protein LivG (TC 3.A.1.4.1)	AVDCRST_63	Armatimonadota01_2918	Armatimonadota01_	Branched-chain amino acid transport ATP-binding protein LivG (TC 3.A.1.4.1)	ABC transporter [1.6e-30] | Branched-chain amino acid ATP-binding cassette transporter [8.6e-12] | AAA domain, putative AbiEii toxin, Type IV TA system [1.1e-08]	COG0411	ABC transporter	High-affinity branched-chain amino acid ABC transporter ATP-binding protein LivG OS=Fibrobacteres bacterium			0	48.9537	0	109.996	0	0	55.6585	0	0	488.178	0	86.2478	169.979	0	101.012	0	85.0578	94.142	147.857	0	55.1859	0	0	34.4164	0.170956	1.15402	0.5411	-0.359549		2.20853	0.170956	1.80765	0.25837		0.655157		-0.556491
Amino acid transporter	Arthrobacter01	Branched-chain amino acid transport ATP-binding protein LivG (TC 3.A.1.4.1)	AVDCRST_83	Arthrobacter01_190	Arthrobacter01_	Branched-chain amino acid transport ATP-binding protein LivG (TC 3.A.1.4.1)	ABC transporter [3.2e-27] | AAA domain, putative AbiEii toxin, Type IV TA system [3.1e-11] | Branched-chain amino acid ATP-binding cassette transporter [1.1e-07]	COG0411	abc transporter	ABC transporter ATP-binding protein OS=Arthrobacter sp. MDT2-14			0	0	0	0	43.8068	110.724	266.982	105.216	70.4914	0	0	132.535	203.699	0	215.937	0	0	0	0	0	0	0	0	0	0.98751	2.29268		2.28943		-0.652872		1.99233			1.04498		1.65679
Amino acid transporter	Pyrinomonadaceae01	Branched-chain amino acid transport ATP-binding protein LivG (TC 3.A.1.4.1)	AVDCRST_74	Pyrinomonadaceae01_2162	Pyrinomonadaceae01_	Branched-chain amino acid transport ATP-binding protein LivG (TC 3.A.1.4.1)	ABC transporter [2.2e-31] | Branched-chain amino acid ATP-binding cassette transporter [1.1e-08] | AAA domain, putative AbiEii toxin, Type IV TA system [1e-07]	COG0411	ABC transporter	High-affinity branched-chain amino acid ABC transporter ATP-binding protein LivG OS=Blastocatellia bacterium			124.229	28.8428	39.7514	63.9957	0	96.1636	103.402	67.2133	170.155	0	278.249	112.75	332.029	226.524	39.8176	889.673	426.208	299.798	0	0	0	0	0	0	0.00537184	2.7601	0.0216698	1.4992		1.79856	0.0638778	3.20557	0.00537184		-0.260169		1.17301
Amino acid transporter	Chloroflexia02	Branched-chain amino acid transport ATP-binding protein LivG (TC 3.A.1.4.1)	AVDCRST_26	Chloroflexia02_1655	Chloroflexia02_	Branched-chain amino acid transport ATP-binding protein LivG (TC 3.A.1.4.1)	ABC transporter [1.4e-28] | Branched-chain amino acid ATP-binding cassette transporter [9.2e-10] | AAA domain, putative AbiEii toxin, Type IV TA system [4.2e-09]	COG0411	(ABC) transporter	ABC transporter ATP-binding protein OS=Phycicoccus sp. Soil802			66.437	0	0	0	0	25.3621	0	0	0	38.2857	139.278	0	138.739	228.657	140.312	294.822	319.421	339.021	0	0	0	0	73.7649	33.498	2.42299e-06	2.00527	0.181977	-1.92041		4.90525	2.42299e-06	2.6787	0.00683432		-1.08473		-2.37537
Amino acid transporter	Chloroflexia02	Branched-chain amino acid transport ATP-binding protein LivG (TC 3.A.1.4.1)	AVDCRST_26	Chloroflexia02_4722	Chloroflexia02_	Branched-chain amino acid transport ATP-binding protein LivG (TC 3.A.1.4.1)	ABC transporter [3.4e-26] | AAA domain, putative AbiEii toxin, Type IV TA system [3.9e-10] | Branched-chain amino acid ATP-binding cassette transporter [1.8e-09]	COG0411	Branched-chain amino acid ATP-binding cassette transporter	ABC transporter related OS=Herpetosiphon aurantiacus (strain ATCC 23779 / DSM 785 / 114-95)			0	0	0	0	0	0	29.1909	18.0406	0	0	15.8763	95.979	702	377.453	249.242	263.683	389.73	299.283	48.9473	0	32.964	55.563	0	0	3.53107e-06	3.33165	0.0552681	-0.322972		4.44361	3.53107e-06	4.10188	9.50261e-05				3.70293
Amino acid transporter	Chloroflexia02	Branched-chain amino acid transport ATP-binding protein LivG (TC 3.A.1.4.1)	AVDCRST_26	Chloroflexia02_631	Chloroflexia02_	Branched-chain amino acid transport ATP-binding protein LivG (TC 3.A.1.4.1)	ABC transporter [1.5e-28] | Branched-chain amino acid ATP-binding cassette transporter [2.3e-09] | AAA domain, putative AbiEii toxin, Type IV TA system [1.9e-06]	COG0411	ABC transporter	Amino acid/amide ABC transporter ATP-binding protein 1, HAAT family OS=Desulfomonile tiedjei (strain ATCC 49306 / DSM 6799 / DCB-1)			86.824	0	17.2667	0	0	0	42.9518	0	0	163.748	46.721	0	102.561	48.2946	66.6796	35.9246	168.662	42.9627	0	0	0	0	52.5821	31.838	0.0241422	0.731107	0.642487	-1.25458	0.647539	2.70009	0.0241422	1.28851	0.261911		-4.44749		3.62207
Amino acid transporter	Corynebacteriales01	Branched-chain amino acid transport ATP-binding protein LivG (TC 3.A.1.4.1)	AVDCRST_41	Corynebacteriales01_1112	Corynebacteriales01_	Branched-chain amino acid transport ATP-binding protein LivG (TC 3.A.1.4.1)	ABC transporter [5.4e-31] | Branched-chain amino acid ATP-binding cassette transporter [4.4e-10] | AAA domain, putative AbiEii toxin, Type IV TA system [1.2e-06]	COG0411	abc transporter	ABC transporter ATP-binding protein OS=Pseudonocardiales bacterium			22.4301	19.3949	0	23.5915	0	52.9211	0	91.0292	0	120.279	206.606	642.857	104.61	141.683	0	169.734	84.8025	74.2432	15.4441	0	0	32.3734	0	0	0.00935028	2.13003	0.10981	0.296345		2.47188	0.0197243	2.79918	0.00935028		0.08741		0.449154
Amino acid transporter	Corynebacteriales01	Branched-chain amino acid transport ATP-binding protein LivG (TC 3.A.1.4.1)	AVDCRST_41	Corynebacteriales01_1617	Corynebacteriales01_	Branched-chain amino acid transport ATP-binding protein LivG (TC 3.A.1.4.1)	ABC transporter [1.1e-28] | Branched-chain amino acid ATP-binding cassette transporter [1.5e-11] | AAA domain, putative AbiEii toxin, Type IV TA system [2.9e-10]	COG0411	ABC transporter	High-affinity branched-chain amino acid ABC transporter ATP-binding protein LivG OS=Nonomuraea sp. ATCC 55076			95.2512	0	0	0	0	0	0	77.3124	0	139.302	0	0	351.685	54.6972	0	0	135.045	0	32.7922	0	164.138	0	17.8632	0	0.307718	0.229148	0.944643	-1.54706	0.639774	2.36206	0.307718	0.850256	0.738677		-4.32026		3.58352
Amino acid transporter	Corynebacteriales01	Branched-chain amino acid transport ATP-binding protein LivG (TC 3.A.1.4.1)	AVDCRST_41	Corynebacteriales01_4602	Corynebacteriales01_	Branched-chain amino acid transport ATP-binding protein LivG (TC 3.A.1.4.1)	ABC transporter [6.2e-27] | Branched-chain amino acid ATP-binding cassette transporter [8e-09] | AAA domain, putative AbiEii toxin, Type IV TA system [3.1e-08]	COG0411	(ABC) transporter	ABC transporter ATP-binding protein OS=Micromonospora costi			110.441	0	0	0	0	0	0	0	0	0	58.1303	0	137.353	139.523	0	334.292	167.019	0	212.92	0	304.5	0	33.1389	54.9509	0.0120436	-0.843567	0.730899	-4.81833	0.0282021	4.71309	0.0120436	0.0403674	0.987632		-4.64
Amino acid transporter	Craurococcus01	Branched-chain amino acid transport ATP-binding protein LivG (TC 3.A.1.4.1)	AVDCRST_27	Craurococcus01_1212	Craurococcus01_	Branched-chain amino acid transport ATP-binding protein LivG (TC 3.A.1.4.1)	ABC transporter [3.7e-27] | Branched-chain amino acid ATP-binding cassette transporter [7.6e-10] | AAA domain, putative AbiEii toxin, Type IV TA system [7.8e-07]	COG0411	ABC transporter	Amino acid/amide ABC transporter ATP-binding protein 1, HAAT family OS=Belnapia rosea			0	809.815	107.178	965.795	469.684	712.357	1053.73	898.648	712.286	605.009	418.726	466.857	600.731	656.281	74.606	431.659	214.953	306.709	385.664	263.936	0	333.816	199.272	83.035	0.0514443	1.11453	0.0577239	1.56582	0.0514443	-0.419608	0.409496	1.17097	0.0935821		1.07905	0.677604	0.370591
Amino acid transporter	Craurococcus01	Branched-chain amino acid transport ATP-binding protein LivG (TC 3.A.1.4.1)	AVDCRST_27	Craurococcus01_1456	Craurococcus01_	Branched-chain amino acid transport ATP-binding protein LivG (TC 3.A.1.4.1)	ABC transporter [4.2e-23]	COG0411	ABC transporter	ABC transporter ATP-binding protein OS=Paracraurococcus sp. DB1506			0	73.124	0	45.5001	0	0	0	0	0	0	0	0	88.7633	88.8905	0	146.166	0	73.8532	52.2365	0	0	120.57	0	0	0.176677	0.562542		-1.71955		3.01899	0.176677	1.25286	0.536736		-0.831656		-2.10485
Amino acid transporter	Craurococcus01	Branched-chain amino acid transport ATP-binding protein LivG (TC 3.A.1.4.1)	AVDCRST_27	Craurococcus01_1687	Craurococcus01_	Branched-chain amino acid transport ATP-binding protein LivG (TC 3.A.1.4.1)	ABC transporter [2.2e-26]	COG0411	ABC transporter	Amino acid/amide ABC transporter ATP-binding protein 1, HAAT family OS=Belnapia rosea			0	0	0	0	0	0	0	0	0	181.988	0	479.808	168.381	0	191.689	0	220.916	70.0483	0	0	0	0	102.4	0	0.000224259	3.0527	0.135989	-1.7819		5.61229	0.000224259	3.87883	0.00800012
Amino acid transporter	Craurococcus01	Branched-chain amino acid transport ATP-binding protein LivG (TC 3.A.1.4.1)	AVDCRST_27	Craurococcus01_2534	Craurococcus01_	Branched-chain amino acid transport ATP-binding protein LivG (TC 3.A.1.4.1)	ABC transporter [1.5e-28] | Branched-chain amino acid ATP-binding cassette transporter [2.1e-12] | AAA domain, putative AbiEii toxin, Type IV TA system [1.1e-06]	COG0411	(ABC) transporter	Amino acid/amide ABC transporter ATP-binding protein 1, HAAT family OS=Belnapia rosea			0	0	106.766	0	0	0	0	0	50.6822	617.385	333.694	581.33	884.034	204.3	445.917	591.251	428.255	203.687	48.0228	32.8652	0	0	0	0	2.28098e-09	4.22901	0.00389938	-0.885214		5.49824	2.28098e-09	5.01907	2.22753e-08		-2.93287		1.95746
Amino acid transporter	Craurococcus01	Branched-chain amino acid transport ATP-binding protein LivG (TC 3.A.1.4.1)	AVDCRST_27	Craurococcus01_3159	Craurococcus01_	Branched-chain amino acid transport ATP-binding protein LivG (TC 3.A.1.4.1)	ABC transporter [3.7e-26] | Branched-chain amino acid ATP-binding cassette transporter [1.6e-09] | AAA domain, putative AbiEii toxin, Type IV TA system [1.5e-08]	COG0411	ABC transporter	Amino acid/amide ABC transporter ATP-binding protein 1, HAAT family OS=Belnapia rosea			0	0	0	0	0	0	0	0	0	28.3118	80.3375	186.608	78.5845	78.6971	0	0	103.103	65.3842	46.2464	0	250.512	0	0	0	0.00332649	0.941744	0.684707	-3.12118		4.65729	0.00332649	1.9504	0.240357
Amino acid transporter	Craurococcus01	Branched-chain amino acid transport ATP-binding protein LivG (TC 3.A.1.4.1)	AVDCRST_27	Craurococcus01_3285	Craurococcus01_	Branched-chain amino acid transport ATP-binding protein LivG (TC 3.A.1.4.1)	ABC transporter [1.4e-28] | Branched-chain amino acid ATP-binding cassette transporter [8.2e-11]	COG0411	branched-chain amino acid ABC transporter (ATP-binding protein)	Amino acid/amide ABC transporter ATP-binding protein 1, HAAT family OS=Belnapia rosea			0	0	0	0	0	0	0	0	0	120.847	42.8643	0	111.811	83.9781	152.746	0	220.044	0	0	0	0	0	0	0	0.00399143	2.99292	0.181876			4.81849	0.00399143	3.78963	0.0225818
Amino acid transporter	Craurococcus01	Branched-chain amino acid transport ATP-binding protein LivG (TC 3.A.1.4.1)	AVDCRST_27	Craurococcus01_3295	Craurococcus01_	Branched-chain amino acid transport ATP-binding protein LivG (TC 3.A.1.4.1)	ABC transporter [4.5e-32] | Branched-chain amino acid ATP-binding cassette transporter [1.8e-11]	COG0411	ABC transporter	Amino acid/amide ABC transporter ATP-binding protein 1, HAAT family OS=Belnapia rosea			0	64.0281	0	139.441	139.258	382.014	219.125	341.048	160.906	210.008	119.184	147.648	336.795	116.75	353.924	102.387	101.972	64.6666	0	0	0	0	0	0	6.94457e-05	4.00989	6.94457e-05	4.1611	0.00196907	0.130062	0.870241	4.23834	0.000109318		3.08674	0.408911	0.157364
Amino acid transporter	Craurococcus01	Branched-chain amino acid transport ATP-binding protein LivG (TC 3.A.1.4.1)	AVDCRST_27	Craurococcus01_4035	Craurococcus01_	Branched-chain amino acid transport ATP-binding protein LivG (TC 3.A.1.4.1)	ABC transporter [2.3e-26] | Branched-chain amino acid ATP-binding cassette transporter [9.8e-11] | AAA domain, putative AbiEii toxin, Type IV TA system [2e-07] | AAA domain [1.5e-06]	COG0411	ABC transporter	Amino acid/amide ABC transporter ATP-binding protein 1, HAAT family OS=Belnapia rosea			0	0	0	0	0	0	0	0	0	0	0	0	0	0	0	0	0	0	72.312	0	0	0	0	0	0.994249
Amino acid transporter	Craurococcus01	Branched-chain amino acid transport ATP-binding protein LivG (TC 3.A.1.4.1)	AVDCRST_27	Craurococcus01_4062	Craurococcus01_	Branched-chain amino acid transport ATP-binding protein LivG (TC 3.A.1.4.1)	ABC transporter [1.8e-24] | Branched-chain amino acid ATP-binding cassette transporter [8.2e-11]	COG0411	(ABC) transporter	Amino acid/amide ABC transporter ATP-binding protein 1 (HAAT family) OS=Humitalea rosea			0	0	0	0	0	0	0	0	0	13.5542	153.846	214.412	37.6222	0	137.057	0	0	31.3026	44.2808	30.3043	0	76.6555	0	0	0.014971	0.981688		-2.58326		4.46137	0.014971	1.8609	0.256266
Amino acid transporter	Coleofasciculus01	Branched-chain amino acid transport ATP-binding protein LivG (TC 3.A.1.4.1)	AVDCRST_92	Coleofasciculus01_4015	Coleofasciculus01_	Branched-chain amino acid transport ATP-binding protein LivG (TC 3.A.1.4.1)	ABC transporter [4.7e-31] | Branched-chain amino acid ATP-binding cassette transporter [1.4e-12] | AAA domain, putative AbiEii toxin, Type IV TA system [3.3e-07]	COG0411	ABC transporter	Amino acid/amide ABC transporter ATP-binding protein 1, HAAT family OS=Microcoleus sp. PCC 7113			0	1.97402	6.56575	13.3597	25.3951	8.22218	28.495	14.4173	9.31284	7.19521	8.9587	28.4112	25.8176	44.0025	35.6719	15.7707	34.7826	0	8.30713	1.56116	0	0	0	1.67391	7.26424e-05	3.00596	7.26424e-05	2.68295	0.00545805	0.62469	0.361733	3.2549	0.000167817		1.7504	0.316482	0.284349
Amino acid transporter	Thermosynechococcaceae01	Branched-chain amino acid transport ATP-binding protein LivG (TC 3.A.1.4.1)	AVDCRST_81	Thermosynechococcaceae01_2409	Thermosynechococcaceae01_	Branched-chain amino acid transport ATP-binding protein LivG (TC 3.A.1.4.1)	ABC transporter [1.3e-32] | Branched-chain amino acid ATP-binding cassette transporter [1.2e-08] | AAA domain, putative AbiEii toxin, Type IV TA system [5.7e-07]	COG0411	ABC transporter	High-affinity branched-chain amino acid ABC transporter ATP-binding protein LivG OS=Nostoc sp. 'Peltigera malacea cyanobiont' DB3992			0	0	0	0	0	0	45.2765	0	75.3891	37.4237	0	0	8.67005	67.6428	0	78.2969	0	68.6192	0	0	0	62.9955	0	0	0.997384	1.13391		0.810549		0.718171		1.27814					3.53202
Amino acid transporter	Thermosynechococcaceae01	Branched-chain amino acid transport ATP-binding protein LivG (TC 3.A.1.4.1)	AVDCRST_81	Thermosynechococcaceae01_4026	Thermosynechococcaceae01_	Branched-chain amino acid transport ATP-binding protein LivG (TC 3.A.1.4.1)	ABC transporter [8.7e-33] | Branched-chain amino acid ATP-binding cassette transporter [1.7e-12] | AAA domain, putative AbiEii toxin, Type IV TA system [1.9e-08]	COG0411	ABC transporter	ABC transporter ATP-binding protein OS=Cyanobacteria bacterium UBA8553			0	0	0	0	209.049	0	0	0	0	13.1047	0	0	54.6483	0	0	75.398	40.9304	72.0857	0	0	0	0	0	0	0.987619	3.30361		3.44959		-0.128086		3.15319			3.91525	0.987619	-3.8918
Amino acid transporter	Mycobacteriales01	Branched-chain amino acid transport ATP-binding protein LivG (TC 3.A.1.4.1)	AVDCRST_07	Mycobacteriales01_1434	Mycobacteriales01_	Branched-chain amino acid transport ATP-binding protein LivG (TC 3.A.1.4.1)	ABC transporter [2.8e-29] | Branched-chain amino acid ATP-binding cassette transporter [7.6e-12] | Predicted ATPase of the ABC class [0.00029]	COG0411	ABC transporter	Branched-chain amino acid transport system ATP-binding protein OS=Blastococcus sp. DSM 44272			101.279	44.1029	54.1436	0	181.451	10.2945	0	135.498	0	399.1	209.213	66.6144	523.974	597.797	206.097	549.916	386.251	124.162	306.394	0	0	0	0	0	0.00126246	2.67872	0.0602052	0.489662		2.72851	0.00254912	3.21061	0.00126246		-0.102533		-0.504694
Amino acid transporter	Mycobacteriales01	Branched-chain amino acid transport ATP-binding protein LivG (TC 3.A.1.4.1)	AVDCRST_07	Mycobacteriales01_876	Mycobacteriales01_	Branched-chain amino acid transport ATP-binding protein LivG (TC 3.A.1.4.1)	ABC transporter [2.3e-27] | Branched-chain amino acid ATP-binding cassette transporter [1.6e-10] | AAA domain, putative AbiEii toxin, Type IV TA system [1.1e-08]	COG0411	abc transporter	Amino acid/amide ABC transporter ATP-binding protein 1, HAAT family OS=Quadrisphaera sp. DSM 44207			171.898	74.8547	91.8966	62.723	0	157.254	148.631	0	0	423.364	562.229	565.315	758.544	92.2387	472.236	430.781	983.362	316.105	303.354	0	0	645.625	0	0	1.39876e-05	1.27532	0.371579	-1.44956	0.522751	3.12558	1.39876e-05	2.07513	0.0133742		-0.641669		-0.446977
Amino acid transporter	Mycobacteriales02	Branched-chain amino acid transport ATP-binding protein LivG (TC 3.A.1.4.1)	AVDCRST_16	Mycobacteriales02_1574	Mycobacteriales02_	Branched-chain amino acid transport ATP-binding protein LivG (TC 3.A.1.4.1)	ABC transporter [3.8e-27] | Branched-chain amino acid ATP-binding cassette transporter [8e-11] | AAA domain, putative AbiEii toxin, Type IV TA system [1.2e-08]	COG0411	abc transporter	Amino acid/amide ABC transporter ATP-binding protein 1, HAAT family OS=Quadrisphaera sp. DSM 44207			0	0	0	0	0	103.05	526.136	115.753	383.144	0	0	475.431	496.265	617.433	977.982	780.167	220.013	406.806	0	0	562.483	0	0	0	0.0233117	3.01939	0.0589779	2.87724	0.182566	1.50416	0.227725	3.48999	0.0233117		1.52692		3.00477
Amino acid transporter	Mycobacteriales02	Branched-chain amino acid transport ATP-binding protein LivG (TC 3.A.1.4.1)	AVDCRST_16	Mycobacteriales02_2555	Mycobacteriales02_	Branched-chain amino acid transport ATP-binding protein LivG (TC 3.A.1.4.1)	ABC transporter [6.8e-29] | Branched-chain amino acid ATP-binding cassette transporter [7.4e-12]	COG0411	ABC transporter	High-affinity branched-chain amino acid ABC transporter, ATP-binding protein OS=Blastococcus saxobsidens (strain DD2)			0	0	244.603	310.661	128.69	80.4213	0	135.502	0	0	85.4405	333.928	580.936	843.24	235.703	228.319	1030.2	380.971	1296.63	0	164.613	0	0	1272.41	0.0633833	1.86176	0.164734	0.550839	0.798129	2.27968	0.0633833	2.34479	0.0678184		0.792536		-1.58237
Amino acid transporter	Mycobacteriales02	Branched-chain amino acid transport ATP-binding protein LivG (TC 3.A.1.4.1)	AVDCRST_16	Mycobacteriales02_591	Mycobacteriales02_	Branched-chain amino acid transport ATP-binding protein LivG (TC 3.A.1.4.1)	ABC transporter [2e-24] | Branched-chain amino acid ATP-binding cassette transporter [5.7e-10]	COG0411	abc transporter	Amino acid/amide ABC transporter ATP-binding protein 1, HAAT family OS=Pseudonocardia ammonioxydans			0	0	188.966	0	124.272	0	679.729	0	433.12	330.745	412.539	322.466	0	930.624	422.708	881.928	994.842	275.921	0	0	397.407	0	0	0	0.012778	2.85205	0.060067	2.78289	0.203175	1.5339	0.238081	3.2761	0.012778		-0.560567		3.11116
Amino acid transporter	Friedmanniella01	Branched-chain amino acid transport ATP-binding protein LivG (TC 3.A.1.4.1)	AVDCRST_48	Friedmanniella01_120	Friedmanniella01_	Branched-chain amino acid transport ATP-binding protein LivG (TC 3.A.1.4.1)	Branched-chain amino acid ATP-binding cassette transporter [1.5e-12]	COG0411	ABC transporter	Branched-chain amino acid transport system ATP-binding protein OS=Nocardioides psychrotolerans			0	0	0	0	0	0	0	0	0	0	0	0	0	0	0	0	0	0	0	0	0	0	0	0
Amino acid transporter	Friedmanniella01	Branched-chain amino acid transport ATP-binding protein LivG (TC 3.A.1.4.1)	AVDCRST_48	Friedmanniella01_1365	Friedmanniella01_	Branched-chain amino acid transport ATP-binding protein LivG (TC 3.A.1.4.1)	ABC transporter [7.6e-32] | Branched-chain amino acid ATP-binding cassette transporter [3.8e-09] | AAA domain, putative AbiEii toxin, Type IV TA system [6.7e-08]	COG0411	abc transporter	Branched-chain amino acid transport system ATP-binding protein OS=Friedmanniella luteola			0	79.9344	132.069	181.1	0	270.998	337.639	0	0	247.094	0	189.023	0	65.9367	30.4591	0	0	0	0	0	0	0	0	0	0.791362	1.47892		2.0108		-0.848253	0.791362	1.3073			1.10157		-0.22293
Amino acid transporter	Friedmanniella01	Branched-chain amino acid transport ATP-binding protein LivG (TC 3.A.1.4.1)	AVDCRST_48	Friedmanniella01_3289	Friedmanniella01_	Branched-chain amino acid transport ATP-binding protein LivG (TC 3.A.1.4.1)	ABC transporter [1.9e-26] | AAA domain, putative AbiEii toxin, Type IV TA system [1.5e-09] | Branched-chain amino acid ATP-binding cassette transporter [1.6e-08]	COG0411	abc transporter	ABC transporter ATP-binding protein OS=Frankiales bacterium YIM 75000			0	0	113.801	156.051	77.1407	93.4053	581.873	99.1875	0	1863.01	475.717	352.901	973.7	397.714	288.706	72.8537	151.19	360.49	0	0	0	0	0	0	6.20262e-05	4.20536	0.00296104	2.90426		1.88727	0.0743518	4.87646	6.20262e-05		1.50495		1.24988
Amino acid transporter	Friedmanniella02	Branched-chain amino acid transport ATP-binding protein LivG (TC 3.A.1.4.1)	AVDCRST_61	Friedmanniella02_1373	Friedmanniella02_	Branched-chain amino acid transport ATP-binding protein LivG (TC 3.A.1.4.1)	ABC transporter [1.6e-26] | AAA domain, putative AbiEii toxin, Type IV TA system [1.2e-09] | Branched-chain amino acid ATP-binding cassette transporter [1.7e-08]	COG0411	abc transporter	ABC transporter ATP-binding protein OS=Frankiales bacterium YIM 75000			0	0	0	0	0	0	0	92.2106	87.6382	0	0	183.175	0	0	468.612	351.23	0	71.4551	0	131.186	0	0	0	0	0.558298	2.42056		1.27914		1.57721	0.558298	2.60771					3.83754
Amino acid transporter	Friedmanniella02	Branched-chain amino acid transport ATP-binding protein LivG (TC 3.A.1.4.1)	AVDCRST_61	Friedmanniella02_3000	Friedmanniella02_	Branched-chain amino acid transport ATP-binding protein LivG (TC 3.A.1.4.1)	ABC transporter [3.2e-32] | Branched-chain amino acid ATP-binding cassette transporter [2.8e-08] | AAA domain, putative AbiEii toxin, Type IV TA system [7e-08]	COG0411	abc transporter	Branched-chain amino acid transport system ATP-binding protein OS=Friedmanniella luteola			187.672	0	155.15	246.46	121.475	0	0	263.538	0	67.3961	0	0	0	0	153.062	0	0	81.6874	0	299.943	195.796	0	0	0	0.941446	-0.362196		-0.0229364		-1.04974		-1.05943			0.41345		-0.328586
Amino acid transporter	Blastococcus02	Branched-chain amino acid transport ATP-binding protein LivG (TC 3.A.1.4.1)	AVDCRST_52	Blastococcus02_1262	Blastococcus02_	Branched-chain amino acid transport ATP-binding protein LivG (TC 3.A.1.4.1)	ABC transporter [2.8e-27] | AAA domain, putative AbiEii toxin, Type IV TA system [7.9e-11] | Branched-chain amino acid ATP-binding cassette transporter [4.9e-09]	COG0411	abc transporter	Amino acid/amide ABC transporter ATP-binding protein 1, HAAT family OS=Blastococcus sp. DSM 44270			0	0	0	0	0	21.2492	0	53.5456	0	36.4936	97.6094	0	83.0318	60.8757	39.9966	0	0	0	0	0	0	0	0	13.7367	0.189231	1.76662		0.227046		2.63298	0.189231	2.3559	0.292889		0.782725	0.99389	0.364424
Amino acid transporter	Blastococcus02	Branched-chain amino acid transport ATP-binding protein LivG (TC 3.A.1.4.1)	AVDCRST_52	Blastococcus02_3622	Blastococcus02_	Branched-chain amino acid transport ATP-binding protein LivG (TC 3.A.1.4.1)	Branched-chain amino acid transport system / permease component [4.8e-30] | ABC transporter [8.6e-30] | Branched-chain amino acid ATP-binding cassette transporter [1e-10] | AAA domain, putative AbiEii toxin, Type IV TA system [2.6e-06]	COG0411	abc transporter	Amino acid/amide ABC transporter membrane protein 2, HAAT family /amino acid/amide ABC transporter ATP-binding protein 1, HAAT family OS=Blastococcus sp. DSM 44272			0	0	15.8335	0	10.4948	24.6546	0	31.0635	0	70.5703	41.1828	0	0	0	69.6099	60.9303	238.717	0	0	0	0	0	0	0	0.0762512	2.18211	0.272949	0.594033		2.81957	0.0762512	2.85456	0.170974		-0.0579803	0.99389	-0.816971
Amino acid transporter	Blastococcus02	Branched-chain amino acid transport ATP-binding protein LivG (TC 3.A.1.4.1)	AVDCRST_52	Blastococcus02_990	Blastococcus02_	Branched-chain amino acid transport ATP-binding protein LivG (TC 3.A.1.4.1)	ABC transporter [1.5e-28] | Branched-chain amino acid ATP-binding cassette transporter [2.2e-12]	COG0411	ABC transporter	Branched-chain amino acid transport system ATP-binding protein OS=Blastococcus sp. DSM 44272			0	0	0	0	3.56081	125.477	0	0	0	172.397	10.4797	0	78.4488	0	0	0	194.387	33.955	0	0	0	0	0	0	0.218144	2.35546		1.68021		1.77169	0.422835	2.97226	0.218144		2.85868	0.99389	-3.30645
Amino acid transporter	Blastococcus01	Branched-chain amino acid transport ATP-binding protein LivG (TC 3.A.1.4.1)	AVDCRST_57	Blastococcus01_1828	Blastococcus01_	Branched-chain amino acid transport ATP-binding protein LivG (TC 3.A.1.4.1)	ABC transporter [1.8e-28] | Branched-chain amino acid ATP-binding cassette transporter [2.4e-12]	COG0411	ABC transporter	Branched-chain amino acid transport system ATP-binding protein OS=Blastococcus sp. DSM 44272			0	0	381.654	0	46.6271	0	0	0	71.117	1257.68	641.054	0	715.76	1073.42	1007.79	0	0	0	0	0	0	0	0	315.987	0.056621	0.676029	0.892055	-1.26793		3.66401	0.056621	1.32645	0.630573		-1.78272	0.998222	0.700283
Amino acid transporter	Blastococcus01	Branched-chain amino acid transport ATP-binding protein LivG (TC 3.A.1.4.1)	AVDCRST_57	Blastococcus01_2103	Blastococcus01_	Branched-chain amino acid transport ATP-binding protein LivG (TC 3.A.1.4.1)	ABC transporter [2.4e-26] | Branched-chain amino acid ATP-binding cassette transporter [2.7e-10]	COG0411	abc transporter	Branched-chain amino acid transport system ATP-binding protein OS=Blastococcus sp. DSM 46838			0	733.663	0	0	303.832	1077.18	0	0	135.162	2341.51	198.916	254.616	0	582.886	547.245	0	0	754.813	0	0	1276.91	0	0	0	0.291819	-0.0660301	0.983628	-0.22401	0.948897	0.876521	0.677765	-0.145651	0.963313		0.101863	0.998268	-2.20774
Amino acid transporter	Blastococcus01	Branched-chain amino acid transport ATP-binding protein LivG (TC 3.A.1.4.1)	AVDCRST_57	Blastococcus01_2507	Blastococcus01_	Branched-chain amino acid transport ATP-binding protein LivG (TC 3.A.1.4.1)	ABC transporter [2e-27] | AAA domain, putative AbiEii toxin, Type IV TA system [1.1e-11] | Branched-chain amino acid ATP-binding cassette transporter [5.4e-09]	COG0411	abc transporter	Amino acid/amide ABC transporter ATP-binding protein 1, HAAT family OS=Blastococcus sp. DSM 44270			0	0	946.168	0	308.252	0	329.842	0	29.3847	0	227.036	0	591.486	887.048	0	478.946	409.967	861.518	0	0	0	0	0	261.124	0.421558	-0.0344641	0.987974	0.244576		1.55405	0.421558	0.072153	0.979261		-1.31473	0.998222	0.448553
Amino acid transporter	Microcoleus01	Branched-chain amino acid transport ATP-binding protein LivG (TC 3.A.1.4.1)	AVDCRST_84	Microcoleus01_2158	Microcoleus01_	Branched-chain amino acid transport ATP-binding protein LivG (TC 3.A.1.4.1)							0	0	0	0	0	0	0	0	0	0	0	0	0	0	0.950282	0	0	0	0	0	0	0	0	0		-0.409819				-0.894587		-0.854589
Amino acid transporter	Microcoleus01	Branched-chain amino acid transport ATP-binding protein LivG (TC 3.A.1.4.1)	AVDCRST_84	Microcoleus01_4523	Microcoleus01_	Branched-chain amino acid transport ATP-binding protein LivG (TC 3.A.1.4.1)	ABC transporter [8.5e-30] | Branched-chain amino acid ATP-binding cassette transporter [7.3e-09] | AAA domain, putative AbiEii toxin, Type IV TA system [1.5e-07]	COG0411	ABC transporter	Amino acid/amide ABC transporter ATP-binding protein 1, HAAT family OS=Oscillatoria nigro-viridis PCC 7112			0	0	0.283034	1.06181	0.856613	0	0	0	0	2.43383	1.35052	0.487794	1.84552	2.38143	5.79976	2.79258	2.5269	1.5679	1.00851	1.36841	0.262763	0	0.223172	0	0.00672057	1.27255	0.277916	-0.7562		2.89637	0.00672057	1.714	0.0429182		1.46892	0.996112	-2.50098
Amino acid transporter	Microcoleus01	Branched-chain amino acid transport ATP-binding protein LivG (TC 3.A.1.4.1)	AVDCRST_84	Microcoleus01_6069	Microcoleus01_	Branched-chain amino acid transport ATP-binding protein LivG (TC 3.A.1.4.1)	ABC transporter [1e-30] | Branched-chain amino acid ATP-binding cassette transporter [1.5e-14] | AAA domain, putative AbiEii toxin, Type IV TA system [2.4e-07]	COG0411	ABC transporter	Amino acid/amide ABC transporter ATP-binding protein 1, HAAT family OS=Oscillatoria nigro-viridis PCC 7112			0	0	1.17997	2.21336	0	0.875372	12.0182	5.17925	2.12087	8.15358	7.50714	6.60926	9.37705	8.43898	5.82093	5.33606	5.26733	4.57561	4.73006	0	0.0684664	0	0.697806	1.067	6.12108e-08	2.77396	0.00014007	2.15861		1.1552	0.0556646	2.98905	6.12108e-08		0.920105	0.996112	2.23119
Amino acid transporter	Nocardioidaceae01	Branched-chain amino acid transport ATP-binding protein LivG (TC 3.A.1.4.1)	AVDCRST_46	Nocardioidaceae01_2216	Nocardioidaceae01_	Branched-chain amino acid transport ATP-binding protein LivG (TC 3.A.1.4.1)	ABC transporter [6e-22] | AAA domain, putative AbiEii toxin, Type IV TA system [5.9e-08]	COG0411	(ABC) transporter	Amino acid/amide ABC transporter ATP-binding protein 1, HAAT family OS=Nocardioides sp. (strain ATCC BAA-499 / JS614)			0	228.173	0	0	0	77.4919	425.578	191.46	0	479.986	616.871	2146.98	1849.13	458.133	496.609	78.0881	0	469.776	0	0	750.177	0	0	0	0.00609706	3.14976	0.0295467	0.946186		2.71921	0.0128831	3.50085	0.00609706		-1.64507		3.20431
Amino acid transporter	Nocardioidaceae02	Branched-chain amino acid transport ATP-binding protein LivG (TC 3.A.1.4.1)	AVDCRST_29	Nocardioidaceae02_2244	Nocardioidaceae02_	Branched-chain amino acid transport ATP-binding protein LivG (TC 3.A.1.4.1)	ABC transporter [9.4e-28] | Branched-chain amino acid ATP-binding cassette transporter [3.6e-10] | AAA domain, putative AbiEii toxin, Type IV TA system [2.5e-09]	COG0411	abc transporter	ABC transporter ATP-binding protein OS=Aeromicrobium sp. 9W16Y-2			155.524	0	0	80.9423	0	70.4686	183.931	137.561	0	426.364	659.47	176.089	362.191	867.771	344.412	1094.93	1231.86	488.261	676.62	571.021	0	0	746.273	411.646	0.000332545	1.24427	0.341376	-1.3721	0.560698	2.81197	0.000332545	2.24203	0.0153152		-0.217516		1.19718
Amino acid transporter	Nocardioidaceae03	Branched-chain amino acid transport ATP-binding protein LivG (TC 3.A.1.4.1)	AVDCRST_24	Nocardioidaceae03_1895	Nocardioidaceae03_	Branched-chain amino acid transport ATP-binding protein LivG (TC 3.A.1.4.1)	ABC transporter [9.4e-32] | Branched-chain amino acid ATP-binding cassette transporter [4.7e-12] | AAA domain, putative AbiEii toxin, Type IV TA system [4.3e-07]	COG0411	abc transporter	ABC transporter ATP-binding protein OS=Nocardioides sp. Root682			2119.01	296.747	136.357	261.524	108.514	44.8867	1013.36	828.702	395.331	1929.37	4804.31	3426.99	4152.85	3210.81	2602.73	2402.62	1274.54	1393.66	732.835	0	1241.58	0	0	680.222	1.51083e-05	1.53742	0.128124	-0.0988503	0.965742	2.36565	1.51083e-05	2.12253	0.00302432		-2.65352	0.155845	2.63111
Amino acid transporter	Nocardioidaceae03	Branched-chain amino acid transport ATP-binding protein LivG (TC 3.A.1.4.1)	AVDCRST_24	Nocardioidaceae03_3	Nocardioidaceae03_	Branched-chain amino acid transport ATP-binding protein LivG (TC 3.A.1.4.1)	ABC transporter [2.3e-32] | Branched-chain amino acid ATP-binding cassette transporter [1.6e-12]	COG0411	abc transporter	ABC transporter ATP-binding protein OS=Phycicoccus sp. Root563			0	0	0	0	151.66	146.379	51.037	0	0	0	126.094	348.333	290.202	0	47.5502	0	0	611.072	0	0	192.804	0	0	0	0.281495	1.88648	0.371415	1.18161		1.07359	0.585967	2.40555	0.281495		3.0652		-2.20804
Amino acid transporter	Nocardioidaceae04	Branched-chain amino acid transport ATP-binding protein LivG (TC 3.A.1.4.1)	AVDCRST_36	Nocardioidaceae04_1421	Nocardioidaceae04_	Branched-chain amino acid transport ATP-binding protein LivG (TC 3.A.1.4.1)	ABC transporter [6.5e-23] | AAA domain, putative AbiEii toxin, Type IV TA system [4.2e-08] | Branched-chain amino acid ATP-binding cassette transporter [6.1e-05]	COG0411	ABC transporter, (ATP-binding protein)	Branched chain amino acid ABC transporter OS=Mycolicibacterium tokaiense			0	0	74.216	0	0	82.3521	58.7594	189.762	0	276.113	92.2225	385.576	0	0	111.216	222.063	0	0	0	0	0	0	0	0	0.168903	2.35358	0.168903	2.25528		1.38594	0.533144	2.74397	0.192054		-0.667784		1.78453
Amino acid transporter	Nocardioidaceae05	Branched-chain amino acid transport ATP-binding protein LivG (TC 3.A.1.4.1)	AVDCRST_34	Nocardioidaceae05_821	Nocardioidaceae05_	Branched-chain amino acid transport ATP-binding protein LivG (TC 3.A.1.4.1)	ABC transporter [2.5e-32] | Branched-chain amino acid ATP-binding cassette transporter [9.8e-13]	COG0411	abc transporter	Amino acid/amide ABC transporter ATP-binding protein 1 (HAAT family) OS=Nocardioides sp. CF204			0	77.9636	0	80.3411	0	0	0	0	296.896	0	240.195	248.788	956.527	0	696.153	255.033	867.024	257.254	0	0	0	0	0	0	0.00488838	3.13659	0.0538054	2.79377		2.83056	0.0490255	3.95004	0.00488838		-0.247136		1.90046
Amino acid transporter	Nocardioidaceae06	Branched-chain amino acid transport ATP-binding protein LivG (TC 3.A.1.4.1)	AVDCRST_72	Nocardioidaceae06_2473	Nocardioidaceae06_	Branched-chain amino acid transport ATP-binding protein LivG (TC 3.A.1.4.1)	ABC transporter [9.7e-26] | AAA domain, putative AbiEii toxin, Type IV TA system [8.9e-10] | Branched-chain amino acid ATP-binding cassette transporter [1.5e-07]	COG0411	abc transporter	ABC transporter ATP-binding protein OS=Nocardioides sp. Soil796			0	595.118	333.67	0	0	0	205.857	0	0	0	0	1035.77	0	676.839	336.599	515.604	702.661	0	0	0	0	0	0	0	0.163832	1.15685	0.749028	-1.11594		3.39139	0.163832	1.71589	0.494484		-4.48269	0.966219	2.40565
Amino acid transporter	Nocardioides02	Branched-chain amino acid transport ATP-binding protein LivG (TC 3.A.1.4.1)	AVDCRST_06	Nocardioides02_2729	Nocardioides02_	Branched-chain amino acid transport ATP-binding protein LivG (TC 3.A.1.4.1)		0ZKRZ	Inner-membrane translocator				0	0	0	0	0	57.5337	0	0	0	0	0	0	0	0	0	0	0	0	0	0	0	0	0	0		-0.81893		-1.11027		0.442461					-0.349523		-0.922073
Amino acid transporter	Nocardioides02	Branched-chain amino acid transport ATP-binding protein LivG (TC 3.A.1.4.1)	AVDCRST_06	Nocardioides02_3333	Nocardioides02_	Branched-chain amino acid transport ATP-binding protein LivG (TC 3.A.1.4.1)	ABC transporter [1.8e-32] | Branched-chain amino acid ATP-binding cassette transporter [8.6e-13] | AAA domain, putative AbiEii toxin, Type IV TA system [1.5e-06]	COG0411	abc transporter	ABC transporter-like protein OS=Nocardioides sp. CF8			97.1059	0	0	0	21.961	0	17.3592	39.0493	0	416.743	275.365	355.387	627.287	562.674	418.286	702.613	364.248	218.691	0	0	0	0	0	0	1.1776e-10	3.85711	0.00597844	-0.114283		4.87672	1.1776e-10	4.47792	1.8632e-06		-2.17515		1.18816
Amino acid transporter	Nocardioidaceae07	Branched-chain amino acid transport ATP-binding protein LivG (TC 3.A.1.4.1)	AVDCRST_47	Nocardioidaceae07_2278	Nocardioidaceae07_	Branched-chain amino acid transport ATP-binding protein LivG (TC 3.A.1.4.1)	ABC transporter [3.7e-32] | Branched-chain amino acid ATP-binding cassette transporter [1.2e-13] | AAA domain, putative AbiEii toxin, Type IV TA system [7.3e-07] | P-loop containing region of AAA domain [2e-06]	COG0411	abc transporter	ABC transporter ATP-binding protein OS=Nocardioides sp. Root190			0	0	0	179.891	66.8403	0	211.491	236.935	134.495	992.999	952.102	0	1463.37	472.045	439.049	543.786	1143.97	129.104	0	0	0	0	0	0	0.000264157	4.03713	0.00193764	3.49039	0.0770619	2.17466	0.0140453	4.58622	0.000264157		1.37755		1.45078
Amino acid transporter	Nocardioides03	Branched-chain amino acid transport ATP-binding protein LivG (TC 3.A.1.4.1)	AVDCRST_60	Nocardioides03_1901	Nocardioides03_	Branched-chain amino acid transport ATP-binding protein LivG (TC 3.A.1.4.1)	ABC transporter [1.1e-29] | Branched-chain amino acid ATP-binding cassette transporter [2.4e-10] | P-loop containing region of AAA domain [1.4e-06]	COG0411	ABC transporter	Amino acid/amide ABC transporter ATP-binding protein 1, HAAT family OS=Nocardioides exalbidus			0	0	0	69.664	0	200.549	174.667	334.089	71.91	1678.27	689.513	2440.34	3413.58	958.088	1984.76	1390.92	542.418	2849.28	163.505	0	1434.54	0	0	0	2.92194e-10	4.01563	0.00133135	1.63992	0.477707	3.79177	2.92194e-10	4.80746	1.56881e-06		1.90082		1.07053
Amino acid transporter	Phycisphaerae01	Branched-chain amino acid transport ATP-binding protein LivG (TC 3.A.1.4.1)	AVDCRST_64	Phycisphaerae01_2454	Phycisphaerae01_	Branched-chain amino acid transport ATP-binding protein LivG (TC 3.A.1.4.1)	Branched-chain amino acid ATP-binding cassette transporter [1.1e-12]	COG0411	ABC transporter, ATP-binding protein	Branched-chain amino acid ABC transporter ATP-binding protein OS=Bacillus sp. (strain JF8)			0	0	0	0	0	0	0	0	0	0	0	0	0	0	0	0	0	0	0	0	0	0	0	0
Amino acid transporter	Propionibacteriaceae01	Branched-chain amino acid transport ATP-binding protein LivG (TC 3.A.1.4.1)	AVDCRST_75	Propionibacteriaceae01_540	Propionibacteriaceae01_	Branched-chain amino acid transport ATP-binding protein LivG (TC 3.A.1.4.1)	ABC transporter [5.7e-31] | Branched-chain amino acid ATP-binding cassette transporter [1.1e-09] | AAA domain, putative AbiEii toxin, Type IV TA system [3.7e-07]	COG0411	abc transporter	Branched-chain amino acid transport system ATP-binding protein OS=Friedmanniella luteola			0	137.422	0	0	89.1399	0	28.4569	0	0	297.872	345.634	260.624	472.078	657.055	0	703.896	0	77.1613	204.445	0	0	0	0	136.957	0.012182	2.39051	0.28945	-0.398955		3.64673	0.012182	3.03463	0.0999924		-0.470884		-0.77941
Amino acid transporter	Actinomycetospora01	Branched-chain amino acid transport ATP-binding protein LivG (TC 3.A.1.4.1)	AVDCRST_54	Actinomycetospora01_3904	Actinomycetospora01_	Branched-chain amino acid transport ATP-binding protein LivG (TC 3.A.1.4.1)	ABC transporter [6.3e-32] | Branched-chain amino acid ATP-binding cassette transporter [1e-10]	COG0411	abc transporter	Amino acid/amide ABC transporter ATP-binding protein 1 (HAAT family) OS=Actinomycetospora cinnamomea			0	0	0	0	0	0	0	0	5.45377	12.7243	74.556	0	70.7667	88.2493	195.845	114.02	82.3229	103.848	17.2294	69.3618	0	0	0	0	0.00671343	1.74318	0.448878	-1.58135		4.10419	0.00671343	2.46402	0.175595				-0.0675847
Amino acid transporter	Pseudonocardia01	Branched-chain amino acid transport ATP-binding protein LivG (TC 3.A.1.4.1)	AVDCRST_66	Pseudonocardia01_1230	Pseudonocardia01_	Branched-chain amino acid transport ATP-binding protein LivG (TC 3.A.1.4.1)	ABC transporter [4.1e-27] | Branched-chain amino acid ATP-binding cassette transporter [8.3e-11]	COG0411	ABC transporter	Amino acid/amide ABC transporter ATP-binding protein 1, HAAT family OS=Pseudonocardia oroxyli			9.9671	25.223	0	0	8.7643	0	0	0	0	0	38.7661	0	0	36.4191	0	0	16.1469	0	0	0	0	0	7.24782	0	0.999919	-0.0543115		-1.06229		1.40481		0.245651			-1.36083		-1.685
Amino acid transporter	Pseudonocardia01	Branched-chain amino acid transport ATP-binding protein LivG (TC 3.A.1.4.1)	AVDCRST_66	Pseudonocardia01_1630	Pseudonocardia01_	Branched-chain amino acid transport ATP-binding protein LivG (TC 3.A.1.4.1)	ABC transporter [6.2e-33] | Branched-chain amino acid ATP-binding cassette transporter [2.2e-11] | AAA domain, putative AbiEii toxin, Type IV TA system [6.1e-08]	COG0411	abc transporter	ABC transporter ATP-binding protein OS=Pseudonocardia sp. MH-G8			0	17.8889	36.2352	0	0	0	85.9561	50.1137	0	156.258	89.0285	0	103.575	60.2689	103.804	124.439	99.2494	118.676	0	0	0	16.1583	0	0	0.00249916	2.47149	0.0694156	0.639354	0.866343	2.39026	0.0403022	2.94383	0.00249916		-3.80731		5.02756
Amino acid transporter	Pseudonocardia01	Branched-chain amino acid transport ATP-binding protein LivG (TC 3.A.1.4.1)	AVDCRST_66	Pseudonocardia01_4815	Pseudonocardia01_	Branched-chain amino acid transport ATP-binding protein LivG (TC 3.A.1.4.1)	Branched-chain amino acid ATP-binding cassette transporter [3.2e-09]	COG0411	(ABC) transporter	ABC transporter ATP-binding protein OS=Lechevalieria aerocolonigenes			0	0	0	0	0	0	0	0	0	0	19.5943	0	0	0	0	0	28.5649	0	0	0	0	15.1142	0	0	0.999919	-0.364332		-1.36812		1.57294		0.0621824
Amino acid transporter	Ramlibacter01	Branched-chain amino acid transport ATP-binding protein LivG (TC 3.A.1.4.1)	AVDCRST_51	Ramlibacter01_1126	Ramlibacter01_	Branched-chain amino acid transport ATP-binding protein LivG (TC 3.A.1.4.1)	ABC transporter [4.8e-30] | AAA domain, putative AbiEii toxin, Type IV TA system [1.6e-08]	COG0411	(ABC) transporter	Branched-chain amino acid transport system ATP-binding protein OS=Acidovorax sp. OV235			0	0	0	0	0	0	0	0	0	0	0	0	0	0	0	0	0	94.8987	0	0	0	0	0	0		-1.31011				0.273533		-2.89189
Amino acid transporter	Ramlibacter01	Branched-chain amino acid transport ATP-binding protein LivG (TC 3.A.1.4.1)	AVDCRST_51	Ramlibacter01_15	Ramlibacter01_	Branched-chain amino acid transport ATP-binding protein LivG (TC 3.A.1.4.1)	ABC transporter [2e-29] | AAA domain, putative AbiEii toxin, Type IV TA system [8e-14] | Branched-chain amino acid ATP-binding cassette transporter [9.9e-09]	COG0411	ABC, transporter	Candidate ABC type branched chain amino acid transport system, ATP-binding component OS=Ramlibacter tataouinensis (strain ATCC BAA-407 / DSM 14655 / LMG 21543 / TTB310)			0	0	0	0	0	0	0	0	0	0	0	334.423	0	215.201	0	0	0	0	0	0	0	0	0	0		-0.726845				1.76295		-1.48973
Amino acid transporter	Ramlibacter01	Branched-chain amino acid transport ATP-binding protein LivG (TC 3.A.1.4.1)	AVDCRST_51	Ramlibacter01_1745	Ramlibacter01_	Branched-chain amino acid transport ATP-binding protein LivG (TC 3.A.1.4.1)	ABC transporter [9.3e-31] | Branched-chain amino acid ATP-binding cassette transporter [7.1e-11]	COG0411	ABC, transporter	ABC transporter ATP-binding protein OS=Ramlibacter sp. Leaf400			0	0	0	331.609	0	0	0	0	0	0	0	0	586.256	105.092	109.49	124.255	0	0	1698.71	0	0	0	0	0	0.44049	0.782243		2.05424		1.954	0.44049	-0.875703			2.21808		-1.87922
Amino acid transporter	Ramlibacter01	Branched-chain amino acid transport ATP-binding protein LivG (TC 3.A.1.4.1)	AVDCRST_51	Ramlibacter01_2025	Ramlibacter01_	Branched-chain amino acid transport ATP-binding protein LivG (TC 3.A.1.4.1)	ABC transporter [3.3e-22] | Branched-chain amino acid ATP-binding cassette transporter [1.8e-10]	COG0411	(ABC) transporter	ABC transporter ATP-binding protein OS=Ramlibacter sp. Leaf400			0	0	0	0	0	0	0	0	0	0	0	0	0	0	0	0	0	0	0	0	0	0	0	0
Amino acid transporter	Ramlibacter01	Branched-chain amino acid transport ATP-binding protein LivG (TC 3.A.1.4.1)	AVDCRST_51	Ramlibacter01_2405	Ramlibacter01_	Branched-chain amino acid transport ATP-binding protein LivG (TC 3.A.1.4.1)	ABC transporter [7.1e-27] | Branched-chain amino acid ATP-binding cassette transporter [1.2e-09]	COG0411	ABC transporter, (ATP-binding protein)	ABC transporter ATP-binding protein OS=Burkholderiales bacterium			0	373.398	0	0	0	0	0	0	0	416.212	0	329.184	147.712	0	0	0	0	0	0	0	0	0	0	0	0.952475	-0.360528		0.245031		2.30421		-0.266296	0.952475		-1.99572
Amino acid transporter	Ramlibacter01	Branched-chain amino acid transport ATP-binding protein LivG (TC 3.A.1.4.1)	AVDCRST_51	Ramlibacter01_2890	Ramlibacter01_	Branched-chain amino acid transport ATP-binding protein LivG (TC 3.A.1.4.1)	ABC transporter [3.2e-29] | Branched-chain amino acid ATP-binding cassette transporter [4e-11]	COG0411	(ABC) transporter	Candidate ABC type branched chain amino acid transport systems, ATP-binding component OS=Ramlibacter tataouinensis (strain ATCC BAA-407 / DSM 14655 / LMG 21543 / TTB310)			0	0	0	0	0	0	0	0	0	0	0	0	0	0	100.15	303.081	231.662	84.1045	0	0	0	0	0	0		0.0104379				2.59578		-0.939242
Amino acid transporter	Ramlibacter01	Branched-chain amino acid transport ATP-binding protein LivG (TC 3.A.1.4.1)	AVDCRST_51	Ramlibacter01_3130	Ramlibacter01_	Branched-chain amino acid transport ATP-binding protein LivG (TC 3.A.1.4.1)	ABC transporter [1.5e-30] | Branched-chain amino acid ATP-binding cassette transporter [1.1e-07] | AAA domain, putative AbiEii toxin, Type IV TA system [1.6e-06]	COG0411	(ABC) transporter	ABC transporter ATP-binding protein OS=Ramlibacter sp. Leaf400			0	0	0	0	0	0	0	0	0	0	0	0	0	0	105.002	0	0	88.1792	0	0	0	0	0	0		-0.956573				0.882542		-2.22486
Amino acid transporter	Ramlibacter01	Branched-chain amino acid transport ATP-binding protein LivG (TC 3.A.1.4.1)	AVDCRST_51	Ramlibacter01_3354	Ramlibacter01_	Branched-chain amino acid transport ATP-binding protein LivG (TC 3.A.1.4.1)	ABC transporter [7.4e-23]	COG0411	High-affinity branched-chain amino acid transport system permease protein livh	Branched-chain amino acid ABC transporter permease OS=Burkholderiales bacterium RIFCSPHIGHO2_12_FULL_61_11			0	0	0	0	0	0	0	0	0	0	0	0	576.107	0	86.076	0	0	0	0	0	0	0	0	0		0.465562				2.84697		-1.01383
Amino acid transporter	Ramlibacter01	Branched-chain amino acid transport ATP-binding protein LivG (TC 3.A.1.4.1)	AVDCRST_51	Ramlibacter01_348	Ramlibacter01_	Branched-chain amino acid transport ATP-binding protein LivG (TC 3.A.1.4.1)	ABC transporter [6.9e-29] | Branched-chain amino acid ATP-binding cassette transporter [7.6e-09] | AAA domain, putative AbiEii toxin, Type IV TA system [9.2e-07]	COG0411	ABC, transporter	Candidate ABC type branched chain amino acid transport systems, ATP-binding component OS=Ramlibacter tataouinensis (strain ATCC BAA-407 / DSM 14655 / LMG 21543 / TTB310)			0	0	0	0	0	0	0	0	0	0	0	0	0	166.025	0	0	0	0	0	0	0	0	0	0		-1.2163				0.646496		-2.616
Amino acid transporter	Ramlibacter01	Branched-chain amino acid transport ATP-binding protein LivG (TC 3.A.1.4.1)	AVDCRST_51	Ramlibacter01_717	Ramlibacter01_	Branched-chain amino acid transport ATP-binding protein LivG (TC 3.A.1.4.1)	Branched-chain amino acid ATP-binding cassette transporter [2.6e-07]	COG0411	(ABC) transporter	ABC transporter ATP-binding protein OS=Ramlibacter sp. Leaf400			0	0	0	0	0	0	0	0	0	0	0	0	0	0	0	55.3202	169.137	0	0	0	0	0	0	0		-1.4405				0.144324		-2.96403
Amino acid transporter	Microvirga01	Branched-chain amino acid transport ATP-binding protein LivG (TC 3.A.1.4.1)	AVDCRST_90	Microvirga01_1449	Microvirga01_	Branched-chain amino acid transport ATP-binding protein LivG (TC 3.A.1.4.1)	ABC transporter [1.7e-26]	COG0411	ABC transporter	Lipopolysaccharide export system ATP-binding protein LptB OS=bacterium YEK0313			0	0	0	0	0	0	0	0	0	0	0	0	0	0	0	0	0	0	0	0	0	0	0	0
Amino acid transporter	Microvirga01	Branched-chain amino acid transport ATP-binding protein LivG (TC 3.A.1.4.1)	AVDCRST_90	Microvirga01_2477	Microvirga01_	Branched-chain amino acid transport ATP-binding protein LivG (TC 3.A.1.4.1)	Branched-chain amino acid ATP-binding cassette transporter [8.5e-11] | ABC transporter [1.6e-06]	COG0411	ABC transporter	ABC-type branched-chain amino acid transport system, ATPase component OS=Microvirga lotononidis			0	0	0	0	0	0	0	0	0	0	0	0	0	0	0	0	0	691.115	0	0	0	0	0	0	0.958283	-0.169706				1.57686		0.382802
Amino acid transporter	Microvirga01	Branched-chain amino acid transport ATP-binding protein LivG (TC 3.A.1.4.1)	AVDCRST_90	Microvirga01_2928	Microvirga01_	Branched-chain amino acid transport ATP-binding protein LivG (TC 3.A.1.4.1)	ABC transporter [1.8e-25] | AAA domain, putative AbiEii toxin, Type IV TA system [2.3e-08] | Branched-chain amino acid ATP-binding cassette transporter [1.3e-07]	COG0411	ABC transporter	Amino acid/amide ABC transporter ATP-binding protein 1, HAAT family OS=Methylobacterium sp. ap11			0	449.093	0	0	0	0	0	0	0	0	0	0	1164.1	858.081	0	0	650.421	0	0	0	0	0	0	0	0.943131	1.3373		-1.87655		3.87617		1.97373			-2.54696	0.943131
Amino acid transporter	Microvirga01	Branched-chain amino acid transport ATP-binding protein LivG (TC 3.A.1.4.1)	AVDCRST_90	Microvirga01_302	Microvirga01_	Branched-chain amino acid transport ATP-binding protein LivG (TC 3.A.1.4.1)	ABC transporter [3.4e-29] | Branched-chain amino acid ATP-binding cassette transporter [6.3e-11]	COG0411	ABC transporter	Amino acid/amide ABC transporter ATP-binding protein 1 (HAAT family) OS=Microvirga subterranea			0	0	0	0	0	265.902	0	0	0	0	0	0	0	0	156.91	0	1232.72	0	0	0	750.233	0	0	0	0.924777	0.519941		-0.464677		1.76881		1.22093			1.31943	0.943131	-1.78979
Amino acid transporter	Microvirga01	Branched-chain amino acid transport ATP-binding protein LivG (TC 3.A.1.4.1)	AVDCRST_90	Microvirga01_3220	Microvirga01_	Branched-chain amino acid transport ATP-binding protein LivG (TC 3.A.1.4.1)	Branched-chain amino acid ATP-binding cassette transporter [2.2e-10]	COG0411	ABC transporter	Branched-chain amino acid transport system ATP-binding protein OS=Phreatobacter oligotrophus			0	0	0	0	0	0	0	0	0	0	0	0	0	0	0	0	0	0	0	0	0	0	0	0
Amino acid transporter	Microvirga01	Branched-chain amino acid transport ATP-binding protein LivG (TC 3.A.1.4.1)	AVDCRST_90	Microvirga01_3221	Microvirga01_	Branched-chain amino acid transport ATP-binding protein LivG (TC 3.A.1.4.1)	ABC transporter [1.4e-16]	COG0411	ABC transporter	Amino acid/amide ABC transporter ATP-binding protein 1, HAAT family (TC 3.A.1.4.-) OS=Microvirga guangxiensis			0	0	0	1319.69	0	0	0	0	0	0	0	0	0	0	0	0	0	0	0	0	0	0	0	0	0.943131	0.335147		1.1603		-1.24575					3.02741	0.943131	-3.39215
Amino acid transporter	Microvirga01	Branched-chain amino acid transport ATP-binding protein LivG (TC 3.A.1.4.1)	AVDCRST_90	Microvirga01_342	Microvirga01_	Branched-chain amino acid transport ATP-binding protein LivG (TC 3.A.1.4.1)	Branched-chain amino acid ATP-binding cassette transporter [5.8e-12] | ABC transporter [2.5e-06]	COG0411	branched-chain amino acid ABC transporter (ATP-binding protein)	Amino acid/amide ABC transporter ATP-binding protein 1, HAAT family OS=Methylobacterium sp. 174MFSha1.1			0	0	0	0	0	0	0	0	0	0	0	0	0	0	0	0	0	0	0	0	0	0	0	0
Amino acid transporter	Rubellimicrobium01	Branched-chain amino acid transport ATP-binding protein LivG (TC 3.A.1.4.1)	AVDCRST_15	Rubellimicrobium01_3000	Rubellimicrobium01_	Branched-chain amino acid transport ATP-binding protein LivG (TC 3.A.1.4.1)	ABC transporter [1.4e-29] | AAA domain, putative AbiEii toxin, Type IV TA system [2.3e-06] | Branched-chain amino acid ATP-binding cassette transporter [1.1e-05]	COG0411	ABC transporter	Amino acid/amide ABC transporter ATP-binding protein 1, HAAT family OS=Wenxinia marina DSM 24838			281.799	92.8772	0	116.978	31.3123	0	15.369	0	58.989	801.228	455.673	358.533	621.246	110.246	395.904	280.378	243.565	194.479	111.67	0	0	0	0	18.4415	2.88009e-08	2.54092	0.0140049	-0.238078	0.904584	3.40092	2.88009e-08	3.47708	6.6979e-06		-1.58567	0.666794	-0.915947
Amino acid transporter	Rubrobacteraceae01	Branched-chain amino acid transport ATP-binding protein LivG (TC 3.A.1.4.1)	AVDCRST_01	Rubrobacteraceae01_2963	Rubrobacteraceae01_	Branched-chain amino acid transport ATP-binding protein LivG (TC 3.A.1.4.1)	ABC transporter [3.8e-29] | Branched-chain amino acid ATP-binding cassette transporter [4.6e-11] | AAA domain, putative AbiEii toxin, Type IV TA system [1.4e-09]	COG0411	abc transporter	ABC transporter related OS=Rubrobacter xylanophilus (strain DSM 9941 / NBRC 16129)			48.0856	30.9787	30.0952	16.4935	10.3247	31.8945	137.804	75.083	62.7094	384.279	375.627	440.195	765.294	594.209	554.801	624.292	522.52	686.783	376.007	125.53	130.603	23.6358	22.4724	98.8336	1.00147e-15	1.77413	0.00504973	-0.486743	0.489156	2.90841	1.00147e-15	2.35933	1.00567e-10		-0.615496	0.495939	2.01199
Amino acid transporter	Rubrobacteraceae02	Branched-chain amino acid transport ATP-binding protein LivG (TC 3.A.1.4.1)	AVDCRST_03	Rubrobacteraceae02_4045	Rubrobacteraceae02_	Branched-chain amino acid transport ATP-binding protein LivG (TC 3.A.1.4.1)	ABC transporter [9.7e-29] | Branched-chain amino acid ATP-binding cassette transporter [4.5e-11] | AAA domain, putative AbiEii toxin, Type IV TA system [3.5e-09]	COG0411	abc transporter	ABC transporter related OS=Rubrobacter xylanophilus (strain DSM 9941 / NBRC 16129)			163.024	0	0	0	0	4.51073	103.805	10.93	8.4082	129.262	249.412	135.4	529.292	147.268	331.31	317.463	351.475	481.264	206.626	52.1158	43.4399	0	18.4218	90.3787	4.40399e-09	1.43311	0.290465	-1.70572	0.352368	3.8962	4.40399e-09	2.09844	0.0075539		-4.90352		4.53442
Amino acid transporter	Rubrobacteraceae07	Branched-chain amino acid transport ATP-binding protein LivG (TC 3.A.1.4.1)	AVDCRST_80	Rubrobacteraceae07_678	Rubrobacteraceae07_	Branched-chain amino acid transport ATP-binding protein LivG (TC 3.A.1.4.1)	ABC transporter [2.3e-29] | Branched-chain amino acid ATP-binding cassette transporter [2.2e-11] | AAA domain, putative AbiEii toxin, Type IV TA system [2.3e-09]	COG0411	abc transporter	ABC transporter related OS=Rubrobacter xylanophilus (strain DSM 9941 / NBRC 16129)			54.3188	152.585	119.71	212.772	41.0341	0	84.2874	0	0	468.466	446.484	1169.72	664.594	266.625	49.6975	646.721	105.408	579.667	1928.75	311.699	0	19.3237	0	0	0.0108358	2.06095	0.14706	-0.152542		2.84134	0.0316974	2.78581	0.0108358		-0.235561		-0.999311
Amino acid transporter	Rubrobacteraceae08	Branched-chain amino acid transport ATP-binding protein LivG (TC 3.A.1.4.1)	AVDCRST_37	Rubrobacteraceae08_3120	Rubrobacteraceae08_	Branched-chain amino acid transport ATP-binding protein LivG (TC 3.A.1.4.1)	ABC transporter [2.7e-33] | Branched-chain amino acid ATP-binding cassette transporter [5.4e-10] | AAA domain, putative AbiEii toxin, Type IV TA system [2.6e-07]	COG0411	branched-chain amino acid ABC transporter (ATP-binding protein)	ABC transporter ATP-binding protein OS=Chloroflexi bacterium			45.018	81.4565	0	80.3236	0	0	149.224	408.107	612.402	379.808	63.4831	169.829	96.8094	112.618	69.3923	258.904	376.589	487.326	448.723	149.435	78.3849	47.9404	36.7176	219.811	0.020116	0.521642	0.697014	0.685227	0.693627	0.0499366	0.979262	0.582234	0.591587		-0.579801		3.69861
Amino acid transporter	Rubrobacteraceae09	Branched-chain amino acid transport ATP-binding protein LivG (TC 3.A.1.4.1)	AVDCRST_28	Rubrobacteraceae09_1230	Rubrobacteraceae09_	Branched-chain amino acid transport ATP-binding protein LivG (TC 3.A.1.4.1)	ABC transporter [7.8e-28] | Branched-chain amino acid ATP-binding cassette transporter [1.2e-10] | AAA domain, putative AbiEii toxin, Type IV TA system [2e-07]	COG0411	abc transporter	ABC transporter related OS=Rubrobacter xylanophilus (strain DSM 9941 / NBRC 16129)			0	0	5.30558	0	9.05202	25.2005	22.8681	9.06249	0	11.6124	44.4249	17.3202	29.5843	65.0816	17.457	27.1998	19.6418	75.7177	36.6867	0	8.08106	0	0	29.4191	0.0332588	1.79825	0.0987724	0.730579	0.769313	1.38679	0.132293	2.27591	0.0332588		2.60175		0.0727208
Amino acid transporter	Rubrobacteraceae10	Branched-chain amino acid transport ATP-binding protein LivG (TC 3.A.1.4.1)	AVDCRST_02	Rubrobacteraceae10_1819	Rubrobacteraceae10_	Branched-chain amino acid transport ATP-binding protein LivG (TC 3.A.1.4.1)	ABC transporter [4.9e-29] | Branched-chain amino acid ATP-binding cassette transporter [2.1e-11] | AAA domain, putative AbiEii toxin, Type IV TA system [2.8e-09]	COG0411	abc transporter	ABC transporter related OS=Rubrobacter xylanophilus (strain DSM 9941 / NBRC 16129)			112.201	47.9332	109.811	68.0189	63.6301	49.7732	32.6661	65.072	87.5537	492.752	497.114	783.279	766.494	874.251	609.173	651.593	589.072	683.97	395.169	233.236	215.415	53.5939	28.468	77.5981	3.28174e-35	1.35696	0.0480471	-1.12448	0.0665609	3.18489	3.28174e-35	1.96992	1.35632e-07		-0.294411	0.876763	-0.231381
Amino acid transporter	Rubrobacteraceae11	Branched-chain amino acid transport ATP-binding protein LivG (TC 3.A.1.4.1)	AVDCRST_14	Rubrobacteraceae11_1390	Rubrobacteraceae11_	Branched-chain amino acid transport ATP-binding protein LivG (TC 3.A.1.4.1)	ABC transporter [7e-28] | Branched-chain amino acid ATP-binding cassette transporter [3e-10] | AAA domain, putative AbiEii toxin, Type IV TA system [3.6e-07]	COG0411	abc transporter	ABC transporter related OS=Rubrobacter xylanophilus (strain DSM 9941 / NBRC 16129)			36.1106	34.91	0	0	33.7443	39.4955	168.859	22.166	66.4006	79.7934	30.7957	135.925	218.123	165.858	197.43	110.663	38.2184	249.907	204.515	0	89.624	0	0	96.417	0.153249	1.1759	0.28894	0.523568	0.821243	1.14594	0.212447	1.52559	0.153249		0.221994	0.978837	1.62497
Amino acid transporter	Rubrobacteraceae12	Branched-chain amino acid transport ATP-binding protein LivG (TC 3.A.1.4.1)	AVDCRST_58	Rubrobacteraceae12_2578	Rubrobacteraceae12_	Branched-chain amino acid transport ATP-binding protein LivG (TC 3.A.1.4.1)	ABC transporter [9.8e-28] | Branched-chain amino acid ATP-binding cassette transporter [8.1e-11] | AAA domain, putative AbiEii toxin, Type IV TA system [1.5e-09]	COG0411	abc transporter	ABC transporter related OS=Rubrobacter xylanophilus (strain DSM 9941 / NBRC 16129)			71.5243	65.8003	0	60.6182	0	0	0	106.878	0	0	185.359	0	0	39.6924	161.457	111.643	204.483	185.723	154.762	0	0	0	27.6511	0	0.252192	1.50285		0.339425		2.0515	0.301584	1.99252	0.252192		-1.18672		1.12249
Amino acid transporter	Rubrobacteraceae13	Branched-chain amino acid transport ATP-binding protein LivG (TC 3.A.1.4.1)	AVDCRST_25	Rubrobacteraceae13_2178	Rubrobacteraceae13_	Branched-chain amino acid transport ATP-binding protein LivG (TC 3.A.1.4.1)	ABC transporter [1.4e-28] | Branched-chain amino acid ATP-binding cassette transporter [5.7e-12] | AAA domain, putative AbiEii toxin, Type IV TA system [7.5e-08]	COG0411	abc transporter	ABC transporter ATP-binding protein OS=Actinobacteria bacterium			0	134.264	61.0549	0	77.6155	0	0	113.762	249.259	121.984	186.427	271.25	207.561	181.738	48.4001	660.464	0	73.6542	133.852	0	64.3036	0	0	35.4517	0.0658403	1.76287	0.198349	0.744507	0.798223	1.57563	0.269475	2.15325	0.0658403		-1.23903		2.06275
Amino acid transporter	Rubrobacteraceae13	Branched-chain amino acid transport ATP-binding protein LivG (TC 3.A.1.4.1)	AVDCRST_25	Rubrobacteraceae13_2531	Rubrobacteraceae13_	Branched-chain amino acid transport ATP-binding protein LivG (TC 3.A.1.4.1)	ABC transporter [8.6e-28] | Branched-chain amino acid ATP-binding cassette transporter [8.2e-12] | AAA domain, putative AbiEii toxin, Type IV TA system [4.1e-08]	COG0411	abc transporter	ABC transporter ATP-binding protein OS=Actinobacteria bacterium			101.488	288.73	166.645	0	256.783	249.533	127.343	169.366	82.4647	211.875	222.038	224.351	228.898	252.53	204.161	724.525	778.601	420.343	221.417	110.544	229.761	259.541	121.696	105.559	0.0989183	0.309185	0.770326	-0.542833	0.643214	1.30445	0.0989183	0.677431	0.392404		-0.0893757		-0.534288
Amino acid transporter	Solirubrobacteraceae01	Branched-chain amino acid transport ATP-binding protein LivG (TC 3.A.1.4.1)	AVDCRST_13	Solirubrobacteraceae01_2445	Solirubrobacteraceae01_	Branched-chain amino acid transport ATP-binding protein LivG (TC 3.A.1.4.1)	ABC transporter [1.9e-24] | Branched-chain amino acid ATP-binding cassette transporter [6.6e-07]	COG0411	ABC transporter	ABC transporter ATP-binding protein OS=Comamonadaceae bacterium CG12_big_fil_rev_8_21_14_0_65_59_15			0	85.8679	0	0	0	0	0	0	0	0	0	81.511	0	0	112.024	436.086	188.034	71.237	0	0	0	0	0	0	0.0232893	1.54381		-1.78044		4.49162	0.0232893	2.36118	0.278113		-2.86135
Amino acid transporter	Solirubrobacteraceae01	Branched-chain amino acid transport ATP-binding protein LivG (TC 3.A.1.4.1)	AVDCRST_13	Solirubrobacteraceae01_3843	Solirubrobacteraceae01_	Branched-chain amino acid transport ATP-binding protein LivG (TC 3.A.1.4.1)	ABC transporter [9e-29] | AAA domain, putative AbiEii toxin, Type IV TA system [2.6e-09]	COG0411	ABC transporter	Branched-chain amino acid transport system ATP-binding protein OS=Geodermatophilus telluris			0	39.5971	121.112	0	0	0	44.0931	98.5605	0	156.977	227.345	0	65.6001	94.7724	154.977	0	173.42	197.101	339.247	109.593	0	0	0	0	0.0786711	0.818484	0.662924	-0.77533		2.43016	0.0786711	1.44546	0.347259		-3.99386		3.55937
Amino acid transporter	Solirubrobacteraceae01	Branched-chain amino acid transport ATP-binding protein LivG (TC 3.A.1.4.1)	AVDCRST_13	Solirubrobacteraceae01_432	Solirubrobacteraceae01_	Branched-chain amino acid transport ATP-binding protein LivG (TC 3.A.1.4.1)	Branched-chain amino acid transport system / permease component [7.1e-53] | ABC transporter [2.7e-24] | AAA domain, putative AbiEii toxin, Type IV TA system [6.4e-08] | Branched-chain amino acid ATP-binding cassette transporter [1.2e-07]	COG0411	abc transporter	Uncharacterized protein OS=Williamsia marianensis			93.482	66.2862	84.4765	87.7363	5.44523	102.905	16.4028	54.9973	0	26.2782	0	0	36.6052	52.8835	21.6194	44.8851	32.2565	0	82.8194	0	58.5263	50.7555	12.8117	16.2903	0.100413	-1.29057	0.175289	-0.543197	0.675804	-0.825203	0.53732	-1.64875	0.100413		-0.503058	0.84649	-1.40236
Amino acid transporter	Solirubrobacteraceae02	Branched-chain amino acid transport ATP-binding protein LivG (TC 3.A.1.4.1)	AVDCRST_38	Solirubrobacteraceae02_3074	Solirubrobacteraceae02_	Branched-chain amino acid transport ATP-binding protein LivG (TC 3.A.1.4.1)	ABC transporter [2.5e-30] | Branched-chain amino acid ATP-binding cassette transporter [4.9e-10] | AAA domain, putative AbiEii toxin, Type IV TA system [1.3e-08]	COG0411	ABC transporter	ABC transporter ATP-binding protein OS=Solirubrobacterales bacterium			148.234	0	0	0	0	72.2072	445.3	138.005	0	491.135	69.9393	43.8854	0	0	132.337	0	0	68.1244	0	0	0	0	0	0	0.331448	1.82422	0.388043	2.39659	0.331448	0.123279	0.958403	1.61291			-1.19443		2.80615
Amino acid transporter	Solirubrobacteraceae03	Branched-chain amino acid transport ATP-binding protein LivG (TC 3.A.1.4.1)	AVDCRST_65	Solirubrobacteraceae03_177	Solirubrobacteraceae03_	Branched-chain amino acid transport ATP-binding protein LivG (TC 3.A.1.4.1)	ABC transporter [3.1e-26] | Branched-chain amino acid ATP-binding cassette transporter [2.2e-10] | AAA domain, putative AbiEii toxin, Type IV TA system [2.3e-09]	COG0411	abc transporter	ABC transporter ATP-binding protein OS=Frankiales bacterium YIM 75000			0	0	0	0	176.638	0	0	0	0	0	0	0	0	0	0	0	0	0	0	0	0	0	0	0	0.995868	-0.177646		0.829038		-0.0720993					1.46428		-1.47594
Amino acid transporter	Solirubrobacteraceae03	Branched-chain amino acid transport ATP-binding protein LivG (TC 3.A.1.4.1)	AVDCRST_65	Solirubrobacteraceae03_49	Solirubrobacteraceae03_	Branched-chain amino acid transport ATP-binding protein LivG (TC 3.A.1.4.1)	ABC transporter [1.1e-29] | Branched-chain amino acid ATP-binding cassette transporter [2.5e-10] | AAA domain, putative AbiEii toxin, Type IV TA system [1.8e-07]	COG0411	ABC transporter	ABC transporter ATP-binding protein OS=Solirubrobacterales bacterium			0	354.15	0	765.899	96.9486	0	855.668	283.5	0	0	292.711	358.72	0	0	151.344	0	1472.2	0	0	0	0	0	0	0	0.148316	2.1768	0.315509	3.30855	0.148316	-0.0640434	0.985345	1.70298			1.23933		0.572369
Amino acid transporter	Solirubrobacteraceae04	Branched-chain amino acid transport ATP-binding protein LivG (TC 3.A.1.4.1)	AVDCRST_53	Solirubrobacteraceae04_2180	Solirubrobacteraceae04_	Branched-chain amino acid transport ATP-binding protein LivG (TC 3.A.1.4.1)	ABC transporter [3.7e-29] | Branched-chain amino acid ATP-binding cassette transporter [6.4e-11] | AAA domain, putative AbiEii toxin, Type IV TA system [2e-07]	COG0411	ABC transporter related	ABC transporter ATP-binding protein OS=Solirubrobacterales bacterium			71.9029	0	0	0	0	0	0	0	0	0	0	0	0	0	0	0	0	0	0	0	0	0	0	0	0.95804	0.456252	0.999961	-0.124197				0.838527			-0.540836	0.95804
Amino acid transporter	Solirubrobacteraceae04	Branched-chain amino acid transport ATP-binding protein LivG (TC 3.A.1.4.1)	AVDCRST_53	Solirubrobacteraceae04_403	Solirubrobacteraceae04_	Branched-chain amino acid transport ATP-binding protein LivG (TC 3.A.1.4.1)	ABC transporter [5.3e-28] | Branched-chain amino acid ATP-binding cassette transporter [4.2e-08] | AAA domain [2.2e-06]	COG0411	ABC transporter	Amino acid/amide ABC transporter ATP-binding protein 1, HAAT family OS=Alloactinosynnema album			566.957	0	0	0	0	0	0	0	0	0	0	0	0	0	0	0	0	0	0	0	0	0	0	0	0.90717	-0.682535	0.999961	-1.06058				-0.304733			-2.95906	0.90717
Amino acid transporter	Solirubrobacteraceae05	Branched-chain amino acid transport ATP-binding protein LivG (TC 3.A.1.4.1)	AVDCRST_69	Solirubrobacteraceae05_1408	Solirubrobacteraceae05_	Branched-chain amino acid transport ATP-binding protein LivG (TC 3.A.1.4.1)	ABC transporter [3.7e-27] | AAA domain, putative AbiEii toxin, Type IV TA system [3.7e-09] | Branched-chain amino acid ATP-binding cassette transporter [2.4e-08]	COG0411	abc transporter	ABC transporter related protein OS=Conexibacter woesei (strain DSM 14684 / JCM 11494 / NBRC 100937 / ID131577)			0	0	113.814	0	683.916	0	0	0	173.85	0	284.063	0	0	0	148.537	0	0	0	0	0	0	0	0	0	0.982707	0.496599		1.32901		-0.987833		0.0880508			1.74728		-2.26042
Amino acid transporter	Solirubrobacteraceae06	Branched-chain amino acid transport ATP-binding protein LivG (TC 3.A.1.4.1)	AVDCRST_30	Solirubrobacteraceae06_3544	Solirubrobacteraceae06_	Branched-chain amino acid transport ATP-binding protein LivG (TC 3.A.1.4.1)	ABC transporter [1.8e-29] | Branched-chain amino acid ATP-binding cassette transporter [2.7e-09] | AAA domain, putative AbiEii toxin, Type IV TA system [3.4e-07]	COG0411	ABC transporter	ABC transporter ATP-binding protein OS=Solirubrobacterales bacterium			1274.26	122.811	452.96	192.801	0	422.969	32.7389	359.142	866.292	0	592.138	1145.6	1130.01	2793.88	2361.5	1247.76	1891.18	1931.76	204.076	682.138	604.021	0	715.804	237.424	0.00621959	1.38133	0.149686	-0.161509	0.919455	2.25178	0.00621959	1.8681	0.00863025		-1.70878	0.493023	0.986841
Amino acid transporter	Solirubrobacteraceae07	Branched-chain amino acid transport ATP-binding protein LivG (TC 3.A.1.4.1)	AVDCRST_67	Solirubrobacteraceae07_689	Solirubrobacteraceae07_	Branched-chain amino acid transport ATP-binding protein LivG (TC 3.A.1.4.1)	ABC transporter [8.2e-32] | Branched-chain amino acid ATP-binding cassette transporter [2.4e-09] | AAA domain, putative AbiEii toxin, Type IV TA system [9.7e-09]	COG0411	ABC transporter	ABC transporter ATP-binding protein OS=Solirubrobacterales bacterium			0	0	0	0	0	0	0	0	0	0	0	0	0	0	0	505.067	0	0	0	0	0	0	0	0	0.742377	0.0582572				4.08747	0.742377	0.377115
Amino acid transporter	Sphingomonas03	Branched-chain amino acid transport ATP-binding protein LivG (TC 3.A.1.4.1)	AVDCRST_31	Sphingomonas03_1406	Sphingomonas03_	Branched-chain amino acid transport ATP-binding protein LivG (TC 3.A.1.4.1)	ABC transporter [1.8e-28] | Branched-chain amino acid ATP-binding cassette transporter [6.4e-10]	COG0411	branched-chain amino acid ABC transporter (ATP-binding protein)	ABC transporter ATP-binding protein OS=Methylobacterium sp. 17Sr1-28			0	0	1366.45	0	0	0	0	0	219.181	0	0	0	0	390.031	0	0	661.036	406.729	0	0	0	0	0	0	0.991633	-0.53525		-0.752217		2.27153		0.166766			-4.00356		1.42267
Amino acid transporter	Leptolyngbya01	Branched-chain amino acid transport ATP-binding protein LivG (TC 3.A.1.4.1)	AVDCRST_94	Leptolyngbya01_1285	Leptolyngbya01_	Branched-chain amino acid transport ATP-binding protein LivG (TC 3.A.1.4.1)	ABC transporter [1.9e-30] | AAA domain, putative AbiEii toxin, Type IV TA system [1.5e-09]	COG0411	ABC transporter	ABC transporter ATP-binding protein OS=Leptolyngbya frigida ULC18			0	0	0	0	0	0	0	77.3404	0	142.546	70.0394	0	49.722	0	0	0	0	0	0	0	0	0	0	0	0.993853	2.62478		1.73487		1.36862		3.02404					2.549
Amino acid transporter	Thermoleophilia03	Branched-chain amino acid transport ATP-binding protein LivG (TC 3.A.1.4.1)	AVDCRST_79	Thermoleophilia03_2406	Thermoleophilia03_	Branched-chain amino acid transport ATP-binding protein LivG (TC 3.A.1.4.1)	Branched-chain amino acid transport system / permease component [4.9e-45] | ABC transporter [1.1e-25] | AAA domain, putative AbiEii toxin, Type IV TA system [3.8e-07] | Branched-chain amino acid ATP-binding cassette transporter [7e-07]	COG0411	abc transporter	Uncharacterized protein OS=Williamsia marianensis			29.8408	227.838	150.427	83.6502	125.149	0	95.998	0	0	1053.01	226.247	0	105.835	0	0	254.245	167.862	0	0	796.807	207.899	0	0	0	0.343148	-0.236879	0.887503	-1.57047	0.467651	1.89793	0.343148	0.237389	0.892041		-0.965387	0.866389	-0.661774
Amino acid transporter	Thermoleophilia03	Branched-chain amino acid transport ATP-binding protein LivG (TC 3.A.1.4.1)	AVDCRST_79	Thermoleophilia03_3123	Thermoleophilia03_	Branched-chain amino acid transport ATP-binding protein LivG (TC 3.A.1.4.1)	ABC transporter [3.3e-29] | Branched-chain amino acid ATP-binding cassette transporter [1.7e-11] | AAA domain, putative AbiEii toxin, Type IV TA system [2.8e-07]	COG0411	ABC transporter	ABC transporter ATP-binding protein OS=Actinobacteria bacterium 13_1_20CM_4_69_9			250.275	0	0	0	0	0	0	218.273	0	883.158	0	0	2071.17	0	660.353	0	0	667.162	0	556.903	0	0	0	543.894	0.133097	1.41948	0.458456	-1.74276		3.61091	0.133097	1.82526	0.306612		-2.3999		2.49081
Amino acid transporter	Thermomicrobiales05	Branched-chain amino acid transport ATP-binding protein LivG (TC 3.A.1.4.1)	AVDCRST_43	Thermomicrobiales05_1092	Thermomicrobiales05_	Branched-chain amino acid transport ATP-binding protein LivG (TC 3.A.1.4.1)	ABC transporter [3.4e-30] | Branched-chain amino acid ATP-binding cassette transporter [1.1e-08] | AAA domain, putative AbiEii toxin, Type IV TA system [5.2e-08]	COG0411	ABC transporter related	ATP-binding protein of branched-chain amino acid ABC transporter OS=[Oscillatoria] sp. PCC 6506			42.8847	105.885	154.492	50.3109	89.6322	132.909	128.858	232.286	115.837	92.7306	280.2	178.018	534.303	508.712	278.334	279.119	427.257	321.049	176.733	108.382	101.314	21.0683	31.6972	189.293	0.00408554	0.801117	0.116242	0.0967979	0.923631	1.24928	0.00408554	1.20351	0.0105133		-0.187817	0.925147	0.721414
Amino acid transporter	Thermomicrobiales05	Branched-chain amino acid transport ATP-binding protein LivG (TC 3.A.1.4.1)	AVDCRST_43	Thermomicrobiales05_1462	Thermomicrobiales05_	Branched-chain amino acid transport ATP-binding protein LivG (TC 3.A.1.4.1)	ABC transporter [2.9e-29] | Branched-chain amino acid ATP-binding cassette transporter [3.4e-11] | AAA domain, putative AbiEii toxin, Type IV TA system [2.7e-07]	COG0411	ABC transporter	ATP-binding protein of branched-chain amino acid ABC transporter OS=[Oscillatoria] sp. PCC 6506			18.9937	101.254	0	0	9.6701	68.0137	8.47153	13.2075	24.3696	58.5255	98.2468	50.415	70.2537	215.922	166.481	84.9904	195.404	307.008	11.9938	16.2865	10.6571	0	0	10.763	0.000379157	1.81012	0.051044	-0.0977495	0.964568	2.59669	0.000379157	2.40286	0.0024023		-0.710429		-0.822482
Amino acid transporter	Thermomicrobiales06	Branched-chain amino acid transport ATP-binding protein LivG (TC 3.A.1.4.1)	AVDCRST_87	Thermomicrobiales06_1114	Thermomicrobiales06_	Branched-chain amino acid transport ATP-binding protein LivG (TC 3.A.1.4.1)	ABC transporter [3.4e-30] | Branched-chain amino acid ATP-binding cassette transporter [2.7e-13] | AAA domain, putative AbiEii toxin, Type IV TA system [6.9e-07]	COG0411	ABC transporter	ATP-binding protein of branched-chain amino acid ABC transporter OS=[Oscillatoria] sp. PCC 6506			0	0	0	0	0	0	0	0	0	0	0	0	0	0	0	0	0	147.763	0	0	0	0	0	0	0.99907	0.747185				1.02926		1.20678
Amino acid transporter	Thermomicrobiales07	Branched-chain amino acid transport ATP-binding protein LivG (TC 3.A.1.4.1)	AVDCRST_70	Thermomicrobiales07_1697	Thermomicrobiales07_	Branched-chain amino acid transport ATP-binding protein LivG (TC 3.A.1.4.1)	ABC transporter [5.6e-30] | Branched-chain amino acid ATP-binding cassette transporter [1.2e-10] | AAA domain, putative AbiEii toxin, Type IV TA system [5e-10] | P-loop containing region of AAA domain [2.4e-06]	COG0411	ABC transporter related protein	ABC transporter ATP-binding protein OS=Chloroflexi bacterium			0	0	0	0	0	7.66538	0	22.6139	0	0	0	0	0	0	0	0	30.0078	0	108.964	0	24.4883	9.32103	0	0	0.999475	-1.69263		-0.832733		-0.484651		-1.89101			1.18937		0.974126
Amino acid transporter	Thermomicrobiales08	Branched-chain amino acid transport ATP-binding protein LivG (TC 3.A.1.4.1)	AVDCRST_19	Thermomicrobiales08_3378	Thermomicrobiales08_	Branched-chain amino acid transport ATP-binding protein LivG (TC 3.A.1.4.1)	ABC transporter [3.8e-26] | Branched-chain amino acid ATP-binding cassette transporter [5.1e-12] | AAA domain, putative AbiEii toxin, Type IV TA system [2.7e-07]	COG0411	ABC transporter	ABC transporter ATP-binding protein OS=Chloroflexi bacterium			194.358	117.8	29.2685	72.8568	149.819	42.3414	20.2322	121.779	312.413	176.247	128.418	88.2471	122.206	91.0565	88.6046	113.81	131.792	27.141	0	29.2818	23.1761	9.6969	79.5705	40.4606	0.733511	0.163102	0.864527	0.385026	0.733511	-0.0563406	0.960973	0.161862	0.872097		-0.404843	0.837979	0.590318
Amino acid transporter	Thermomicrobiales08	Branched-chain amino acid transport ATP-binding protein LivG (TC 3.A.1.4.1)	AVDCRST_19	Thermomicrobiales08_3953	Thermomicrobiales08_	Branched-chain amino acid transport ATP-binding protein LivG (TC 3.A.1.4.1)	ABC transporter [1.4e-27] | AAA domain, putative AbiEii toxin, Type IV TA system [2.8e-06] | Branched-chain amino acid ATP-binding cassette transporter [0.00011]	COG0411	ABC transporter related	Amino acid/amide ABC transporter ATP-binding protein 1, HAAT family (TC 3.A.1.4.-) OS=Micromonospora mirobrigensis			108.445	13.0413	5.83244	16.1316	34.8308	63.2814	30.2381	83.4188	0	0	7.99695	29.3089	60.8812	45.3629	5.19311	0	18.759	37.8594	0	19.4503	40.4109	12.8822	19.8204	0	0.481291	-0.536566	0.642114	0.0783598	0.961677	-0.921683		-0.952749	0.481291		-0.15609		0.174498
Amino acid transporter	Thermomicrobiales08	Branched-chain amino acid transport ATP-binding protein LivG (TC 3.A.1.4.1)	AVDCRST_19	Thermomicrobiales08_4683	Thermomicrobiales08_	Branched-chain amino acid transport ATP-binding protein LivG (TC 3.A.1.4.1)	ABC transporter [6.1e-28] | Branched-chain amino acid ATP-binding cassette transporter [4.3e-13] | AAA domain, putative AbiEii toxin, Type IV TA system [4.9e-07]	COG0411	ABC transporter related	ABC transporter ATP-binding protein OS=Chloroflexi bacterium 13_1_40CM_4_68_4			141.817	83.2898	54.6326	41.2104	76.2687	168.846	253.2	258.309	265.068	186.922	170.244	162.226	475.229	251.086	243.219	109.438	191.69	198.04	0	41.4072	54.0756	76.7888	59.0729	29.4248	0.00952164	0.878827	0.0366377	0.83458	0.178868	0.331983	0.664496	1.03967	0.00952164		-0.027194	0.99115	1.40181
Amino acid transporter	Thermomicrobiales09	Branched-chain amino acid transport ATP-binding protein LivG (TC 3.A.1.4.1)	AVDCRST_88	Thermomicrobiales09_1481	Thermomicrobiales09_	Branched-chain amino acid transport ATP-binding protein LivG (TC 3.A.1.4.1)	ABC transporter [1.8e-28] | AAA domain, putative AbiEii toxin, Type IV TA system [3.4e-09] | Branched-chain amino acid ATP-binding cassette transporter [2.3e-06]	COG0411	ABC transporter related	ATP-binding cassette domain-containing protein (Fragment) OS=Candidatus Rokubacteria bacterium			26.4515	0	0	0	275.571	0	0	0	0	0	0	0	0	0	595.989	0	0	0	0	0	0	0	0	0	0.960774	1.40673		1.70383		0.748839		1.4862			1.79399	0.96718	-2.01525
Amino acid transporter	Thermomicrobiales09	Branched-chain amino acid transport ATP-binding protein LivG (TC 3.A.1.4.1)	AVDCRST_88	Thermomicrobiales09_3304	Thermomicrobiales09_	Branched-chain amino acid transport ATP-binding protein LivG (TC 3.A.1.4.1)	ABC transporter [7.7e-28] | AAA domain, putative AbiEii toxin, Type IV TA system [4.5e-07]	COG0411	ABC transporter related	ABC branched-chain amino acid transporter ATPase component OS=Micromonospora sp. ATCC 39149			0	0	0	266.536	75.2735	0	130.295	0	0	0	0	0	0	1595.75	651.188	332.978	0	0	0	0	0	0	0	0	0.472395	3.12423		2.23501		2.21791	0.472395	3.61394			2.55986	0.96718	-0.591469
Amino acid transporter	Thermomicrobiales10	Branched-chain amino acid transport ATP-binding protein LivG (TC 3.A.1.4.1)	AVDCRST_18	Thermomicrobiales10_1015	Thermomicrobiales10_	Branched-chain amino acid transport ATP-binding protein LivG (TC 3.A.1.4.1)	ABC transporter [2.5e-31] | Branched-chain amino acid ATP-binding cassette transporter [4.3e-11] | AAA domain, putative AbiEii toxin, Type IV TA system [2.1e-09]	COG0411	abc transporter	Uncharacterized protein OS=Deltaproteobacteria bacterium 13_1_20CM_2_69_21			18.1725	7.93521	4.14979	34.7848	0	15.1427	44.0136	22.8869	30.5382	9.29228	25.5577	31.8464	20.7092	77.8581	31.6793	18.4319	49.1955	44.0669	0	16.5198	11.4692	28.609	4.82515	0	0.312424	0.703808	0.384647	0.661759	0.625941	0.430314	0.639841	0.858804	0.312424		0.660746	0.878026	0.944887
Amino acid transporter	Thermomicrobiales10	Branched-chain amino acid transport ATP-binding protein LivG (TC 3.A.1.4.1)	AVDCRST_18	Thermomicrobiales10_3177	Thermomicrobiales10_	Branched-chain amino acid transport ATP-binding protein LivG (TC 3.A.1.4.1)	ABC transporter [1.4e-29] | Branched-chain amino acid ATP-binding cassette transporter [4.6e-11] | AAA domain, putative AbiEii toxin, Type IV TA system [1.1e-08]	COG0411	ABC transporter	ABC transporter related protein OS=Meiothermus silvanus (strain ATCC 700542 / DSM 9946 / VI-R2)			81.0991	0	38.0971	35.4824	30.7796	24.4567	25.9926	35.0188	46.7259	28.4359	15.6421	24.3638	46.4738	42.7643	40.9318	47.0037	20.0728	29.0857	12.1377	0	0	10.9435	0	26.8865	0.356322	0.3879	0.676506	0.595944	0.681492	-0.0258054	0.977201	0.375442	0.776949		-0.349731	0.905798	0.00603103
Amino acid transporter	Thermomicrobiales01	Branched-chain amino acid transport ATP-binding protein LivG (TC 3.A.1.4.1)	AVDCRST_73	Thermomicrobiales01_1339	Thermomicrobiales01_	Branched-chain amino acid transport ATP-binding protein LivG (TC 3.A.1.4.1)	ABC transporter [1.3e-29] | Branched-chain amino acid ATP-binding cassette transporter [6.8e-11] | AAA domain, putative AbiEii toxin, Type IV TA system [9.7e-08]	COG0411	ABC transporter	ABC transporter ATP-binding protein OS=Ardenticatenia bacterium			0	0	0	0	0	0	0	0	0	86.1808	65.1906	0	147.107	0	49.133	44.1381	44.5458	38.9327	60.5761	0	0	0	0	0	0.992621	2.83323				4.15619		3.67486
Amino acid transporter	Thermomicrobiales01	Branched-chain amino acid transport ATP-binding protein LivG (TC 3.A.1.4.1)	AVDCRST_73	Thermomicrobiales01_1505	Thermomicrobiales01_	Branched-chain amino acid transport ATP-binding protein LivG (TC 3.A.1.4.1)	ABC transporter [1.2e-24] | Branched-chain amino acid ATP-binding cassette transporter [4.8e-10]	COG0411	ABC transporter related	ABC transporter related protein OS=Sphaerobacter thermophilus (strain DSM 20745 / S 6022)			0	0	0	165.028	47.324	0	0	0	0	0	38.6331	0	0	100.694	0	78.4711	0	0	502.578	0	58.1551	65.0498	0	0	0.992621	-0.176762		0.642115		-0.841749		-0.514059			4.88527		-4.29274
Amino acid transporter	Thermomicrobiales01	Branched-chain amino acid transport ATP-binding protein LivG (TC 3.A.1.4.1)	AVDCRST_73	Thermomicrobiales01_1506	Thermomicrobiales01_	Branched-chain amino acid transport ATP-binding protein LivG (TC 3.A.1.4.1)	Branched-chain amino acid transport system / permease component [1e-37]	0ZKRZ	inner-membrane translocator	Inner-membrane translocator OS=Sphaerobacter thermophilus (strain DSM 20745 / S 6022)			0	0	0	0	0	88.7338	0	0	0	0	0	0	0	0	0	0	0	0	50.0362	0	0	41.2128	0	43.4265		-1.13904		0.253879		-2.47078		-2.50928			4.18858		-3.61596
Amino acid transporter	Thermomicrobiales01	Branched-chain amino acid transport ATP-binding protein LivG (TC 3.A.1.4.1)	AVDCRST_73	Thermomicrobiales01_1715	Thermomicrobiales01_	Branched-chain amino acid transport ATP-binding protein LivG (TC 3.A.1.4.1)	ABC transporter [1.7e-26]	COG0411	ABC transporter related	Lipopolysaccharide export system ATP-binding protein LptB OS=Nocardioides dokdonensis FR1436			127.709	69.5685	0	35.8077	7.70125	124.32	0	90.9002	169.718	199.47	75.4434	105.925	255.365	49.159	0	102.16	0	90.1116	140.206	278.337	0	28.8706	91.2862	30.4213	0.750696	-0.426735	0.750696	-0.320013	0.862295	0.428262	0.871476	-0.20973	0.902441		-0.262465		0.0602928
Amino acid transporter	Thermomicrobiales02	Branched-chain amino acid transport ATP-binding protein LivG (TC 3.A.1.4.1)	AVDCRST_59	Thermomicrobiales02_1462	Thermomicrobiales02_	Branched-chain amino acid transport ATP-binding protein LivG (TC 3.A.1.4.1)	ABC transporter [1.9e-27] | Branched-chain amino acid ATP-binding cassette transporter [1.8e-09] | AAA domain, putative AbiEii toxin, Type IV TA system [4.9e-07]	COG0411	ABC transporter	ABC transporter ATP-binding protein OS=Chloroflexi bacterium RIFCSPLOWO2_02_FULL_71_16			15.9772	52.0626	0	81.7667	32.4248	53.68	49.8	168.768	85.705	104.136	193.895	116.115	0	224.875	110.339	82.7552	124.517	30.9084	34.524	0	35.1729	11.48	10.9544	26.4901	0.0476032	1.39122	0.0476032	1.4138	0.146884	0.473749	0.740158	1.60463	0.0550499		1.40521	0.489304	0.470529
Amino acid transporter	Thermomicrobiales02	Branched-chain amino acid transport ATP-binding protein LivG (TC 3.A.1.4.1)	AVDCRST_59	Thermomicrobiales02_168	Thermomicrobiales02_	Branched-chain amino acid transport ATP-binding protein LivG (TC 3.A.1.4.1)	ABC transporter [7.8e-27] | Branched-chain amino acid ATP-binding cassette transporter [1.7e-13] | AAA domain, putative AbiEii toxin, Type IV TA system [3.6e-07]	COG0411	ABC transporter, ATP-binding protein	ABC transporter OS=Limnochorda pilosa			35.148	42.9493	44.2568	62.2651	30.5703	79.7104	44.243	73.2771	0	0	30.4676	127.72	0	0	42.0115	27.3077	20.5441	38.2471	18.9872	0	58.0321	25.2547	22.5921	16.3898	0.436914	-0.602494	0.554344	0.172824	0.900108	-0.786921	0.670391	-0.945705	0.436914		0.524318	0.782728	-0.659874
Amino acid transporter	Thermomicrobiales02	Branched-chain amino acid transport ATP-binding protein LivG (TC 3.A.1.4.1)	AVDCRST_59	Thermomicrobiales02_1883	Thermomicrobiales02_	Branched-chain amino acid transport ATP-binding protein LivG (TC 3.A.1.4.1)	ABC transporter [1.6e-29] | AAA domain, putative AbiEii toxin, Type IV TA system [9.4e-13] | Branched-chain amino acid ATP-binding cassette transporter [8e-09]	COG0411	ABC transporter related	ABC transporter related protein OS=Sphaerobacter thermophilus (strain DSM 20745 / S 6022)			26.3704	60.1506	150.527	43.6012	91.7438	116.951	72.0788	87.964	84.8738	75.0007	82.292	172.483	35.6146	74.2314	100.864	81.9527	110.978	91.826	34.1892	91.7721	26.1238	26.5269	65.0887	65.583	0.527766	-0.405236	0.527766	-0.0977038	0.93455	0.0423818	0.984021	-0.36199	0.680142		0.161898	0.94622	-0.47317
Amino acid transporter	Thermomicrobiales02	Branched-chain amino acid transport ATP-binding protein LivG (TC 3.A.1.4.1)	AVDCRST_59	Thermomicrobiales02_267	Thermomicrobiales02_	Branched-chain amino acid transport ATP-binding protein LivG (TC 3.A.1.4.1)	ABC transporter [4.3e-24] | Branched-chain amino acid ATP-binding cassette transporter [8e-09]	COG0411	ABC transporter, (ATP-binding protein)	Uncharacterized protein OS=Actinobacteria bacterium RBG_19FT_COMBO_70_19			0	21.1518	108.979	22.9985	0	58.8842	42.0216	21.6527	0	23.0771	0	0	29.2222	60.9078	41.38	70.6054	91.059	94.1805	0	112.95	0	13.9922	0	96.861	0.383103	-1.05113	0.383103	-1.19906	0.519317	0.732893	0.758398	-0.7971	0.618816		-0.739748	0.871503	-0.366856
Amino acid transporter	Thermomicrobiales03	Branched-chain amino acid transport ATP-binding protein LivG (TC 3.A.1.4.1)	AVDCRST_49	Thermomicrobiales03_1887	Thermomicrobiales03_	Branched-chain amino acid transport ATP-binding protein LivG (TC 3.A.1.4.1)	ABC transporter [3.5e-30] | Branched-chain amino acid ATP-binding cassette transporter [5.8e-11] | AAA domain, putative AbiEii toxin, Type IV TA system [5e-08]	COG0411	ABC transporter	ABC transporter ATP-binding protein OS=Ardenticatenia bacterium			84.3188	10.5434	0	17.8083	60.1337	21.6257	122.138	0	0	92.7275	33.133	154.716	51.5666	379.147	102.125	77.5996	186.897	92.5847	0	0	5.17147	26.2618	16.0334	0	0.207577	0.0263932	0.987755	-0.423529	0.849429	1.38768	0.207577	0.495023	0.751171		-0.450714	0.903362	-0.105022
Amino acid transporter	Truepera01	Branched-chain amino acid transport ATP-binding protein LivG (TC 3.A.1.4.1)	AVDCRST_86	Truepera01_3712	Truepera01_	Branched-chain amino acid transport ATP-binding protein LivG (TC 3.A.1.4.1)	ABC transporter [1.6e-27] | AAA domain, putative AbiEii toxin, Type IV TA system [9.5e-08]	COG0411	ABC transporter	ABC transporter related protein OS=Truepera radiovictrix (strain DSM 17093 / CIP 108686 / LMG 22925 / RQ-24)			0	134.352	0	0	0	187.913	0	188.062	0	0	0	0	0	197.576	124.924	0	0	0	0	0	0	0	0	0	0.997389	1.52033		1.8088		-0.656397		1.03351			0.582697		-0.111238
Amino acid transporter	Truepera01	Branched-chain amino acid transport ATP-binding protein LivG (TC 3.A.1.4.1)	AVDCRST_86	Truepera01_4022	Truepera01_	Branched-chain amino acid transport ATP-binding protein LivG (TC 3.A.1.4.1)	ABC transporter [1.6e-25] | Branched-chain amino acid ATP-binding cassette transporter [4.7e-09] | AAA domain, putative AbiEii toxin, Type IV TA system [3.6e-08]	COG0411	(ABC) transporter	ABC transporter OS=Microvirga sp. BSC39			0	0	0	0	0	0	0	0	0	0	0	0	0	0	0	0	0	0	0	0	0	0	0	0
Amino acid transporter	Truepera01	Branched-chain amino acid transport ATP-binding protein LivG (TC 3.A.1.4.1)	AVDCRST_86	Truepera01_799	Truepera01_	Branched-chain amino acid transport ATP-binding protein LivG (TC 3.A.1.4.1)	Branched-chain amino acid ATP-binding cassette transporter [7.7e-12]	COG0411	ABC transporter	ABC transporter related protein OS=Truepera radiovictrix (strain DSM 17093 / CIP 108686 / LMG 22925 / RQ-24)			0	505.707	0	0	0	0	0	0	0	0	0	0	0	0	235.11	0	0	0	0	0	0	0	0	0	0.997389	-0.0185392		-0.560337		0.664232		0.0650783			-1.85994
Amino acid transporter	Nocardioidaceae01	Branched-chain amino acid transport protein AzlC	AVDCRST_46	Nocardioidaceae01_1471	Nocardioidaceae01_	Branched-chain amino acid transport protein AzlC	AzlC protein [3e-31]	COG1296	Azaleucine resistance protein AzlC	Branched-chain amino acid ABC transporter permease OS=Nocardioides sp. Root224			0	0	0	0	0	0	0	0	0	0	0	108.117	0	0	300.096	0	0	0	0	0	0	0	0	0	0.999312	0.127995				2.36456		0.755507
Amino acid transporter	Nocardioidaceae04	Branched-chain amino acid transport protein AzlC	AVDCRST_36	Nocardioidaceae04_2073	Nocardioidaceae04_	Branched-chain amino acid transport protein AzlC	AzlC protein [1.2e-33]	COG1296	Azaleucine resistance protein AzlC	Branched-chain amino acid ABC transporter permease OS=Marmoricola ginsengisoli			0	0	0	0	0	0	0	0	0	0	0	247.915	0	0	214.527	285.561	0	0	0	0	0	0	0	0	0.998732	1.81691				2.97241		2.44072
Amino acid transporter	Acetobacteraceae01	Branched-chain amino acid transport system permease protein LivM (TC 3.A.1.4.1)	AVDCRST_08	Acetobacteraceae01_125	Acetobacteraceae01_	Branched-chain amino acid transport system permease protein LivM (TC 3.A.1.4.1)	Branched-chain amino acid transport system / permease component [9.4e-35]	COG4177	ABC transporter, permease protein	Amino acid/amide ABC transporter membrane protein 2, HAAT family OS=Belnapia rosea			10.1725	85.2663	237.211	81.3938	128.724	81.6446	139.537	89.2587	0	188.392	59.7064	244.27	353.091	406.323	161.494	151.178	252.867	430.617	436.809	111.433	33.9956	153.468	0	388.591	0.0779408	0.49904	0.62334	-0.351184	0.822254	1.05517	0.0779408	0.893664	0.298758		0.00561667	0.997715	-0.155399
Amino acid transporter	Acetobacteraceae01	Branched-chain amino acid transport system permease protein LivM (TC 3.A.1.4.1)	AVDCRST_08	Acetobacteraceae01_1632	Acetobacteraceae01_	Branched-chain amino acid transport system permease protein LivM (TC 3.A.1.4.1)	Branched-chain amino acid transport system / permease component [1.7e-26]	11HHP	Inner-Membrane Translocator	Branched-chain amino acid ABC transporter permease OS=Paracraurococcus sp. DB1506			0	81.0652	33.8285	0	0	14.3302	0	87.2855	0	67.1661	68.1175	37.1576	77.4677	19.3151	24.566	15.6796	96.1634	49.128	41.5287	190.697	0	0	0	93.3335	0.363794	-0.419856	0.8284	-1.38002	0.614364	1.29216	0.363794	0.00922413	0.996672		-2.72246		2.55645
Amino acid transporter	Acetobacteraceae01	Branched-chain amino acid transport system permease protein LivM (TC 3.A.1.4.1)	AVDCRST_08	Acetobacteraceae01_2226	Acetobacteraceae01_	Branched-chain amino acid transport system permease protein LivM (TC 3.A.1.4.1)	Branched-chain amino acid transport system / permease component [6.5e-36]	COG4177	Branched-chain amino acid ABC transporter, permease protein	Amino acid/amide ABC transporter membrane protein 2 (HAAT family) OS=Afipia broomeae			0	0	0	0	0	13.5493	0	0	0	0	0	0	0	36.5253	0	59.3008	0	0	39.2658	0	0	0	0	44.1239	0.999977	0.020629		-0.770472		1.17047		0.481283			1.06796		-0.900934
Amino acid transporter	Acetobacteraceae01	Branched-chain amino acid transport system permease protein LivM (TC 3.A.1.4.1)	AVDCRST_08	Acetobacteraceae01_2741	Acetobacteraceae01_	Branched-chain amino acid transport system permease protein LivM (TC 3.A.1.4.1)	Branched-chain amino acid transport system / permease component [9.5e-30]	COG0559	(ABC) transporter	Amino acid/amide ABC transporter membrane protein 2, HAAT family OS=Bradyrhizobium erythrophlei			23.4361	0	102.47	0	18.5354	0	0	0	0	0	68.7782	75.036	62.5752	78.0099	99.217	0	48.548	132.278	0	0	0	0	0	0	0.0196949	1.07617		-1.7852		3.54649	0.0196949	1.69241	0.325843		-2.55858		-1.20628
Amino acid transporter	Acetobacteraceae01	Branched-chain amino acid transport system permease protein LivM (TC 3.A.1.4.1)	AVDCRST_08	Acetobacteraceae01_2760	Acetobacteraceae01_	Branched-chain amino acid transport system permease protein LivM (TC 3.A.1.4.1)	Branched-chain amino acid transport system / permease component [1.8e-39]	COG4177	Inner-membrane translocator	Branched-chain amino acid transport system permease protein OS=Roseomonas stagni DSM 19981			44.1599	0	32.18	0	0	0	0	0	0	0	0	0	117.908	0	0	0	228.693	62.3119	0	0	73.7893	0	86.786	0	0.333845	-0.139944		-3.6485		4.15309	0.333845	0.634437	0.810945		-3.80424
Amino acid transporter	Acetobacteraceae01	Branched-chain amino acid transport system permease protein LivM (TC 3.A.1.4.1)	AVDCRST_08	Acetobacteraceae01_2862	Acetobacteraceae01_	Branched-chain amino acid transport system permease protein LivM (TC 3.A.1.4.1)	Branched-chain amino acid transport system / permease component [2.9e-48] | Domain of unknown function (DUF3382) [1.2e-14]	COG4177	branched-chain amino acid	Branched-chain amino acid ABC transporter permease OS=Paracraurococcus sp. DB1506			16.9251	70.9336	37.0007	8.464	0	0	34.8244	21.2157	0	107.748	111.758	67.7367	90.381	394.36	197.044	91.4662	245.423	119.411	45.4231	0	0	0	0	68.0572	4.98312e-05	1.86512	0.136233	-0.978336		3.38346	4.98312e-05	2.43352	0.00330608		-3.93707		3.11246
Amino acid transporter	Acetobacteraceae01	Branched-chain amino acid transport system permease protein LivM (TC 3.A.1.4.1)	AVDCRST_08	Acetobacteraceae01_33	Acetobacteraceae01_	Branched-chain amino acid transport system permease protein LivM (TC 3.A.1.4.1)	Branched-chain amino acid transport system / permease component [1.6e-34]	COG4177	Branched-chain amino acid ABC transporter, permease protein	Branched-chain amino acid ABC transporter permease OS=Paracraurococcus sp. DB1506			897.08	336.233	255.109	262.606	86.5232	108.067	112.549	246.841	121.421	519.179	674.22	560.429	803.28	964.999	416.831	428.633	475.907	740.972	293.605	778.969	146.243	935.269	430.001	681.856	1.35445e-05	-0.329546	0.667225	-1.60664	0.00802005	1.61094	1.35445e-05	0.156888	0.805045		-1.52225	0.226075	0.169568
Amino acid transporter	Acetobacteraceae01	Branched-chain amino acid transport system permease protein LivM (TC 3.A.1.4.1)	AVDCRST_08	Acetobacteraceae01_3681	Acetobacteraceae01_	Branched-chain amino acid transport system permease protein LivM (TC 3.A.1.4.1)	Branched-chain amino acid transport system / permease component [3.5e-20]	COG4177	branched-chain amino acid ABC transporter, permease	Amino acid/amide ABC transporter membrane protein 2, HAAT family OS=Belnapia rosea			0	264.025	84.7521	0	0	143.608	0	109.34	161.353	134.619	106.661	209.459	116.45	72.5867	107.706	333.904	301.153	184.624	52.022	0	194.338	73.1092	457.135	204.604	0.296834	-0.247266	0.873145	-0.987712	0.608352	1.04237	0.296834	0.130635	0.918861		-1.13124	0.887396	1.06211
Amino acid transporter	Acetobacteraceae01	Branched-chain amino acid transport system permease protein LivM (TC 3.A.1.4.1)	AVDCRST_08	Acetobacteraceae01_4241	Acetobacteraceae01_	Branched-chain amino acid transport system permease protein LivM (TC 3.A.1.4.1)	Branched-chain amino acid transport system / permease component [8.8e-40]	COG4177	ABC transporter permease protein	Amino acid/amide ABC transporter membrane protein 2, HAAT family OS=Belnapia rosea			0	29.6711	123.818	42.4853	0	26.2254	72.8342	26.6232	39.2879	12.2919	218.156	68.0013	28.3544	70.6964	89.9154	43.0423	131.99	59.9387	76.0008	58.1652	0	0	166.961	128.106	0.459002	0.023831	0.989925	-0.598992	0.763667	0.78387	0.459002	0.346274	0.816657		-0.991061	0.912591	1.1794
Amino acid transporter	Acetobacteraceae02	Branched-chain amino acid transport system permease protein LivM (TC 3.A.1.4.1)	AVDCRST_04	Acetobacteraceae02_1693	Acetobacteraceae02_	Branched-chain amino acid transport system permease protein LivM (TC 3.A.1.4.1)	Branched-chain amino acid transport system / permease component [3.6e-36]	0ZKRZ	inner-membrane translocator	Branched-chain amino acid ABC transporter permease OS=Paracraurococcus sp. DB1506			235.01	21.3279	11.4358	0	0	0	0	0	0	0	97.0243	0	0	74.2451	88.5689	88.2176	63.5985	160.811	149.889	98.4037	49.1562	74.1709	194.306	81.9404	2.1059e-05	-1.57819	0.249838	-5.826	2.1059e-05	5.00586	0.000627408	-0.784616	0.513429		-6.05498
Amino acid transporter	Acetobacteraceae02	Branched-chain amino acid transport system permease protein LivM (TC 3.A.1.4.1)	AVDCRST_04	Acetobacteraceae02_1701	Acetobacteraceae02_	Branched-chain amino acid transport system permease protein LivM (TC 3.A.1.4.1)	Branched-chain amino acid transport system / permease component [5.3e-37]	COG4177	ABC transporter permease protein	Amino acid/amide ABC transporter membrane protein 2, HAAT family OS=Belnapia rosea			0	0	0	15.417	0	0	11.4863	0	0	8.79711	0	29.8386	0	0	18.3221	0	0	0	0	0	0	0	0	0		1.00435		1.09053		-0.17378		0.996706			1.69434		0.0316379
Amino acid transporter	Acetobacteraceae02	Branched-chain amino acid transport system permease protein LivM (TC 3.A.1.4.1)	AVDCRST_04	Acetobacteraceae02_19	Acetobacteraceae02_	Branched-chain amino acid transport system permease protein LivM (TC 3.A.1.4.1)	Branched-chain amino acid transport system / permease component [2.4e-34]	COG4177	Branched-chain amino acid ABC transporter, permease protein	Branched-chain amino acid ABC transporter permease OS=Paracraurococcus sp. DB1506			241.922	522.534	285.896	149.052	93.201	375.597	222.098	405.821	277.98	705.919	703.426	432.72	600.351	1113.68	921.117	749.849	858.579	900.54	637.027	1121.8	1081.44	1075.48	825.802	805.747	9.29024e-05	-0.568234	0.300918	-1.39593	0.00729435	1.23796	9.29024e-05	-0.102943	0.863786		-0.591497	0.61118	0.590699
Amino acid transporter	Acetobacteraceae02	Branched-chain amino acid transport system permease protein LivM (TC 3.A.1.4.1)	AVDCRST_04	Acetobacteraceae02_2157	Acetobacteraceae02_	Branched-chain amino acid transport system permease protein LivM (TC 3.A.1.4.1)	Branched-chain amino acid transport system / permease component [1.4e-38]	COG4177	ABC transporter permease protein	Branched-chain amino acid ABC transporter permease OS=Paracraurococcus sp. DB1506			0	61.0363	98.1814	156.404	25.4022	41.5414	47.6702	122.251	66.2936	16.2265	92.5549	123.836	118.175	129.846	67.5912	193.554	182.006	102.269	11.9153	112.645	46.8918	0	92.6778	130.276	0.59444	0.454014	0.641915	0.371117	0.780799	0.179772	0.828403	0.565466	0.59444		0.68002		0.120933
Amino acid transporter	Acetobacteraceae02	Branched-chain amino acid transport system permease protein LivM (TC 3.A.1.4.1)	AVDCRST_04	Acetobacteraceae02_2188	Acetobacteraceae02_	Branched-chain amino acid transport system permease protein LivM (TC 3.A.1.4.1)	Branched-chain amino acid transport system / permease component [5.7e-25]	11HHP	Branched-chain amino acid transport system / permease component	Branched-chain amino acid ABC transporter permease OS=Paracraurococcus sp. DB1506			144.796	89.357	0	62.4478	41.8373	125.434	58.1575	22.3718	0	71.2668	127.031	30.2159	249.531	129.609	37.1075	83.1606	166.536	67.3745	0	164.912	0	25.896	152.64	100.13	0.488687	-0.110669	0.936144	-0.472548	0.732395	0.566468	0.488687	0.148131	0.906748		0.134591		-1.27468
Amino acid transporter	Acetobacteraceae02	Branched-chain amino acid transport system permease protein LivM (TC 3.A.1.4.1)	AVDCRST_04	Acetobacteraceae02_2317	Acetobacteraceae02_	Branched-chain amino acid transport system permease protein LivM (TC 3.A.1.4.1)	Branched-chain amino acid transport system / permease component [6.6e-49] | Domain of unknown function (DUF3382) [1.4e-15]	COG4177	branched-chain amino acid	Branched-chain amino acid ABC transporter permease OS=Paracraurococcus sp. DB1506			0	49.494	70.7687	40.3542	15.4489	0	4.29505	0	0	85.527	18.7631	0	81.085	38.2877	61.6605	20.472	73.794	74.6362	125.607	0	0	19.1247	0	0	0.088401	0.723333	0.673094	-0.626746		1.84417	0.088401	1.19288	0.389102		-0.930096		-2.75945
Amino acid transporter	Acetobacteraceae02	Branched-chain amino acid transport system permease protein LivM (TC 3.A.1.4.1)	AVDCRST_04	Acetobacteraceae02_456	Acetobacteraceae02_	Branched-chain amino acid transport system permease protein LivM (TC 3.A.1.4.1)	Branched-chain amino acid transport system / permease component [1.5e-35]	COG4177	(ABC) transporter	Amino acid/amide ABC transporter membrane protein 2, HAAT family OS=Stappia indica			14.5256	0	24.0322	0	0	45.757	0	0	36.5105	89.3659	101.947	30.3118	110.142	208.033	18.6126	166.849	250.595	123.912	0	82.7173	51.6504	51.9562	0	28.6994	0.00205976	1.13528	0.38759	-1.08002		2.88429	0.00205976	1.83278	0.0317922		0.374742		-0.406162
Amino acid transporter	Acetobacteraceae02	Branched-chain amino acid transport system permease protein LivM (TC 3.A.1.4.1)	AVDCRST_04	Acetobacteraceae02_628	Acetobacteraceae02_	Branched-chain amino acid transport system permease protein LivM (TC 3.A.1.4.1)	Branched-chain amino acid transport system / permease component [1.2e-35]	COG4177	Branched-chain amino acid transport	Branched-chain amino acid ABC transporter permease OS=Rhizobiales bacterium 64-17			109.929	63.5998	22.7345	14.8157	105.876	0	22.0766	21.2309	17.2695	295.891	289.327	573.499	265.222	270.599	246.505	140.301	110.629	138.533	0	0	0	0	0	81.4488	2.31039e-05	1.94411	0.0475148	-0.0629971	0.973369	2.62192	2.31039e-05	2.4782	0.000274316		-0.516714		-0.943202
Amino acid transporter	Acidimicrobiales01	Branched-chain amino acid transport system permease protein LivM (TC 3.A.1.4.1)	AVDCRST_20	Acidimicrobiales01_230	Acidimicrobiales01_	Branched-chain amino acid transport system permease protein LivM (TC 3.A.1.4.1)	Branched-chain amino acid transport system / permease component [1.8e-33]	COG4177	ABC transporter (Permease)	Uncharacterized protein OS=Acidimicrobiaceae bacterium			415.212	72.2293	378.166	0	85.3808	61.3139	0	41.0927	136.339	83.449	608.49	460.497	839.085	625.083	59.2089	725.438	666.426	72.9389	223.355	837.271	270.966	655.551	355.3	447.45	0.0139156	-0.671484	0.64782	-2.43238	0.0211131	2.41189	0.0139156	-0.0950078	0.961759		-2.35241		0.786668
Amino acid transporter	Acidimicrobiales01	Branched-chain amino acid transport system permease protein LivM (TC 3.A.1.4.1)	AVDCRST_20	Acidimicrobiales01_2529	Acidimicrobiales01_	Branched-chain amino acid transport system permease protein LivM (TC 3.A.1.4.1)	Branched-chain amino acid transport system / permease component [9.5e-47]	COG4177	amino acid	Branched-chain amino acid ABC transporter permease OS=Actinobacteria bacterium			312.923	72.5805	76.0008	57.6751	0	92.4181	0	165.17	0	83.8548	122.29	277.641	337.266	251.249	565.22	364.483	47.8333	586.349	785.545	673.073	0	164.685	0	89.9251	0.0739879	0.0786003	0.975014	-1.2752	0.590745	1.97169	0.0739879	0.65949	0.730094		-1.42103		0.180009
Amino acid transporter	Acidimicrobiales02	Branched-chain amino acid transport system permease protein LivM (TC 3.A.1.4.1)	AVDCRST_50	Acidimicrobiales02_2680	Acidimicrobiales02_	Branched-chain amino acid transport system permease protein LivM (TC 3.A.1.4.1)	Branched-chain amino acid transport system / permease component [1.5e-43]	COG4177	branched chain amino acid transport permease	Amino acid/amide ABC transporter membrane protein 2, HAAT family OS=Intrasporangium calvum (strain ATCC 23552 / DSM 43043 / JCM 3097 / NBRC 12989 / 7 KIP)			0	0	0	0	0	220.692	56.8841	122.465	221.327	0	140.968	0	0	111.924	59.1189	0	0	0	0	758.834	0	0	89.8775	178.285	0.370031	-0.604196	0.835167	0.58651	0.834264	-2.01931	0.370031	-1.74092	0.586279		3.14056		1.01583
Amino acid transporter	Acidimicrobiales02	Branched-chain amino acid transport system permease protein LivM (TC 3.A.1.4.1)	AVDCRST_50	Acidimicrobiales02_879	Acidimicrobiales02_	Branched-chain amino acid transport system permease protein LivM (TC 3.A.1.4.1)	Branched-chain amino acid transport system / permease component [1.2e-14]	COG4177	ABC transporter (Permease)	Urea ABC transporter permease OS=Nonomuraea sp. ATCC 55076			259.646	0	0	0	0	0	0	0	0	0	217.664	0	0	0	0	0	0	0	0	0	0	0	0	1101.13	0.989675	-2.87774		-2.97782		0.8805		-2.51411			-2.21702
Amino acid transporter	Acidimicrobiales03	Branched-chain amino acid transport system permease protein LivM (TC 3.A.1.4.1)	AVDCRST_10	Acidimicrobiales03_3041	Acidimicrobiales03_	Branched-chain amino acid transport system permease protein LivM (TC 3.A.1.4.1)	Branched-chain amino acid transport system / permease component [1e-47]	COG4177	branched chain amino acid transport permease	Leucine/isoleucine/valine transporter permease subunit OS=bacterium ADurb.BinA028			0	0	0	0	0	0	0	0	0	0	0	0	0	0	18.7686	0	0	0	0	0	0	0	0	0	0.998914	0.303627				1.57536		0.811354
Amino acid transporter	Acidimicrobiales04	Branched-chain amino acid transport system permease protein LivM (TC 3.A.1.4.1)	AVDCRST_76	Acidimicrobiales04_3460	Acidimicrobiales04_	Branched-chain amino acid transport system permease protein LivM (TC 3.A.1.4.1)	Branched-chain amino acid transport system / permease component [5e-50]	COG4177	amino acid	Inner-membrane translocator OS=Streptomyces thermoautotrophicus			84.7719	0	0	0	0	0	411.826	0	0	0	0	0	0	0	0	0	308.262	0	0	0	0	0	0	0	0.976678	0.531548	0.999004	0.541161		0.174885		0.541703			-0.83034	0.976678	3.09679
Amino acid transporter	Acidimicrobiales04	Branched-chain amino acid transport system permease protein LivM (TC 3.A.1.4.1)	AVDCRST_76	Acidimicrobiales04_977	Acidimicrobiales04_	Branched-chain amino acid transport system permease protein LivM (TC 3.A.1.4.1)	Branched-chain amino acid transport system / permease component [1.1e-35]	COG4177	amino acid abc	Branched-chain amino acid transport system permease protein LivM (TC 3.A.1.4.1) OS=Kibdelosporangium sp. MJ126-NF4			0	0	0	0	0	0	0	0	0	0	0	0	0	0	0	0	0	0	0	0	0	0	0	0
Amino acid transporter	Rubrobacteraceae15	Branched-chain amino acid transport system permease protein LivM (TC 3.A.1.4.1)	AVDCRST_12	Rubrobacteraceae15_501	Rubrobacteraceae15_	Branched-chain amino acid transport system permease protein LivM (TC 3.A.1.4.1)	Branched-chain amino acid transport system / permease component [2.9e-16]	COG4177	amino acid	Uncharacterized protein OS=Solirubrobacterales bacterium 67-14			0	83.7398	42.7263	159.873	25.6427	202.016	321.322	225.422	52.5489	2599.8	864.336	519.668	2632.33	1859.25	680.631	1006.14	427.931	377.328	0	0	112.925	0	0	156.486	1.03023e-06	3.27251	0.0011566	0.919992	0.706843	3.19075	1.84068e-06	3.84945	1.03023e-06		1.02846		0.743975
Amino acid transporter	Rubrobacteraceae15	Branched-chain amino acid transport system permease protein LivM (TC 3.A.1.4.1)	AVDCRST_12	Rubrobacteraceae15_766	Rubrobacteraceae15_	Branched-chain amino acid transport system permease protein LivM (TC 3.A.1.4.1)	Branched-chain amino acid transport system / permease component [7.5e-13]	COG4177	branched-chain amino acid ABC transporter, permease	Uncharacterized protein OS=Solirubrobacterales bacterium 67-14			711.903	61.5102	0	264.225	56.5068	289.358	354.036	212.89	289.494	2032.87	723.774	1057.06	3466.24	2127.33	1112.79	2217.16	366.721	831.488	810.305	0	174.19	0	0	0	3.11097e-07	2.81747	0.00686612	0.721531	0.789832	2.9868	3.11097e-07	3.36531	0.000171908		-0.462687	0.952201	0.66626
Amino acid transporter	Quadrisphaera01	Branched-chain amino acid transport system permease protein LivM (TC 3.A.1.4.1)	AVDCRST_35	Quadrisphaera01_99	Quadrisphaera01_	Branched-chain amino acid transport system permease protein LivM (TC 3.A.1.4.1)	Branched-chain amino acid transport system / permease component [6.3e-48]	COG4177	amino acid	Branched-chain amino acid transport system permease protein OS=Pseudokineococcus lusitanus			0	118.437	0	240.908	611.833	196.062	0	0	280.295	962.791	376.49	144.385	966.745	439.824	60.8357	1391.26	355.681	329.783	0	0	0	0	0	0	6.83751e-05	3.90731	0.00291288	3.09453		1.33927	0.282793	4.68619	6.83751e-05		2.92049	0.993601	-1.48287
Amino acid transporter	Armatimonadota01	Branched-chain amino acid transport system permease protein LivM (TC 3.A.1.4.1)	AVDCRST_63	Armatimonadota01_201	Armatimonadota01_	Branched-chain amino acid transport system permease protein LivM (TC 3.A.1.4.1)	Branched-chain amino acid transport system / permease component [9.2e-43]	COG4177	inner-membrane translocator	Uncharacterized protein OS=Latescibacteria bacterium DG_63			0	0	0	0	0	66.6122	141.379	0	0	44.2867	0	0	41.1205	175.584	164.945	0	0	34.1616	0	0	0	0	0	0	0.116969	3.00311	0.150093	2.61128		0.821631	0.677471	3.36459	0.116969		2.47208		1.28507
Amino acid transporter	Arthrobacter01	Branched-chain amino acid transport system permease protein LivM (TC 3.A.1.4.1)	AVDCRST_83	Arthrobacter01_189	Arthrobacter01_	Branched-chain amino acid transport system permease protein LivM (TC 3.A.1.4.1)	Branched-chain amino acid transport system / permease component [1.2e-49]	COG4177	amino acid	Branched-chain amino acid ABC transporter permease OS=Arthrobacter sp. MDT2-14			0	0	698.157	0	197.175	373.777	165.233	236.79	52.8805	431.322	0	149.136	0	0	242.984	0	0	0	0	0	0	0	0	0	0.758135	0.721168		0.822093	0.775495	-0.810609	0.758135	0.468867			-0.224274		-0.386652
Amino acid transporter	Pyrinomonadaceae01	Branched-chain amino acid transport system permease protein LivM (TC 3.A.1.4.1)	AVDCRST_74	Pyrinomonadaceae01_2163	Pyrinomonadaceae01_	Branched-chain amino acid transport system permease protein LivM (TC 3.A.1.4.1)	Branched-chain amino acid transport system / permease component [5.3e-44]	COG4177	branched-chain amino acid ABC transporter, permease	Branched-chain amino acid ABC transporter permease OS=Blastocatellia bacterium			0	188.364	109.308	43.9935	71.7627	207.765	47.3888	138.616	87.7289	141.952	165.777	310.037	285.314	570.982	301.096	373.756	73.2485	262.302	97.6721	263.634	86.9663	78.668	118.554	0	0.0396553	0.848917	0.381272	-0.186298	0.892556	1.36768	0.0396553	1.27539	0.120636		0.0386409	0.997736	-0.180667
Amino acid transporter	Chloroflexia02	Branched-chain amino acid transport system permease protein LivM (TC 3.A.1.4.1)	AVDCRST_26	Chloroflexia02_1651	Chloroflexia02_	Branched-chain amino acid transport system permease protein LivM (TC 3.A.1.4.1)	Branched-chain amino acid transport system / permease component [3.8e-41]	COG4177	inner-membrane translocator	Branched-chain amino acid ABC transporter permease OS=Meiothermus sp. Pnk-1			0	10.2589	14.5026	0	0	0	0	0	0	61.1263	26.1611	0	283.038	135.211	172.683	229.319	217.215	222.524	0	0	0	10.173	0	0	5.21796e-09	3.74144	0.010441	-1.98868		6.69198	5.21796e-09	4.47994	1.51432e-06		-2.58961
Amino acid transporter	Chloroflexia02	Branched-chain amino acid transport system permease protein LivM (TC 3.A.1.4.1)	AVDCRST_26	Chloroflexia02_1659	Chloroflexia02_	Branched-chain amino acid transport system permease protein LivM (TC 3.A.1.4.1)	Branched-chain amino acid transport system / permease component [5.6e-40]	COG4177	Branched-chain amino acid transport system / permease component	Inner-membrane translocator OS=Herpetosiphon aurantiacus (strain ATCC 23779 / DSM 785 / 114-95)			28.4948	8.81891	24.9338	0	0	0	0	0	0	0	22.4889	0	105.787	110.42	72.2158	134.879	105.54	206.799	0	0	0	0	12.6551	45.9753	1.28689e-06	1.44992	0.366962	-3.70054		6.08622	1.28689e-06	2.18163	0.0249081		-4.16166
Amino acid transporter	Chloroflexia02	Branched-chain amino acid transport system permease protein LivM (TC 3.A.1.4.1)	AVDCRST_26	Chloroflexia02_2612	Chloroflexia02_	Branched-chain amino acid transport system permease protein LivM (TC 3.A.1.4.1)	Branched-chain amino acid transport system / permease component [7.2e-10]	COG4177	branched-chain amino acid ABC transporter, permease				49.6155	30.7112	108.538	0	13.5711	30.3049	0	0	0	0	0	0	0	40.477	83.8288	90.328	56.5441	36.0082	60.3631	0	0	121.817	0	0	0.451846	-0.934552	0.599137	-1.87895		1.5924	0.451846	-0.526738	0.795034		-1.67694		-1.95166
Amino acid transporter	Chloroflexia02	Branched-chain amino acid transport system permease protein LivM (TC 3.A.1.4.1)	AVDCRST_26	Chloroflexia02_632	Chloroflexia02_	Branched-chain amino acid transport system permease protein LivM (TC 3.A.1.4.1)	Branched-chain amino acid transport system / permease component [5.6e-32]	COG4177	ABC transporter	Amino acid/amide ABC transporter membrane protein 2, HAAT family OS=Desulfomonile tiedjei (strain ATCC 49306 / DSM 6799 / DCB-1)			19.8082	18.3915	181.995	0	0	0	21.5581	17.7645	122.658	73.0553	85.9829	0	117.66	113.119	72.5126	93.7614	259.605	143.757	0	0	97.3784	12.1584	70.3777	63.9197	0.0166443	0.120212	0.927816	-1.36359	0.348325	2.3165	0.0166443	0.630587	0.494491		-5.49422	0.0340604	5.15606
Amino acid transporter	Corynebacteriales01	Branched-chain amino acid transport system permease protein LivM (TC 3.A.1.4.1)	AVDCRST_41	Corynebacteriales01_1113	Corynebacteriales01_	Branched-chain amino acid transport system permease protein LivM (TC 3.A.1.4.1)	Branched-chain amino acid transport system / permease component [1.3e-53]	COG4177	amino acid	Inner-membrane translocator OS=Thermomonospora curvata (strain ATCC 19995 / DSM 43183 / JCM 3096 / NBRC 15933 / NCIMB 10081 / Henssen B9)			30.6525	47.1192	57.2788	38.2098	70.4192	64.285	100.527	55.2881	140.578	146.107	188.229	270.312	254.146	234.692	90.1588	566.999	309.038	180.371	9.38021	32.2928	0	0	0	27.1137	6.66028e-05	2.05088	0.00648159	0.764196	0.535991	1.76492	0.00154378	2.55697	6.66028e-05		0.0647724	0.983707	0.511501
Amino acid transporter	Corynebacteriales01	Branched-chain amino acid transport system permease protein LivM (TC 3.A.1.4.1)	AVDCRST_41	Corynebacteriales01_1620	Corynebacteriales01_	Branched-chain amino acid transport system permease protein LivM (TC 3.A.1.4.1)	Branched-chain amino acid transport system / permease component [5.1e-41]	COG4177	ABC transporter (Permease)	Branched-chain amino acid transport system permease protein OS=Nonomuraea solani			48.5117	13.9823	0	0	0	38.1524	0	0	0	0	127.67	71.3008	62.847	83.5722	0	0	183.41	26.7621	66.8045	38.3308	0	46.6779	0	8.04584	0.0481812	-0.130032	0.960589	-2.91224	0.184935	3.4518	0.0481812	0.547395	0.765218		-1.56444		-1.69912
Amino acid transporter	Corynebacteriales01	Branched-chain amino acid transport system permease protein LivM (TC 3.A.1.4.1)	AVDCRST_41	Corynebacteriales01_4598	Corynebacteriales01_	Branched-chain amino acid transport system permease protein LivM (TC 3.A.1.4.1)	Branched-chain amino acid transport system / permease component [2.6e-42]	COG4177	Inner-membrane translocator	Inner-membrane translocator OS=Mycobacterium tuberculosis			78.2251	82.6706	0	0	0	0	0	0	0	0	45.7486	0	0	99.8224	0	0	197.166	230.154	383.012	144.22	359.462	0	26.0803	17.2985	0.000383734	-1.83838	0.337955	-5.67352	0.000383734	4.60334	0.0368174	-1.00494	0.554507		-5.43155
Amino acid transporter	Craurococcus01	Branched-chain amino acid transport system permease protein LivM (TC 3.A.1.4.1)	AVDCRST_27	Craurococcus01_1205	Craurococcus01_	Branched-chain amino acid transport system permease protein LivM (TC 3.A.1.4.1)	Branched-chain amino acid transport system / permease component [5.1e-32]	COG4177	Branched-chain amino acid ABC transporter, permease protein	Amino acid/amide ABC transporter membrane protein 2, HAAT family OS=Belnapia rosea			862.589	210.644	0	196.604	137.442	290.025	360.447	210.376	231.594	368.479	130.7	273.231	170.464	192.046	203.763	105.263	125.802	79.7792	150.475	154.47	203.776	0	0	178.188	0.716059	-0.249569	0.767767	-0.0721474	0.964424	0.0526035	0.936495	0.0168919	0.988361		-1.0353	0.716059	0.451954
Amino acid transporter	Craurococcus01	Branched-chain amino acid transport system permease protein LivM (TC 3.A.1.4.1)	AVDCRST_27	Craurococcus01_1686	Craurococcus01_	Branched-chain amino acid transport system permease protein LivM (TC 3.A.1.4.1)	Branched-chain amino acid transport system / permease component [1.8e-25]	11HHP	Inner-Membrane Translocator	Amino acid/amide ABC transporter membrane protein 2, HAAT family OS=Belnapia rosea			0	0	0	0	0	0	0	0	0	0	0	0	0	0	0	0	0	0	0	0	0	23.3972	0	0	0.994249	-0.943238		-1.42123				-0.354026
Amino acid transporter	Craurococcus01	Branched-chain amino acid transport system permease protein LivM (TC 3.A.1.4.1)	AVDCRST_27	Craurococcus01_2175	Craurococcus01_	Branched-chain amino acid transport system permease protein LivM (TC 3.A.1.4.1)	Branched-chain amino acid transport system / permease component [4.1e-32]	COG4177	ABC transporter permease protein	Amino acid/amide ABC transporter membrane protein 2, HAAT family OS=Belnapia rosea			0	0	0	0	0	0	0	0	0	75.6951	71.5975	0	0	70.1356	0	0	91.8865	0	0	0	0	0	0	0	0.129236	1.74369				3.7217	0.129236	2.77667
Amino acid transporter	Craurococcus01	Branched-chain amino acid transport system permease protein LivM (TC 3.A.1.4.1)	AVDCRST_27	Craurococcus01_2531	Craurococcus01_	Branched-chain amino acid transport system permease protein LivM (TC 3.A.1.4.1)	Branched-chain amino acid transport system / permease component [6.9e-37]	COG4177	ABC transporter permease protein	Amino acid/amide ABC transporter membrane protein 2, HAAT family OS=Belnapia rosea			0	0	0	31.8102	0	46.9255	43.7398	0	25.6948	368.894	253.763	412.61	279.254	403.945	339.105	102.188	366.383	154.898	146.079	0	0	0	0	0	1.32623e-10	5.31872	3.12478e-05	2.00154		3.89318	5.38852e-09	6.0715	1.32623e-10		1.99095		-0.0047146
Amino acid transporter	Craurococcus01	Branched-chain amino acid transport system permease protein LivM (TC 3.A.1.4.1)	AVDCRST_27	Craurococcus01_3160	Craurococcus01_	Branched-chain amino acid transport system permease protein LivM (TC 3.A.1.4.1)	Branched-chain amino acid transport system / permease component [2.7e-50] | Domain of unknown function (DUF3382) [8.2e-12]	COG4177	branched-chain amino acid	Amino acid/amide ABC transporter membrane protein 2, HAAT family OS=Belnapia rosea			0	20.4292	0	0	0	56.2559	0	0	0	35.7367	0	188.438	74.3954	149.004	45.17	65.3367	32.5357	0	0	0	0	0	0	0	0.00599036	3.07258	0.0874871	0.495424		3.5439	0.0182609	3.83546	0.00599036		0.876926		-3.17988
Amino acid transporter	Craurococcus01	Branched-chain amino acid transport system permease protein LivM (TC 3.A.1.4.1)	AVDCRST_27	Craurococcus01_3298	Craurococcus01_	Branched-chain amino acid transport system permease protein LivM (TC 3.A.1.4.1)	Branched-chain amino acid transport system / permease component [2.3e-36]	COG4177	branched-chain amino acid ABC transporter, permease	Amino acid/amide ABC transporter membrane protein 2, HAAT family OS=Belnapia rosea			0	0	0	122.586	42.8487	67.8131	168.558	65.5861	49.5094	21.5392	122.24	113.576	139.501	0	108.9	78.7595	78.4397	49.7435	35.1837	0	0	0	72.7174	0	0.00550583	3.18866	0.00550583	3.14396	0.0668966	0.366295	0.717255	3.54208	0.00606046		3.59878		0.372875
Amino acid transporter	Craurococcus01	Branched-chain amino acid transport system permease protein LivM (TC 3.A.1.4.1)	AVDCRST_27	Craurococcus01_4034	Craurococcus01_	Branched-chain amino acid transport system permease protein LivM (TC 3.A.1.4.1)	Branched-chain amino acid transport system / permease component [5.1e-42]	COG4177	amino acid ABC transporter	Amino acid/amide ABC transporter membrane protein 2, HAAT family OS=Belnapia rosea			0	0	0	0	0	0	22.9422	0	0	23.4534	0	61.8343	0	0	0	0	0	108.328	0	0	103.761	0	0	0	0.354104	0.757572		-0.712552		2.55418	0.354104	1.80555	0.471696				1.39006
Amino acid transporter	Coleofasciculus01	Branched-chain amino acid transport system permease protein LivM (TC 3.A.1.4.1)	AVDCRST_92	Coleofasciculus01_4014	Coleofasciculus01_	Branched-chain amino acid transport system permease protein LivM (TC 3.A.1.4.1)	Branched-chain amino acid transport system / permease component [8.4e-46]	COG4177	amino acid ABC transporter	Branched-chain amino acid ABC transporter permease OS=Cyanobacteria bacterium UBA8543			0	8.97398	10.1863	10.4972	6.41372	11.6288	23.1543	11.3282	6.27207	14.5376	25.0941	11.4808	23.6146	32.5264	27.0277	17.07	28.7107	12.1853	12.3414	4.73139	10.2424	5.00017	4.9997	0	0.0021148	1.01645	0.0357037	0.373365	0.641735	1.02737	0.00610129	1.32686	0.0021148		0.099136	0.94987	0.55334
Amino acid transporter	Thermosynechococcaceae01	Branched-chain amino acid transport system permease protein LivM (TC 3.A.1.4.1)	AVDCRST_81	Thermosynechococcaceae01_154	Thermosynechococcaceae01_	Branched-chain amino acid transport system permease protein LivM (TC 3.A.1.4.1)	Branched-chain amino acid transport system / permease component [5.7e-32]	COG4177	branched-chain amino acid ABC transporter	Branched-chain amino acid ABC transporter permease protein OS=Nostoc commune HK-02			0	0	59.0507	76.133	288.911	0	0	136.03	65.6719	43.4667	41.8079	0	151.051	117.848	0	11.3675	67.8803	59.7746	16.2426	46.2447	0	12.9119	78.8188	0	0.52893	1.03559	0.52893	1.40517	0.604331	-0.724211	0.723357	0.611165	0.782436		2.71063	0.987619	-0.835548
Amino acid transporter	Thermosynechococcaceae01	Branched-chain amino acid transport system permease protein LivM (TC 3.A.1.4.1)	AVDCRST_81	Thermosynechococcaceae01_4025	Thermosynechococcaceae01_	Branched-chain amino acid transport system permease protein LivM (TC 3.A.1.4.1)	Branched-chain amino acid transport system / permease component [6.4e-46]	COG4177	amino acid ABC transporter	Branched-chain amino acid ABC transporter permease OS=Cyanobacteria bacterium UBA8543			0	0	71.2588	40.1943	0	21.5201	0	0	0	26.2265	126.128	348.097	68.3546	35.553	13.1848	58.2998	163.828	36.0662	9.80031	13.9513	44.5141	0	31.7046	24.1735	0.0345735	0.666888	0.698451	-1.65755	0.596818	2.7571	0.0345735	1.27768	0.347277		-0.258995	0.990052	-3.15891
Amino acid transporter	Mycobacteriales01	Branched-chain amino acid transport system permease protein LivM (TC 3.A.1.4.1)	AVDCRST_07	Mycobacteriales01_1436	Mycobacteriales01_	Branched-chain amino acid transport system permease protein LivM (TC 3.A.1.4.1)	Branched-chain amino acid transport system / permease component [7.2e-32]	COG4177	amino acid abc	Branched-chain amino acid ABC transporter permease OS=Geodermatophilus sp. TF02-6			0	0	51.5829	0	129.652	102.98	156.429	0	72.5406	285.168	149.488	285.587	88.0928	38.8312	265.072	392.93	433.695	248.408	0	72.685	18.8764	0	0	0	0.00316018	2.21014	0.0737001	0.842269	0.716337	1.77277	0.0227564	2.81454	0.00316018		1.72326		0.0563637
Amino acid transporter	Mycobacteriales01	Branched-chain amino acid transport system permease protein LivM (TC 3.A.1.4.1)	AVDCRST_07	Mycobacteriales01_875	Mycobacteriales01_	Branched-chain amino acid transport system permease protein LivM (TC 3.A.1.4.1)	Branched-chain amino acid transport system / permease component [3e-50]	COG4177	amino acid	Branched-chain amino acid ABC transporter permease OS=Frankiales bacterium YIM 75000			0	0	61.0795	281.402	0	34.8398	185.228	45.8565	0	590.92	206.512	563.609	521.555	597.742	645.184	286.32	887.024	84.0403	43.2054	0	0	0	0	0	4.17149e-06	4.10318	0.00197841	2.22221		2.68007	0.000263806	4.60327	4.17149e-06		1.86424		-0.307877
Amino acid transporter	Mycobacteriales02	Branched-chain amino acid transport system permease protein LivM (TC 3.A.1.4.1)	AVDCRST_16	Mycobacteriales02_1573	Mycobacteriales02_	Branched-chain amino acid transport system permease protein LivM (TC 3.A.1.4.1)	Branched-chain amino acid transport system / permease component [6.6e-49]	COG4177	amino acid	Branched-chain amino acid ABC transporter permease OS=Frankiales bacterium YIM 75000			0	0	83.0764	0	0	204.856	0	230.108	0	145.408	290.188	283.536	986.54	409.138	343.087	0	218.685	323.48	0	0	0	0	0	0	0.00366538	3.69546	0.0277485	2.47982		2.20165	0.101801	4.18507	0.00366538		0.856244		0.354481
Amino acid transporter	Mycobacteriales02	Branched-chain amino acid transport system permease protein LivM (TC 3.A.1.4.1)	AVDCRST_16	Mycobacteriales02_2557	Mycobacteriales02_	Branched-chain amino acid transport system permease protein LivM (TC 3.A.1.4.1)	Branched-chain amino acid transport system / permease component [2.1e-31]	COG4177	amino acid abc	Branched-chain amino acid transport system permease protein OS=Geodermatophilus africanus			0	0	70.1597	0	0	0	378.558	97.1653	160.81	0	0	239.452	624.864	431.906	289.743	491.167	738.736	512.223	185.956	0	0	0	0	0	0.000984357	4.26899	0.0114071	3.22507		2.11104	0.117776	4.78746	0.000984357		-2.01582		4.83399
Amino acid transporter	Friedmanniella01	Branched-chain amino acid transport system permease protein LivM (TC 3.A.1.4.1)	AVDCRST_48	Friedmanniella01_122	Friedmanniella01_	Branched-chain amino acid transport system permease protein LivM (TC 3.A.1.4.1)	Branched-chain amino acid transport system / permease component [1.3e-31]	COG4177	amino acid abc	Branched-chain amino acid ABC transporter permease OS=Geodermatophilus sp. TF02-6			0	0	0	0	0	0	0	0	0	0	0	0	0	376.909	43.5278	181.237	0	0	81.4586	0	0	0	0	0	0.985906	1.78452				3.49978		2.58149
Amino acid transporter	Friedmanniella01	Branched-chain amino acid transport system permease protein LivM (TC 3.A.1.4.1)	AVDCRST_48	Friedmanniella01_1366	Friedmanniella01_	Branched-chain amino acid transport system permease protein LivM (TC 3.A.1.4.1)	Branched-chain amino acid transport system / permease component [3.7e-41]	COG4177	branched chain amino acid transport permease	Branched-chain amino acid transport system permease protein OS=Friedmanniella luteola			0	92.7239	76.5999	0	0	31.4357	48.9576	0	0	0	53.3678	36.5444	124.838	152.973	70.6651	0	0	0	0	0	0	0	0	0	0.99725	0.796226		-0.512453		1.91694		1.4218			-2.00111		0.462221
Amino acid transporter	Friedmanniella01	Branched-chain amino acid transport system permease protein LivM (TC 3.A.1.4.1)	AVDCRST_48	Friedmanniella01_3290	Friedmanniella01_	Branched-chain amino acid transport system permease protein LivM (TC 3.A.1.4.1)	Branched-chain amino acid transport system / permease component [9.3e-49]	COG4177	amino acid	Branched-chain amino acid ABC transporter permease OS=Frankiales bacterium YIM 75000			0	0	0	229.837	75.7438	0	0	97.3913	0	783.976	272.476	346.51	546.324	167.362	386.561	929.948	296.905	141.585	192.911	0	0	0	0	0	7.5033e-06	4.45597	0.00371295	2.37277		3.16786	0.00224189	5.18224	7.5033e-06		3.17131		-1.36444
Amino acid transporter	Friedmanniella02	Branched-chain amino acid transport system permease protein LivM (TC 3.A.1.4.1)	AVDCRST_61	Friedmanniella02_1372	Friedmanniella02_	Branched-chain amino acid transport system permease protein LivM (TC 3.A.1.4.1)	Branched-chain amino acid transport system / permease component [1.4e-47]	COG4177	amino acid	Branched-chain amino acid ABC transporter permease OS=Frankiales bacterium YIM 75000			0	0	0	277.04	0	0	0	0	0	340.913	0	70.6164	301.883	0	129.04	338.51	202.972	68.8672	224.851	0	0	0	0	0	0.100132	3.11691		1.2656		2.28256	0.260387	3.50221	0.100132		3.11297		-3.4864
Amino acid transporter	Friedmanniella02	Branched-chain amino acid transport system permease protein LivM (TC 3.A.1.4.1)	AVDCRST_61	Friedmanniella02_2999	Friedmanniella02_	Branched-chain amino acid transport system permease protein LivM (TC 3.A.1.4.1)	Branched-chain amino acid transport system / permease component [6e-23]	COG4177	branched chain amino acid transport permease	Branched-chain amino acid transport system permease protein OS=Friedmanniella luteola			0	0	0	0	0	145.721	0	162.386	231.5	0	389.719	258.062	0	0	117.891	0	370.871	62.9173	0	0	0	0	0	0	0.969001	2.50008		2.35547		0.18019	0.969001	2.49479			1.2806		2.2272
Amino acid transporter	Blastococcus02	Branched-chain amino acid transport system permease protein LivM (TC 3.A.1.4.1)	AVDCRST_52	Blastococcus02_1261	Blastococcus02_	Branched-chain amino acid transport system permease protein LivM (TC 3.A.1.4.1)	Branched-chain amino acid transport system / permease component [1.7e-43]	COG4177	amino acid	Amino acid/amide ABC transporter membrane protein 2, HAAT family OS=Blastococcus sp. DSM 44270			0	0	14.4243	44.4609	114.729	157.223	0	56.5977	60.7975	38.5737	309.519	78.4562	157.976	257.383	169.106	244.233	0	15.1949	0	0	0	0	10.204	14.5197	0.00922527	2.68458	0.039505	1.77473	0.436625	1.81643	0.0829497	3.24901	0.00922527		2.83908	0.99389	-1.85553
Amino acid transporter	Blastococcus02	Branched-chain amino acid transport system permease protein LivM (TC 3.A.1.4.1)	AVDCRST_52	Blastococcus02_988	Blastococcus02_	Branched-chain amino acid transport system permease protein LivM (TC 3.A.1.4.1)	Branched-chain amino acid transport system / permease component [2e-32]	COG4177	amino acid abc	Branched-chain amino acid transport system permease protein OS=Blastococcus sp. DSM 44205			0	0	0	0	28.4086	0	0	0	98.5373	20.8394	106.411	0	78.2342	104.288	51.3895	197.92	0	36.9405	0	0	0	0	0	23.5328	0.029304	2.44415	0.18142	0.221746		2.95607	0.029304	3.04805	0.070418		1.38412	0.99389	1.31331
Amino acid transporter	Blastococcus01	Branched-chain amino acid transport system permease protein LivM (TC 3.A.1.4.1)	AVDCRST_57	Blastococcus01_1826	Blastococcus01_	Branched-chain amino acid transport system permease protein LivM (TC 3.A.1.4.1)	Branched-chain amino acid transport system / permease component [4.2e-34]	COG4177	amino acid abc	Branched-chain amino acid transport system permease protein OS=Blastococcus sp. DSM 44205			0	0	0	0	0	0	0	0	0	0	387.838	0	0	0	0	0	350.166	0	0	0	0	0	0	0	0.908229	0.376358				2.99199		1.0849
Amino acid transporter	Blastococcus01	Branched-chain amino acid transport system permease protein LivM (TC 3.A.1.4.1)	AVDCRST_57	Blastococcus01_2508	Blastococcus01_	Branched-chain amino acid transport system permease protein LivM (TC 3.A.1.4.1)	Branched-chain amino acid transport system / permease component [2.1e-45]	COG4177	amino acid	Branched-chain amino acid ABC transporter permease OS=Blastococcus sp. TBT05-19			0	0	0	525.912	0	0	57.9423	159.259	154.857	0	957.185	408.404	623.427	350.606	0	0	864.21	0	0	600.576	0	0	0	550.449	0.535254	0.527271	0.910836	0.135039		1.3104	0.535254	0.877222	0.750084		2.25158	0.998222	0.749818
Amino acid transporter	Microcoleus01	Branched-chain amino acid transport system permease protein LivM (TC 3.A.1.4.1)	AVDCRST_84	Microcoleus01_6071	Microcoleus01_	Branched-chain amino acid transport system permease protein LivM (TC 3.A.1.4.1)	Branched-chain amino acid transport system / permease component [2.2e-46]	COG4177	amino acid ABC transporter	Amino acid/amide ABC transporter membrane protein 2, HAAT family OS=Oscillatoria nigro-viridis PCC 7112			3.62943	1.66573	5.80753	13.2378	3.11486	5.49725	23.0612	18.4997	6.34232	21.8541	13.0956	13.9999	23.7273	32.4111	25.5527	17.8913	20.8146	19.7101	11.1326	4.62047	2.21806	1.32366	2.78232	2.659	4.89205e-07	1.42204	0.000288342	0.868792	0.173573	1.0042	0.0021306	1.64519	4.89205e-07		0.711877	0.996112	0.745056
Amino acid transporter	Microcoleus01	Branched-chain amino acid transport system permease protein LivM (TC 3.A.1.4.1)	AVDCRST_84	Microcoleus01_637	Microcoleus01_	Branched-chain amino acid transport system permease protein LivM (TC 3.A.1.4.1)	Branched-chain amino acid transport system / permease component [2.4e-27]	COG4177	branched-chain amino acid ABC transporter	Amino acid/amide ABC transporter membrane protein 2, HAAT family OS=Oscillatoria nigro-viridis PCC 7112			0	0.952975	0.504687	8.52009	1.14559	2.09667	7.71047	2.21522	0	2.16992	2.80952	0.65235	3.49648	7.64353	3.06422	0.691603	4.50579	0	1.57352	2.44006	0.0585677	0.189319	0	0	0.0573434	1.75639	0.0573434	1.98492	0.173776	-0.340643	0.765639	1.52078	0.157628		2.57309	0.996112	-0.648756
Amino acid transporter	Microcoleus01	Branched-chain amino acid transport system permease protein LivM (TC 3.A.1.4.1)	AVDCRST_84	Microcoleus01_7105	Microcoleus01_	Branched-chain amino acid transport system permease protein LivM (TC 3.A.1.4.1)		COG4177	branched-chain amino acid ABC transporter	Amino acid/amide ABC transporter membrane protein 2, HAAT family OS=Oscillatoria nigro-viridis PCC 7112			0	0	0	0	0	0	0	0	0	0	0	0	0	0	2.93869	0	0	0	0	0	0	0	0	0		0.228485				0.185467		0.216324
Amino acid transporter	Nocardioidaceae01	Branched-chain amino acid transport system permease protein LivM (TC 3.A.1.4.1)	AVDCRST_46	Nocardioidaceae01_2215	Nocardioidaceae01_	Branched-chain amino acid transport system permease protein LivM (TC 3.A.1.4.1)	Branched-chain amino acid transport system / permease component [6.9e-31]	COG4177	Branched-chain amino acid transport system / permease component	Amino acid/amide ABC transporter membrane protein 2, HAAT family OS=Nocardioides sp. (strain ATCC BAA-499 / JS614)			0	0	594.819	0	272.791	134.275	43.3781	0	523.911	207.926	267.224	775.045	213.607	0	968.071	0	0	407.006	376.716	0	0	0	0	0	0.19104	2.14067	0.19104	1.29081		1.2389	0.440575	2.35751	0.202174		-0.488908	0.975366	0.213046
Amino acid transporter	Nocardioidaceae02	Branched-chain amino acid transport system permease protein LivM (TC 3.A.1.4.1)	AVDCRST_29	Nocardioidaceae02_2243	Nocardioidaceae02_	Branched-chain amino acid transport system permease protein LivM (TC 3.A.1.4.1)	Branched-chain amino acid transport system / permease component [1.5e-51]	COG4177	amino acid	Branched-chain amino acid ABC transporter permease OS=Aeromicrobium camelliae			247.301	107.138	0	75.0793	237.909	348.609	389.96	318.992	180.088	0	1039.89	653.337	839.89	990.663	1232.22	898.434	1237.85	776.389	836.812	0	406.284	0	230.739	572.744	0.000974928	2.03089	0.0344324	0.489903	0.79079	1.59008	0.0135053	2.68853	0.000974928		0.676017	0.836436	0.462193
Amino acid transporter	Nocardioidaceae03	Branched-chain amino acid transport system permease protein LivM (TC 3.A.1.4.1)	AVDCRST_24	Nocardioidaceae03_1896	Nocardioidaceae03_	Branched-chain amino acid transport system permease protein LivM (TC 3.A.1.4.1)	Branched-chain amino acid transport system / permease component [1.2e-47]	COG4177	amino acid	Inner-membrane translocator OS=metagenome			0	448.116	164.729	90.2687	196.64	352.473	496.303	675.766	119.397	2938.86	3596.82	2070.03	2727.97	4134.09	2558.59	1723.39	2155.64	2624.51	774.655	273.101	0	0	0	410.879	2.1869e-14	3.33552	8.67298e-05	1.17681	0.370539	2.78846	2.1869e-14	3.94397	1.17953e-12		-0.0173618	0.997716	1.06273
Amino acid transporter	Nocardioidaceae03	Branched-chain amino acid transport system permease protein LivM (TC 3.A.1.4.1)	AVDCRST_24	Nocardioidaceae03_4	Nocardioidaceae03_	Branched-chain amino acid transport system permease protein LivM (TC 3.A.1.4.1)	Branched-chain amino acid transport system / permease component [6.7e-49]	COG4177	amino acid	Branched-chain amino acid ABC transporter permease OS=Intrasporangium oryzae NRRL B-24470			0	0	0	0	49.6224	13.6841	33.3981	50.5275	0	127.866	82.5147	455.89	158.254	154.554	777.908	457.789	466.266	199.939	0	0	0	0	0	0	0.000170977	3.64834	0.0109055	0.943656		3.38481	0.00021378	4.38204	0.000170977		1.46243		0.37503
Amino acid transporter	Nocardioidaceae05	Branched-chain amino acid transport system permease protein LivM (TC 3.A.1.4.1)	AVDCRST_34	Nocardioidaceae05_822	Nocardioidaceae05_	Branched-chain amino acid transport system permease protein LivM (TC 3.A.1.4.1)	Branched-chain amino acid transport system / permease component [1.9e-49]	COG4177	amino acid	Branched-chain amino acid ABC transporter permease OS=Marmoricola pocheonensis			0	0	0	0	0	0	56.7828	48.0553	0	60.4168	370.484	306.99	0	90.6085	524.952	747.403	401.196	476.155	602.174	0	0	0	0	117.119	0.000612345	3.07173	0.0432067	1.14978		3.94267	0.000612345	4.00042	0.00119195				3.58974
Amino acid transporter	Nocardioidaceae06	Branched-chain amino acid transport system permease protein LivM (TC 3.A.1.4.1)	AVDCRST_72	Nocardioidaceae06_2474	Nocardioidaceae06_	Branched-chain amino acid transport system permease protein LivM (TC 3.A.1.4.1)	Branched-chain amino acid transport system / permease component [5.5e-45]	COG4177	amino acid	Branched-chain amino acid ABC transporter permease OS=Nocardioides sp. Soil796			164.325	0	215.773	0	912.85	0	299.522	0	0	0	0	669.799	1050.99	0	326.501	26.323	454.387	569.307	405.5	0	0	0	0	0	0.381423	1.91562	0.454372	1.73912		1.05227	0.704985	2.03786	0.381423		1.18166	0.966219	-1.64672
Amino acid transporter	Nocardioides02	Branched-chain amino acid transport system permease protein LivM (TC 3.A.1.4.1)	AVDCRST_06	Nocardioides02_3334	Nocardioides02_	Branched-chain amino acid transport system permease protein LivM (TC 3.A.1.4.1)	Branched-chain amino acid transport system / permease component [5.5e-49]	COG4177	amino acid	Inner-membrane translocator OS=Nocardioides sp. CF8			0	0	74.0574	29.7788	7.71194	51.4279	73.1515	41.1382	0	210.737	193.397	341.556	339.862	856.228	277.454	516.964	426.37	358.384	46.8905	0	0	0	0	0	1.85617e-08	4.11228	0.000636024	1.59045		3.15315	1.85617e-08	4.75039	2.62197e-07		0.111228		0.390552
Amino acid transporter	Nocardioidaceae07	Branched-chain amino acid transport system permease protein LivM (TC 3.A.1.4.1)	AVDCRST_47	Nocardioidaceae07_2277	Nocardioidaceae07_	Branched-chain amino acid transport system permease protein LivM (TC 3.A.1.4.1)	Branched-chain amino acid transport system / permease component [1.1e-49]	COG4177	amino acid	Inner-membrane translocator OS=Nocardioides sp. CF8			0	0	0	183.177	45.3742	29.9639	358.923	201.053	91.3015	770.391	1292.66	877.454	1344.01	1281.78	894.139	492.195	0	788.771	0	0	0	0	0	0	4.69609e-08	4.98757	2.40913e-05	4.31125	0.00664656	2.42151	0.00011922	5.53276	4.69609e-08		2.02284		1.54228
Amino acid transporter	Nocardioides03	Branched-chain amino acid transport system permease protein LivM (TC 3.A.1.4.1)	AVDCRST_60	Nocardioides03_1902	Nocardioides03_	Branched-chain amino acid transport system permease protein LivM (TC 3.A.1.4.1)	Branched-chain amino acid transport system / permease component [1.1e-49]	COG4177	amino acid	Branched-chain amino acid ABC transporter permease OS=Nocardioides sp. Soil777			0	0	0	0	82.2235	186.466	375.327	157.78	118.863	1333.68	1923.28	1090.19	1908.47	1923.01	3509.57	1149.55	597.722	1970.37	675.656	0	0	0	0	0	9.71738e-12	5.93586	4.02534e-07	3.89308	0.0498971	3.48785	9.71738e-12	6.6062	1.2474e-11		2.1975		1.24991
Amino acid transporter	Propionibacteriaceae01	Branched-chain amino acid transport system permease protein LivM (TC 3.A.1.4.1)	AVDCRST_75	Propionibacteriaceae01_541	Propionibacteriaceae01_	Branched-chain amino acid transport system permease protein LivM (TC 3.A.1.4.1)	Branched-chain amino acid transport system / permease component [3.2e-41]	COG4177	branched chain amino acid transport permease	Branched-chain amino acid ABC transporter permease protein OS=Microlunatus phosphovorus (strain ATCC 700054 / DSM 10555 / JCM 9379 / NBRC 101784 / NCIMB 13414 / VKM Ac-1990 / NM-1)			57.4405	0	58.4544	100.506	0	91.288	28.2746	85.4849	98.3616	665.918	114.473	181.268	312.702	474.797	202.225	349.693	171.626	345.001	406.271	0	0	0	0	68.0397	0.000977238	2.967	0.0122313	1.59023		2.31518	0.00181886	3.38624	0.000977238		0.64176		0.17503
Amino acid transporter	Actinomycetospora01	Branched-chain amino acid transport system permease protein LivM (TC 3.A.1.4.1)	AVDCRST_54	Actinomycetospora01_3905	Actinomycetospora01_	Branched-chain amino acid transport system permease protein LivM (TC 3.A.1.4.1)	Branched-chain amino acid transport system / permease component [4.2e-47]	COG4177	amino acid	Amino acid/amide ABC transporter membrane protein 2 (HAAT family) OS=Actinomycetospora cinnamomea			0	45.2368	0	22.9515	0	0	138.081	45.2968	38.3213	79.4743	174.624	37.2102	138.124	137.798	203.87	178.037	321.36	0	0	64.9835	47.5695	28.1215	107.864	94.8285	0.150474	0.587646	0.685031	-0.570905	0.760009	1.52312	0.150474	1.0935	0.325784		-0.635252		2.85945
Amino acid transporter	Pseudonocardia01	Branched-chain amino acid transport system permease protein LivM (TC 3.A.1.4.1)	AVDCRST_66	Pseudonocardia01_1232	Pseudonocardia01_	Branched-chain amino acid transport system permease protein LivM (TC 3.A.1.4.1)	Branched-chain amino acid transport system / permease component [6.6e-30]	COG4177	amino acid abc	Branched-chain amino acid ABC transporter permease OS=Pseudonocardia sp. 73-21			67.939	21.491	0	0	0	0	5.63259	12.0409	0	0	7.54979	28.2475	43.9169	37.2367	10.6891	0	88.0499	0	0	0	0	0	9.88069	13.7646	0.074603	-0.535485	0.826345	-2.86451	0.200027	3.09348	0.074603	-0.0123757	0.994445		-5.52586		2.71505
Amino acid transporter	Pseudonocardia01	Branched-chain amino acid transport system permease protein LivM (TC 3.A.1.4.1)	AVDCRST_66	Pseudonocardia01_1631	Pseudonocardia01_	Branched-chain amino acid transport system permease protein LivM (TC 3.A.1.4.1)	Branched-chain amino acid transport system / permease component [1.4e-43]	COG4177	branched chain amino acid transport permease	Branched-chain amino acid ABC transporter permease OS=Pseudonocardia sp. MH-G8			4.77209	12.0764	27.5192	17.6791	0	0	29.6729	67.6612	53.7238	52.743	103.409	99.2065	64.7799	135.136	120.13	70.4166	77.3087	97.6403	0	13.435	0	2.04527	0	1.20855	8.85098e-08	2.76943	0.00120659	1.12618	0.53138	2.27056	0.000113247	3.27475	8.85098e-08		-1.07027		2.27716
Amino acid transporter	Pseudonocardia01	Branched-chain amino acid transport system permease protein LivM (TC 3.A.1.4.1)	AVDCRST_66	Pseudonocardia01_4818	Pseudonocardia01_	Branched-chain amino acid transport system permease protein LivM (TC 3.A.1.4.1)	Branched-chain amino acid transport system / permease component [2.8e-34]	0ZKRZ	ABC transporter permease	Branched-chain amino acid transport system permease protein OS=Nonomuraea solani			8.12747	15.4257	0	0	0	0	3.3691	0	0	0	0	0	0	14.8486	25.5746	6.31201	13.1666	0	0	0	18.166	0	0	0	0.999919	-0.305833		-1.63063		2.0269		0.234443			-3.00835		1.20917
Amino acid transporter	Ramlibacter01	Branched-chain amino acid transport system permease protein LivM (TC 3.A.1.4.1)	AVDCRST_51	Ramlibacter01_1125	Ramlibacter01_	Branched-chain amino acid transport system permease protein LivM (TC 3.A.1.4.1)	Branched-chain amino acid transport system / permease component [6.1e-42]	COG4177	Inner-membrane translocator	ABC-type branched-chain amino acid transport system, permease component OS=Acidovorax sp. CF316			0	0	0	0	0	0	0	0	0	0	0	0	0	0	167.049	63.1918	0	0	0	0	0	0	0	0		-0.770571				1.42059		-1.78874
Amino acid transporter	Ramlibacter01	Branched-chain amino acid transport system permease protein LivM (TC 3.A.1.4.1)	AVDCRST_51	Ramlibacter01_1354	Ramlibacter01_	Branched-chain amino acid transport system permease protein LivM (TC 3.A.1.4.1)		COG4177	amino acid	ABC transporter permease OS=Ramlibacter sp. Leaf400			0	0	0	0	0	0	0	0	0	0	0	0	0	0	0	115.433	0	256.261	0	0	0	0	0	0		-1.21				0.589739		-2.5927
Amino acid transporter	Ramlibacter01	Branched-chain amino acid transport system permease protein LivM (TC 3.A.1.4.1)	AVDCRST_51	Ramlibacter01_153	Ramlibacter01_	Branched-chain amino acid transport system permease protein LivM (TC 3.A.1.4.1)	Branched-chain amino acid transport system / permease component [1.9e-35]	COG4177	amino acid ABC transporter	Uncharacterized protein OS=Candidatus Rokubacteria bacterium RBG_16_73_20			0	0	0	0	0	0	0	0	0	0	0	0	118.852	0	0	33.5872	0	223.69	0	0	0	0	0	0		-0.367145				1.82333		-1.55505
Amino acid transporter	Ramlibacter01	Branched-chain amino acid transport system permease protein LivM (TC 3.A.1.4.1)	AVDCRST_51	Ramlibacter01_1746	Ramlibacter01_	Branched-chain amino acid transport system permease protein LivM (TC 3.A.1.4.1)	Branched-chain amino acid transport system / permease component [1.9e-24]	COG4177	amino acid	Candidate ABC type branched chain amino acid transport systems, permease component OS=Ramlibacter tataouinensis (strain ATCC BAA-407 / DSM 14655 / LMG 21543 / TTB310)			0	0	0	0	0	0	0	0	0	0	213.254	0	374.66	268.645	0	211.755	0	0	0	1196.56	523.92	0	0	0	0.263679	-1.84606	0.420472	-0.8846		2.7094		-2.63266	0.263679
Amino acid transporter	Ramlibacter01	Branched-chain amino acid transport system permease protein LivM (TC 3.A.1.4.1)	AVDCRST_51	Ramlibacter01_217	Ramlibacter01_	Branched-chain amino acid transport system permease protein LivM (TC 3.A.1.4.1)	Branched-chain amino acid transport system / permease component [3.5e-32]	COG4177	Inner-membrane translocator	Uncharacterized protein OS=Alphaproteobacteria bacterium 65-37			0	0	0	0	0	0	0	0	0	0	101.662	0	0	0	133.428	63.0921	0	28.0127	0	0	0	0	0	0		-0.287256				1.98377		-0.896008
Amino acid transporter	Ramlibacter01	Branched-chain amino acid transport system permease protein LivM (TC 3.A.1.4.1)	AVDCRST_51	Ramlibacter01_2406	Ramlibacter01_	Branched-chain amino acid transport system permease protein LivM (TC 3.A.1.4.1)	Branched-chain amino acid transport system / permease component [5.6e-37]	COG4177	ABC transporter (permease)	Branched-chain amino acid ABC transporter permease OS=Burkholderiales bacterium			0	0	0	0	0	0	0	0	0	0	0	0	0	0	267.207	0	0	0	0	0	0	0	0	0		-0.646019				1.56836		-1.70881
Amino acid transporter	Ramlibacter01	Branched-chain amino acid transport system permease protein LivM (TC 3.A.1.4.1)	AVDCRST_51	Ramlibacter01_3129	Ramlibacter01_	Branched-chain amino acid transport system permease protein LivM (TC 3.A.1.4.1)							0	0	0	0	0	0	0	0	0	0	0	0	0	0	0	0	0	0	0	0	0	0	0	0
Amino acid transporter	Ramlibacter01	Branched-chain amino acid transport system permease protein LivM (TC 3.A.1.4.1)	AVDCRST_51	Ramlibacter01_349	Ramlibacter01_	Branched-chain amino acid transport system permease protein LivM (TC 3.A.1.4.1)	Branched-chain amino acid transport system / permease component [1e-16]	COG4177	ABC, transporter	Candidate ABC type branched chain amino acid transport systems, permease component OS=Ramlibacter tataouinensis (strain ATCC BAA-407 / DSM 14655 / LMG 21543 / TTB310)			0	0	0	0	0	0	0	0	0	0	0	0	0	0	0	0	0	0	0	0	0	0	0	0
Amino acid transporter	Ramlibacter01	Branched-chain amino acid transport system permease protein LivM (TC 3.A.1.4.1)	AVDCRST_51	Ramlibacter01_442	Ramlibacter01_	Branched-chain amino acid transport system permease protein LivM (TC 3.A.1.4.1)	Branched-chain amino acid transport system / permease component [7.4e-28]	COG4177	amino acid	Candidate ABC type branched chain amino acid transport systems, permease component OS=Ramlibacter tataouinensis (strain ATCC BAA-407 / DSM 14655 / LMG 21543 / TTB310)			0	0	0	0	0	0	0	0	0	0	0	0	0	0	0	174.489	133.371	726.305	0	0	0	0	0	0		0.318233				2.81868		-0.745967
Amino acid transporter	Ramlibacter01	Branched-chain amino acid transport system permease protein LivM (TC 3.A.1.4.1)	AVDCRST_51	Ramlibacter01_483	Ramlibacter01_	Branched-chain amino acid transport system permease protein LivM (TC 3.A.1.4.1)	Branched-chain amino acid transport system / permease component [3.6e-27]	COG4177	Inner-membrane translocator	Branched-chain amino acid ABC transporter permease OS=Hydrogenophaga sp. IBVHS1			0	0	0	0	0	0	0	0	0	0	121.514	237.882	213.486	306.154	79.7421	150.826	461.138	66.9663	0	0	298.535	0	0	67.6935	0.0105901	0.15632	0.939101	-0.35253		4.04971	0.0105901	-0.84196	0.626519
Amino acid transporter	Ramlibacter01	Branched-chain amino acid transport system permease protein LivM (TC 3.A.1.4.1)	AVDCRST_51	Ramlibacter01_633	Ramlibacter01_	Branched-chain amino acid transport system permease protein LivM (TC 3.A.1.4.1)	Branched-chain amino acid transport system / permease component [1.6e-21]	COG4177	amino acid	Candidate ABC type branched chain amino acid transport systems, permease component OS=Ramlibacter tataouinensis (strain ATCC BAA-407 / DSM 14655 / LMG 21543 / TTB310)			0	0	0	0	0	0	0	0	0	0	0	0	0	0	168.38	191.086	194.744	0	0	0	0	0	0	0		-0.65258				1.54989		-1.70818
Amino acid transporter	Microvirga01	Branched-chain amino acid transport system permease protein LivM (TC 3.A.1.4.1)	AVDCRST_90	Microvirga01_1717	Microvirga01_	Branched-chain amino acid transport system permease protein LivM (TC 3.A.1.4.1)	Branched-chain amino acid transport system / permease component [1.4e-40] | ABC transporter [3.1e-12]	COG4177	ABC transporter permease protein	ABC transporter permease OS=Bosea thiooxidans			0	0	0	0	0	0	0	0	0	0	202.373	296.11	965.317	0	0	0	0	236.404	0	0	0	0	0	0	0.909667	2.1723				3.9225		2.84355
Amino acid transporter	Microvirga01	Branched-chain amino acid transport system permease protein LivM (TC 3.A.1.4.1)	AVDCRST_90	Microvirga01_2414	Microvirga01_	Branched-chain amino acid transport system permease protein LivM (TC 3.A.1.4.1)	Branched-chain amino acid transport system / permease component [1.9e-34]	COG4177	Branched-chain amino acid ABC transporter, permease protein	Amino acid/amide ABC transporter membrane protein 2 (HAAT family) OS=Bosea sp. 1131			0	0	0	0	0	0	0	0	0	0	0	0	591.583	0	0	0	0	289.755	0	0	0	0	0	0	0.950088	0.882682				2.72719		1.69148
Amino acid transporter	Microvirga01	Branched-chain amino acid transport system permease protein LivM (TC 3.A.1.4.1)	AVDCRST_90	Microvirga01_2475	Microvirga01_	Branched-chain amino acid transport system permease protein LivM (TC 3.A.1.4.1)	Branched-chain amino acid transport system / permease component [1e-27]	COG4177	branched-chain amino acid ABC transporter, permease	Branched-chain amino acid ABC transporter permease OS=Phreatobacter cathodiphilus			0	0	0	470.622	0	0	0	0	0	0	457.539	0	818.421	754.095	0	0	0	0	0	0	0	0	0	0	0.489239	2.33083		0.792871		2.18994	0.489239	2.80262			2.60142	0.943131	-2.97009
Amino acid transporter	Microvirga01	Branched-chain amino acid transport system permease protein LivM (TC 3.A.1.4.1)	AVDCRST_90	Microvirga01_547	Microvirga01_	Branched-chain amino acid transport system permease protein LivM (TC 3.A.1.4.1)	Branched-chain amino acid transport system / permease component [1.6e-43]	COG4177	Branched-chain amino acid ABC transporter (Permease protein)	Amino acid/amide ABC transporter membrane protein 2, HAAT family OS=Rhizobiales bacterium GAS113			0	0	0	0	0	455.184	0	0	0	0	0	0	0	0	0	0	527.556	0	0	0	0	0	0	0	0.943131	0.507058		0.530984		-0.243364		0.382802			2.21741	0.943131	-2.72649
Amino acid transporter	Rubellimicrobium01	Branched-chain amino acid transport system permease protein LivM (TC 3.A.1.4.1)	AVDCRST_15	Rubellimicrobium01_3004	Rubellimicrobium01_	Branched-chain amino acid transport system permease protein LivM (TC 3.A.1.4.1)	Branched-chain amino acid transport system / permease component [4.1e-36]	COG4177	Branched-chain amino acid ABC transporter, permease protein	Amino acid/amide ABC transporter membrane protein 2, HAAT family OS=Wenxinia marina DSM 24838			0	71.0293	0	44.7304	167.626	51.7903	35.261	0	40.6015	584.899	398.267	443.549	397.221	365.353	199.702	185.833	93.135	196.537	0	0	65.1813	0	0	14.1034	4.25811e-08	3.1936	0.000531046	1.25766	0.379321	2.48766	1.0451e-06	4.14674	4.25811e-08		1.59706	0.688206	-1.70493
Amino acid transporter	Rubrobacteraceae01	Branched-chain amino acid transport system permease protein LivM (TC 3.A.1.4.1)	AVDCRST_01	Rubrobacteraceae01_2964	Rubrobacteraceae01_	Branched-chain amino acid transport system permease protein LivM (TC 3.A.1.4.1)	Branched-chain amino acid transport system / permease component [5.8e-42]	COG4177	amino acid	Uncharacterized protein OS=Actinobacteria bacterium			49.5844	34.2817	22.1666	17.0076	8.61866	15.1794	46.8458	53.1563	24.0041	218.229	231.383	220.166	513.764	344.507	285.904	342.592	339.249	341.752	178.785	71.9128	47.1359	5.78332	10.4382	71.8626	9.09463e-26	1.76757	0.00444181	-0.688929	0.236796	3.11758	9.09463e-26	2.36798	1.12018e-11		-1.09855	0.124117	1.37734
Amino acid transporter	Rubrobacteraceae02	Branched-chain amino acid transport system permease protein LivM (TC 3.A.1.4.1)	AVDCRST_03	Rubrobacteraceae02_4046	Rubrobacteraceae02_	Branched-chain amino acid transport system permease protein LivM (TC 3.A.1.4.1)	Branched-chain amino acid transport system / permease component [2.6e-42]	COG4177	amino acid	Uncharacterized protein OS=Actinobacteria bacterium			0	3.02206	0	21.9228	17.354	18.3973	29.401	14.8596	20.0045	171.55	114.44	224.986	337.986	205.776	222.084	206.808	171.531	298.385	82.3366	3.54263	44.2931	16.3593	0	19.4008	5.49394e-22	2.80186	0.00224192	0.00648016	0.997465	3.67246	5.49394e-22	3.51578	1.29843e-07		3.85173		0.384431
Amino acid transporter	Rubrobacteraceae07	Branched-chain amino acid transport system permease protein LivM (TC 3.A.1.4.1)	AVDCRST_80	Rubrobacteraceae07_679	Rubrobacteraceae07_	Branched-chain amino acid transport system permease protein LivM (TC 3.A.1.4.1)	Branched-chain amino acid transport system / permease component [5.3e-42]	COG4177	amino acid	Uncharacterized protein OS=Actinobacteria bacterium			37.0186	415.952	326.334	181.257	83.8952	0	0	109.931	0	182.436	152.141	664.31	1585.24	484.55	338.692	200.339	1149.38	1037	716.976	531.062	192.918	0	0	0	0.0014409	1.15654	0.520956	-1.39598		3.33385	0.0014409	1.87512	0.0955		-1.43167		-1.02348
Amino acid transporter	Rubrobacteraceae08	Branched-chain amino acid transport system permease protein LivM (TC 3.A.1.4.1)	AVDCRST_37	Rubrobacteraceae08_3119	Rubrobacteraceae08_	Branched-chain amino acid transport system permease protein LivM (TC 3.A.1.4.1)	Branched-chain amino acid transport system / permease component [7.3e-43]	COG4177	Branched-chain amino acid transport system / permease component	Leucine/isoleucine/valine transporter permease subunit OS=Bacillus krulwichiae			52.6738	95.309	187.351	73.0983	0	17.015	72.7506	151.59	0	222.199	99.0388	119.226	50.3435	112.946	114.272	38.4678	115.404	210.287	204.18	43.712	61.1434	83.1011	63.0106	48.989	0.281572	-0.595102	0.493775	-1.12464	0.28763	1.0036	0.281572	-0.281786	0.74286		-1.88051		1.21949
Amino acid transporter	Rubrobacteraceae09	Branched-chain amino acid transport system permease protein LivM (TC 3.A.1.4.1)	AVDCRST_28	Rubrobacteraceae09_1231	Rubrobacteraceae09_	Branched-chain amino acid transport system permease protein LivM (TC 3.A.1.4.1)	Branched-chain amino acid transport system / permease component [9.1e-46]	COG4177	amino acid	Uncharacterized protein OS=Actinobacteria bacterium			54.2262	7.80835	10.9267	11.3928	21.7494	3.14544	3.48861	6.22132	0	42.5162	10.1658	11.8901	49.3227	34.7495	22.2562	9.3362	53.9357	61.0194	8.39502	9.80806	33.2854	0	0	8.65541	0.0187741	0.167346	0.913337	-1.20101	0.398091	1.92574	0.0187741	0.688281	0.55395		-0.88141	0.827212	-1.66521
Amino acid transporter	Rubrobacteraceae10	Branched-chain amino acid transport system permease protein LivM (TC 3.A.1.4.1)	AVDCRST_02	Rubrobacteraceae10_1818	Rubrobacteraceae10_	Branched-chain amino acid transport system permease protein LivM (TC 3.A.1.4.1)	Branched-chain amino acid transport system / permease component [2.3e-41]	COG4177	amino acid	Uncharacterized protein OS=Actinobacteria bacterium			84.5718	59.7784	110.59	6.34765	15.314	46.4493	60.1379	59.5119	53.2045	389.774	511.579	367.77	656.802	751.714	555.807	503.047	507.74	570.919	319.4	236.502	83.6715	35.0104	23.246	135.177	4.11629e-32	1.30499	0.0818905	-1.5132	0.0125626	3.50968	4.11629e-32	1.92139	2.79765e-08		-1.61051	0.234786	1.09298
Amino acid transporter	Rubrobacteraceae11	Branched-chain amino acid transport system permease protein LivM (TC 3.A.1.4.1)	AVDCRST_14	Rubrobacteraceae11_1391	Rubrobacteraceae11_	Branched-chain amino acid transport system permease protein LivM (TC 3.A.1.4.1)	Branched-chain amino acid transport system / permease component [1.8e-47]	COG4177	amino acid	Uncharacterized protein OS=Actinobacteria bacterium			6.1524	23.7914	9.93614	0	15.3313	26.9165	73.9793	75.5313	0	0	83.9498	67.3701	13.5138	192.157	95.4873	150.835	182.323	136.251	69.6892	45.2752	30.5397	0	0	0	0.0104018	1.97463	0.0475968	1.01684	0.609792	1.44117	0.121639	2.40466	0.0104018		0.274138	0.975505	1.67369
Amino acid transporter	Rubrobacteraceae12	Branched-chain amino acid transport system permease protein LivM (TC 3.A.1.4.1)	AVDCRST_58	Rubrobacteraceae12_2577	Rubrobacteraceae12_	Branched-chain amino acid transport system permease protein LivM (TC 3.A.1.4.1)	Branched-chain amino acid transport system / permease component [8.4e-43]	COG4177	amino acid	Uncharacterized protein OS=Actinobacteria bacterium			105.003	99.6183	71.7566	40.7879	45.3017	68.378	44.0744	107.872	0	272.378	0	0	0	0	0	90.1452	103.192	41.6555	208.268	103.356	320.679	25.5086	251.174	110.055	0.102388	-1.61362	0.102388	-1.48003		0.278041	0.92161	-1.53487	0.241719		-0.899408		0.310662
Amino acid transporter	Rubrobacteraceae13	Branched-chain amino acid transport system permease protein LivM (TC 3.A.1.4.1)	AVDCRST_25	Rubrobacteraceae13_2179	Rubrobacteraceae13_	Branched-chain amino acid transport system permease protein LivM (TC 3.A.1.4.1)	Branched-chain amino acid transport system / permease component [2.2e-43]	COG4177	amino acid	Uncharacterized protein OS=Actinobacteria bacterium			307.272	74.7166	0	0	0	100.734	0	37.9843	0	122.189	49.7971	15.0947	569.826	145.635	234.326	441.048	71.4351	172.148	0	95.6268	103.058	0	46.7884	23.6741	0.00684122	0.507843	0.806508	-1.9337	0.320745	3.0664	0.00684122	1.137	0.363105		-1.88887		-1.45816
Amino acid transporter	Rubrobacteraceae13	Branched-chain amino acid transport system permease protein LivM (TC 3.A.1.4.1)	AVDCRST_25	Rubrobacteraceae13_2530	Rubrobacteraceae13_	Branched-chain amino acid transport system permease protein LivM (TC 3.A.1.4.1)	Branched-chain amino acid transport system / permease component [3.2e-46]	COG4177	amino acid	Uncharacterized protein OS=Actinobacteria bacterium			104.529	183.004	41.6094	211.52	0	102.804	62.4568	503.942	28.3119	62.3498	152.461	46.2148	78.5858	272.483	255.634	639.631	486.019	489.409	91.2209	43.3741	96.4114	0	0	48.3211	0.0264658	1.60628	0.0880699	0.962851	0.563293	1.00855	0.376192	1.88404	0.0264658		-0.153916		0.924899
Amino acid transporter	Solirubrobacteraceae01	Branched-chain amino acid transport system permease protein LivM (TC 3.A.1.4.1)	AVDCRST_13	Solirubrobacteraceae01_1397	Solirubrobacteraceae01_	Branched-chain amino acid transport system permease protein LivM (TC 3.A.1.4.1)	Branched-chain amino acid transport system / permease component [5.2e-38]	COG4177	amino acid abc	Amino acid/amide ABC transporter membrane protein 2, HAAT family OS=Alloactinosynnema album			0	0	0	0	0	0	62.1166	52.068	0	243.257	213.516	185.333	438.97	867.824	145.55	254.967	325.743	254.53	0	0	0	0	0	0	9.35799e-08	4.73383	0.000568715	1.46255		4.07314	1.70447e-06	5.49361	9.35799e-08				3.75889
Amino acid transporter	Solirubrobacteraceae01	Branched-chain amino acid transport system permease protein LivM (TC 3.A.1.4.1)	AVDCRST_13	Solirubrobacteraceae01_2448	Solirubrobacteraceae01_	Branched-chain amino acid transport system permease protein LivM (TC 3.A.1.4.1)	Branched-chain amino acid transport system / permease component [4.1e-32]	0ZKRZ	ABC transporter permease	Uncharacterized protein OS=Candidatus Terasakiella magnetica			190.897	0	0	0	0	0	0	0	0	0	53.97	0	0	0	0	57.2865	82.3373	70.1856	0	0	0	0	0	0	0.998364	-0.694136		-2.95352		3.36926		0.00980063			-4.60917
Amino acid transporter	Solirubrobacteraceae01	Branched-chain amino acid transport system permease protein LivM (TC 3.A.1.4.1)	AVDCRST_13	Solirubrobacteraceae01_3842	Solirubrobacteraceae01_	Branched-chain amino acid transport system permease protein LivM (TC 3.A.1.4.1)	Branched-chain amino acid transport system / permease component [1.6e-30]	COG4177	amino acid ABC transporter	Branched-chain amino acid transport system permease protein OS=Geodermatophilus telluris			138.88	123.097	0	0	80.8963	0	0	0	0	0	78.5281	0	169.944	294.621	133.828	166.708	119.804	136.163	0	0	0	0	0	60.5035	0.0402079	0.621567	0.770056	-1.38202		3.11334	0.0402079	1.22717	0.434549		-1.82373		-2.38213
Amino acid transporter	Solirubrobacteraceae02	Branched-chain amino acid transport system permease protein LivM (TC 3.A.1.4.1)	AVDCRST_38	Solirubrobacteraceae02_3075	Solirubrobacteraceae02_	Branched-chain amino acid transport system permease protein LivM (TC 3.A.1.4.1)	Branched-chain amino acid transport system / permease component [2.8e-42]	COG4177	amino acid	Uncharacterized protein OS=Solirubrobacterales bacterium 67-14			52.1472	141.034	51.3678	198.547	129.406	58.061	78.3258	38.8389	153.584	138.221	196.831	0	318.32	169.951	148.974	276.131	0	95.8616	0	0	0	0	0	0	0.147356	1.65884	0.147356	1.83295	0.209819	0.866442	0.427498	1.64606	0.298412		0.41504	0.931797	-0.579462
Amino acid transporter	Solirubrobacteraceae03	Branched-chain amino acid transport system permease protein LivM (TC 3.A.1.4.1)	AVDCRST_65	Solirubrobacteraceae03_176	Solirubrobacteraceae03_	Branched-chain amino acid transport system permease protein LivM (TC 3.A.1.4.1)	Branched-chain amino acid transport system / permease component [2.7e-49]	COG4177	amino acid	Branched-chain amino acid ABC transporter permease OS=Frankiales bacterium YIM 75000			0	0	0	0	0	0	0	0	320.853	0	0	299.174	779.497	1129.61	631.108	0	0	1031.07	0	0	285.272	0	0	0	0.0362273	2.57253	0.269097	0.0359759		4.23366	0.0362273	3.14119	0.138263				3.11139
Amino acid transporter	Solirubrobacteraceae03	Branched-chain amino acid transport system permease protein LivM (TC 3.A.1.4.1)	AVDCRST_65	Solirubrobacteraceae03_1838	Solirubrobacteraceae03_	Branched-chain amino acid transport system permease protein LivM (TC 3.A.1.4.1)	Branched-chain amino acid transport system / permease component [1.4e-05]	COG4177	Inner-membrane translocator				0	0	0	0	0	0	277.089	306.017	0	0	0	0	1513.32	0	0	0	0	0	0	0	0	0	0	0	0.990494	0.222542		0.812975		0.569379		0.23377					2.21633
Amino acid transporter	Solirubrobacteraceae03	Branched-chain amino acid transport system permease protein LivM (TC 3.A.1.4.1)	AVDCRST_65	Solirubrobacteraceae03_48	Solirubrobacteraceae03_	Branched-chain amino acid transport system permease protein LivM (TC 3.A.1.4.1)	Branched-chain amino acid transport system / permease component [3.1e-32]	COG4177	amino acid	Uncharacterized protein OS=Solirubrobacterales bacterium 67-14			0	0	287.827	0	198.937	197.685	0	0	0	0	0	0	0	0	0	334.404	503.486	0	0	0	0	0	0	0	0.992094	0.417481		0.924983		0.583112		0.467387			0.256991		-2.56058
Amino acid transporter	Solirubrobacteraceae04	Branched-chain amino acid transport system permease protein LivM (TC 3.A.1.4.1)	AVDCRST_53	Solirubrobacteraceae04_2179	Solirubrobacteraceae04_	Branched-chain amino acid transport system permease protein LivM (TC 3.A.1.4.1)	Branched-chain amino acid transport system / permease component [1.2e-41]	COG4177	amino acid	Uncharacterized protein OS=Solirubrobacterales bacterium 67-14			49.8955	0	0	0	0	0	393.396	0	0	0	0	0	0	0	0	0	0	0	0	0	294.257	0	404.602	0	0.900556	-0.575659	0.999961	-0.103022		-0.795383		-0.928229			-0.540836	0.95804	3.17264
Amino acid transporter	Solirubrobacteraceae04	Branched-chain amino acid transport system permease protein LivM (TC 3.A.1.4.1)	AVDCRST_53	Solirubrobacteraceae04_406	Solirubrobacteraceae04_	Branched-chain amino acid transport system permease protein LivM (TC 3.A.1.4.1)	Branched-chain amino acid transport system / permease component [5.5e-40]	COG4177	amino acid abc	Branched-chain amino acid ABC transporter permease OS=Amycolatopsis sp. KNN50.9b			0	0	0	0	0	0	0	432.002	0	0	0	0	0	0	0	0	0	0	0	0	0	0	0	0	0.964396	1.19524	0.999961	1.46368		-0.399992							3.16088
Amino acid transporter	Solirubrobacteraceae05	Branched-chain amino acid transport system permease protein LivM (TC 3.A.1.4.1)	AVDCRST_69	Solirubrobacteraceae05_1354	Solirubrobacteraceae05_	Branched-chain amino acid transport system permease protein LivM (TC 3.A.1.4.1)	Branched-chain amino acid transport system / permease component [4e-26]	COG4177	amino acid	Inner-membrane translocator OS=Conexibacter woesei (strain DSM 14684 / JCM 11494 / NBRC 100937 / ID131577)			0	0	0	0	0	0	0	0	0	0	0	0	0	0	0	0	0	0	0	0	0	0	0	0
Amino acid transporter	Solirubrobacteraceae05	Branched-chain amino acid transport system permease protein LivM (TC 3.A.1.4.1)	AVDCRST_69	Solirubrobacteraceae05_1407	Solirubrobacteraceae05_	Branched-chain amino acid transport system permease protein LivM (TC 3.A.1.4.1)	Branched-chain amino acid transport system / permease component [1.6e-40]	COG4177	amino acid	Inner-membrane translocator OS=Conexibacter woesei (strain DSM 14684 / JCM 11494 / NBRC 100937 / ID131577)			0	0	0	0	0	0	0	0	0	0	286.221	0	0	497.32	0	0	0	0	0	0	0	0	0	0	0.982707	-0.108606				2.01949		0.678495
Amino acid transporter	Solirubrobacteraceae07	Branched-chain amino acid transport system permease protein LivM (TC 3.A.1.4.1)	AVDCRST_67	Solirubrobacteraceae07_690	Solirubrobacteraceae07_	Branched-chain amino acid transport system permease protein LivM (TC 3.A.1.4.1)	Branched-chain amino acid transport system / permease component [1.6e-42]	COG4177	amino acid	Uncharacterized protein OS=Solirubrobacterales bacterium 67-14			177.725	0	0	0	0	0	0	0	0	0	0	0	1277.9	0	0	399.108	0	0	0	0	0	284.145	0	0	0.742377	-0.98745		-2.63078		4.48526	0.742377	0.118837			-1.61051	0.967956
Amino acid transporter	Leptolyngbya01	Branched-chain amino acid transport system permease protein LivM (TC 3.A.1.4.1)	AVDCRST_94	Leptolyngbya01_1284	Leptolyngbya01_	Branched-chain amino acid transport system permease protein LivM (TC 3.A.1.4.1)	Branched-chain amino acid transport system / permease component [1e-63]	COG4177	amino acid ABC transporter	Branched-chain amino acid ABC transporter permease OS=Leptolyngbya frigida ULC18			0	0	0	0	0	0	0	0	0	0	0	0	0	51.7229	0	0	49.4202	0	0	0	0	0	0	0	0.997401	1.9598				2.32441		2.2027
Amino acid transporter	Thermoleophilia03	Branched-chain amino acid transport system permease protein LivM (TC 3.A.1.4.1)	AVDCRST_79	Thermoleophilia03_3122	Thermoleophilia03_	Branched-chain amino acid transport system permease protein LivM (TC 3.A.1.4.1)	Branched-chain amino acid transport system / permease component [1.6e-43]	COG4177	amino acid	Amino acid ABC transporter permease OS=Actinobacteria bacterium 13_1_20CM_3_68_9			447.804	0	0	0	58.6889	552.562	90.0368	292.908	0	987.617	2758.57	0	1389.69	1194.53	797.536	1335.36	2361.57	1007.2	884.381	0	0	890.071	294.428	547.403	0.00357358	2.21623	0.0540766	-0.437225	0.843737	2.89749	0.00357358	2.64231	0.00448126		0.268467		-0.438366
Amino acid transporter	Thermomicrobiales05	Branched-chain amino acid transport system permease protein LivM (TC 3.A.1.4.1)	AVDCRST_43	Thermomicrobiales05_1093	Thermomicrobiales05_	Branched-chain amino acid transport system permease protein LivM (TC 3.A.1.4.1)	Branched-chain amino acid transport system / permease component [2e-45]	COG4177	branched-chain amino acid ABC transporter, permease	Uncharacterized protein OS=Chloroflexi bacterium RIFCSPLOWO2_02_FULL_71_16			105.258	117.931	71.8311	92.7884	52.6808	147.642	101.851	193.526	109.871	73.2956	191.076	146.12	461.914	514.962	358.037	179.979	271.636	304.514	184.755	42.8331	40.0399	66.6109	15.9434	68.7442	0.000116249	1.09942	0.00731322	0.474438	0.405539	1.13627	0.0119641	1.45837	0.000116249		-0.142415	0.937255	0.445112
Amino acid transporter	Thermomicrobiales05	Branched-chain amino acid transport system permease protein LivM (TC 3.A.1.4.1)	AVDCRST_43	Thermomicrobiales05_1461	Thermomicrobiales05_	Branched-chain amino acid transport system permease protein LivM (TC 3.A.1.4.1)	Branched-chain amino acid transport system / permease component [2.6e-45]	COG4177	branched-chain amino acid ABC transporter, permease	Uncharacterized protein OS=Chloroflexi bacterium RIFCSPLOWO2_02_FULL_71_16			0	30.5082	43.204	0	21.8522	11.3849	6.38124	59.6921	18.3565	0	139.304	119.351	92.6084	183.859	203.239	52.3797	132.47	222.006	18.0689	24.5359	8.02754	29.2135	13.6992	24.3219	0.000522837	1.30662	0.133954	-0.524715	0.710578	2.57605	0.000522837	1.92071	0.00402185		-1.0306		1.06208
Amino acid transporter	Thermomicrobiales06	Branched-chain amino acid transport system permease protein LivM (TC 3.A.1.4.1)	AVDCRST_87	Thermomicrobiales06_1115	Thermomicrobiales06_	Branched-chain amino acid transport system permease protein LivM (TC 3.A.1.4.1)	Branched-chain amino acid transport system / permease component [1.1e-45]	COG4177	branched-chain amino acid ABC transporter, permease	Uncharacterized protein OS=Chloroflexi bacterium RIFCSPLOWO2_02_FULL_71_16			0	0	0	0	0	0	179.823	0	0	0	0	0	0	0	0	365.216	0	0	0	0	0	352.398	0	0	0.99907	-0.450548		-0.0778731		0.581945		0.00422246					2.67009
Amino acid transporter	Thermomicrobiales07	Branched-chain amino acid transport system permease protein LivM (TC 3.A.1.4.1)	AVDCRST_70	Thermomicrobiales07_1698	Thermomicrobiales07_	Branched-chain amino acid transport system permease protein LivM (TC 3.A.1.4.1)	Branched-chain amino acid transport system / permease component [3.5e-42]	0ZKRZ	inner-membrane translocator	Branched-chain amino acid ABC transporter permease OS=Chloroflexi bacterium			0	17.9444	24.6943	0	8.31009	26.8398	0	0	0	138.29	13.9229	0	0	0	0	0	21.014	0	0	0	0	6.52738	15.2254	12.6743	0.605937	-1.08898	0.605937	-0.912484		0.728113		-0.727442	0.79256		-0.520342		-2.7849
Amino acid transporter	Thermomicrobiales07	Branched-chain amino acid transport system permease protein LivM (TC 3.A.1.4.1)	AVDCRST_70	Thermomicrobiales07_88	Thermomicrobiales07_	Branched-chain amino acid transport system permease protein LivM (TC 3.A.1.4.1)	Branched-chain amino acid transport system / permease component [7.4e-19]	COG4177	branched-chain amino acid ABC transporter, permease	Uncharacterized protein OS=Chloroflexi bacterium RIFCSPLOWO2_02_FULL_71_16			0	68.5804	0	0	0	0	151.329	30.2615	0	0	79.8162	0	0	0	390.776	0	160.623	73.1322	0	0	0	0	0	0	0.376804	1.87953	0.443028	1.19149		1.51309	0.639117	2.22357	0.376804		-3.25309		4.35431
Amino acid transporter	Thermomicrobiales07	Branched-chain amino acid transport system permease protein LivM (TC 3.A.1.4.1)	AVDCRST_70	Thermomicrobiales07_883	Thermomicrobiales07_	Branched-chain amino acid transport system permease protein LivM (TC 3.A.1.4.1)	Branched-chain amino acid transport system / permease component [1e-37]	COG4177	Inner-membrane translocator	Branched-chain amino acid ABC transporter permease OS=Geodermatophilus sp. LHW52908			14.4645	45.0244	0	0	0	20.2031	0	89.4027	0	65.0594	0	0	42.4147	35.1232	52.4767	8.55225	0	43.2115	0	0	8.06777	0	0	23.8508	0.919248	-0.187691	0.919248	0.0325632	0.991162	0.302414	0.933935	-0.126104	0.970692		-1.44249		1.5335
Amino acid transporter	Thermomicrobiales08	Branched-chain amino acid transport system permease protein LivM (TC 3.A.1.4.1)	AVDCRST_19	Thermomicrobiales08_3375	Thermomicrobiales08_	Branched-chain amino acid transport system permease protein LivM (TC 3.A.1.4.1)	Branched-chain amino acid transport system / permease component [3.5e-35]	COG4177	Branched-chain amino acid ABC transporter (Permease protein)	Branched-chain amino acid ABC transporter permease OS=Ardenticatenia bacterium			16.3499	45.878	8.20716	22.6996	3.50088	0	7.09162	5.3356	43.8018	82.3689	11.253	61.8632	35.6955	63.8326	29.23	0	79.1905	45.6635	0	0	8.12348	36.2546	13.9452	8.10393	0.0682651	0.184798	0.901307	-1.2116	0.404963	2.14194	0.0682651	0.7167	0.499035		-1.59279		0.8585
Amino acid transporter	Thermomicrobiales08	Branched-chain amino acid transport system permease protein LivM (TC 3.A.1.4.1)	AVDCRST_19	Thermomicrobiales08_3950	Thermomicrobiales08_	Branched-chain amino acid transport system permease protein LivM (TC 3.A.1.4.1)	Branched-chain amino acid transport system / permease component [1.5e-36]	COG4177	Inner-membrane translocator	Amino acid/amide ABC transporter membrane protein 2 (HAAT family) OS=Streptomyces sp. 1			17.6585	9.90998	17.7281	30.6456	37.8108	22.4405	3.8296	28.8132	0	0	0	44.543	0	0	15.7848	34.4677	14.2548	16.4394	37.6654	7.39005	8.77366	0	7.53065	26.2576	0.800213	-0.0946093	0.960643	0.417325	0.800213	-0.68783		-0.376343	0.834249		0.901292		-1.23997
Amino acid transporter	Thermomicrobiales08	Branched-chain amino acid transport system permease protein LivM (TC 3.A.1.4.1)	AVDCRST_19	Thermomicrobiales08_4684	Thermomicrobiales08_	Branched-chain amino acid transport system permease protein LivM (TC 3.A.1.4.1)	Branched-chain amino acid transport system / permease component [1.7e-47]	COG4177	branched-chain amino acid ABC transporter, permease	Inner-membrane translocator OS=Thermobaculum terrenum (strain ATCC BAA-798 / YNP1)			148.494	61.4048	82.3857	43.4029	130.53	45.4032	196.613	122.423	41.8756	295.3	102.202	118.286	122.853	251.731	209.585	61.0201	94.6352	145.518	125.027	65.4152	54.3638	54.1568	26.6639	46.4854	0.269596	0.306774	0.582543	0.0644727	0.943541	0.591985	0.412711	0.565918	0.269596		-0.482081	0.751539	0.765197
Amino acid transporter	Thermomicrobiales09	Branched-chain amino acid transport system permease protein LivM (TC 3.A.1.4.1)	AVDCRST_88	Thermomicrobiales09_2371	Thermomicrobiales09_	Branched-chain amino acid transport system permease protein LivM (TC 3.A.1.4.1)	Branched-chain amino acid transport system / permease component [4.5e-39]	COG4177	ABC transporter	Uncharacterized protein OS=Deltaproteobacteria bacterium 13_1_20CM_2_69_21			277.528	0	479.079	426.571	0	0	312.793	434.581	0	0	375.921	0	0	0	260.545	399.681	391.041	0	0	0	0	0	0	0	0.96718	1.00921		1.5535		0.187449		1.09952			-0.595507	0.96718	0.985003
Amino acid transporter	Thermomicrobiales09	Branched-chain amino acid transport system permease protein LivM (TC 3.A.1.4.1)	AVDCRST_88	Thermomicrobiales09_3301	Thermomicrobiales09_	Branched-chain amino acid transport system permease protein LivM (TC 3.A.1.4.1)	Branched-chain amino acid transport system / permease component [3.4e-37]	COG4177	Inner-membrane translocator	Branched-chain amino acid transport system permease protein OS=Geodermatophilus sp. DSM 44511			481.772	0	0	0	0	0	83.5371	0	0	0	0	956.069	0	0	0	0	313.304	0	267.905	0	0	0	0	0	0.960774	1.17706		1.15895		1.79246		1.84731			-3.51576	0.96718	1.76556
Amino acid transporter	Thermomicrobiales09	Branched-chain amino acid transport system permease protein LivM (TC 3.A.1.4.1)	AVDCRST_88	Thermomicrobiales09_383	Thermomicrobiales09_	Branched-chain amino acid transport system permease protein LivM (TC 3.A.1.4.1)	Branched-chain amino acid transport system / permease component [4.2e-35]	COG4177	Branched-chain amino acid ABC transporter permease protein	Uncharacterized protein OS=Chloroflexi bacterium 13_1_40CM_68_15			76.2627	0	0	0	66.2087	0	0	0	0	0	0	0	0	0	0	0	0	0	0	0	0	69.8145	0	0	0.992269	-0.613146		0.0214843		0.391961		-0.640726			-0.245218	0.994861	-0.546309
Amino acid transporter	Thermomicrobiales10	Branched-chain amino acid transport system permease protein LivM (TC 3.A.1.4.1)	AVDCRST_18	Thermomicrobiales10_1016	Thermomicrobiales10_	Branched-chain amino acid transport system permease protein LivM (TC 3.A.1.4.1)	Branched-chain amino acid transport system / permease component [6.2e-37]	COG4177	ABC transporter	Uncharacterized protein OS=Deltaproteobacteria bacterium 13_1_20CM_2_69_21			50.6899	40.8632	44.5204	70.9049	33.0916	94.2245	61.6337	117.858	0	15.9505	54.8384	37.5825	7.10961	92.5242	79.7553	87.0072	126.669	122.363	30.6378	56.7137	27.5622	49.1083	33.1302	39.5888	0.393225	0.111068	0.879272	0.291327	0.704284	0.062004	0.955017	0.13615	0.867625		0.562268	0.67425	-0.260319
Amino acid transporter	Thermomicrobiales10	Branched-chain amino acid transport system permease protein LivM (TC 3.A.1.4.1)	AVDCRST_18	Thermomicrobiales10_121	Thermomicrobiales10_	Branched-chain amino acid transport system permease protein LivM (TC 3.A.1.4.1)	Branched-chain amino acid transport system / permease component [2.7e-14]	COG4177	amino acid abc	ABC-type branched-chain amino acid transport system, permease component OS=Saccharomonospora marina XMU15			0	0	0	0	0	0	0	0	0	0	0	0	0	0	0	0	0	0	0	0	0	0	0	0
Amino acid transporter	Thermomicrobiales10	Branched-chain amino acid transport system permease protein LivM (TC 3.A.1.4.1)	AVDCRST_18	Thermomicrobiales10_3173	Thermomicrobiales10_	Branched-chain amino acid transport system permease protein LivM (TC 3.A.1.4.1)	Branched-chain amino acid transport system / permease component [6.3e-40]	COG4177	inner-membrane translocator	Branched-chain amino acid ABC transporter permease OS=Meiothermus sp. Pnk-1			0	7.88355	6.18416	25.9188	1.24908	26.3272	10.3564	14.9217	22.7545	0	7.6174	26.6955	6.17231	35.7005	58.2251	25.1788	18.3282	54.0811	26.5986	49.2368	5.12754	13.3232	7.1906	9.81989	0.475037	0.404955	0.689178	0.218677	0.882291	0.621365	0.536697	0.616443	0.577022		1.91371	0.475037	-0.312407
Amino acid transporter	Thermomicrobiales01	Branched-chain amino acid transport system permease protein LivM (TC 3.A.1.4.1)	AVDCRST_73	Thermomicrobiales01_1340	Thermomicrobiales01_	Branched-chain amino acid transport system permease protein LivM (TC 3.A.1.4.1)	Branched-chain amino acid transport system / permease component [1.1e-45]	COG4177	branched-chain amino acid ABC transporter, permease	Uncharacterized protein OS=Chloroflexi bacterium RIFCSPLOWO2_02_FULL_71_16			0	0	0	0	19.5218	59.0883	91.1399	9.60089	0	0	0	0	0	124.612	36.0336	0	49.004	0	0	0	0	0	0	19.2786	0.992621	2.15178		2.89645		-0.588445		1.78594			4.19108		0.0697868
Amino acid transporter	Thermomicrobiales01	Branched-chain amino acid transport system permease protein LivM (TC 3.A.1.4.1)	AVDCRST_73	Thermomicrobiales01_1719	Thermomicrobiales01_	Branched-chain amino acid transport system permease protein LivM (TC 3.A.1.4.1)	Branched-chain amino acid transport system / permease component [6.6e-38]	COG4177	Inner-membrane translocator	Branched-chain amino acid transport system permease protein OS=Geodermatophilus obscurus			0	0	0	0	0	0	82.5305	41.7309	0	68.6802	25.9762	0	0	33.8523	0	123.113	0	0	0	0	0	0	0	20.9489	0.992621	1.89658		1.99112		0.461325		2.11853					4.34879
Amino acid transporter	Thermomicrobiales02	Branched-chain amino acid transport system permease protein LivM (TC 3.A.1.4.1)	AVDCRST_59	Thermomicrobiales02_1463	Thermomicrobiales02_	Branched-chain amino acid transport system permease protein LivM (TC 3.A.1.4.1)	Branched-chain amino acid transport system / permease component [3e-44]	COG4177	branched-chain amino acid ABC transporter, permease	Inner-membrane translocator OS=Thermobaculum terrenum (strain ATCC BAA-798 / YNP1)			24.0903	65.4163	121.334	33.1927	52.382	20.2346	132.848	267.861	0	28.5482	146.177	189.667	90.3755	94.1847	115.178	68.6278	75.0982	17.4763	0	17.4661	0	21.6369	16.5169	79.8832	0.432335	0.228447	0.817911	0.47011	0.723391	0.0592514	0.98374	0.278426	0.817485		-0.899528	0.566407	1.63887
Amino acid transporter	Thermomicrobiales02	Branched-chain amino acid transport system permease protein LivM (TC 3.A.1.4.1)	AVDCRST_59	Thermomicrobiales02_173	Thermomicrobiales02_	Branched-chain amino acid transport system permease protein LivM (TC 3.A.1.4.1)	Branched-chain amino acid transport system / permease component [1.7e-37]	COG4177	Branched-chain amino acid ABC transporter (Permease protein)	ABC transporter permease OS=Mesorhizobium sp. L2C084A000			12.1649	26.4267	13.6156	9.57793	14.1074	24.5229	11.6669	13.5262	0	72.0802	28.12	88.4091	0	76.0969	25.8496	37.8055	56.8836	47.0668	35.0484	17.6397	26.7803	5.8272	16.6811	10.0847	0.142483	0.121488	0.919938	-0.688449	0.626442	1.6361	0.142483	0.66481	0.53148		-0.0349057	0.994016	-0.977904
Amino acid transporter	Thermomicrobiales02	Branched-chain amino acid transport system permease protein LivM (TC 3.A.1.4.1)	AVDCRST_59	Thermomicrobiales02_1880	Thermomicrobiales02_	Branched-chain amino acid transport system permease protein LivM (TC 3.A.1.4.1)	Branched-chain amino acid transport system / permease component [3.5e-43]	COG4177	inner-membrane translocator	Inner-membrane translocator OS=Sphaerobacter thermophilus (strain DSM 20745 / S 6022)			21.3355	27.8091	7.16392	30.2369	22.2681	34.4076	39.9008	71.1688	68.6686	106.191	96.1708	31.0113	124.863	160.155	13.6009	99.4578	39.9061	49.5289	55.3227	0	14.0906	30.6601	17.5537	0	0.164413	0.865577	0.279747	0.646727	0.62271	0.917226	0.350208	1.22306	0.164413		0.659673	0.83286	0.58868
Amino acid transporter	Thermomicrobiales02	Branched-chain amino acid transport system permease protein LivM (TC 3.A.1.4.1)	AVDCRST_59	Thermomicrobiales02_270	Thermomicrobiales02_	Branched-chain amino acid transport system permease protein LivM (TC 3.A.1.4.1)	Branched-chain amino acid transport system / permease component [1e-40]	0ZKRZ	inner-membrane translocator	Branched-chain amino acid ABC transporter permease OS=Ardenticatenia bacterium			2.25131	22.008	15.1187	10.6353	0	9.0767	29.1484	0	0	8.00375	0	0	0	21.1244	0	10.4948	21.0544	13.0657	9.72939	29.3806	0	0	9.26132	33.5939	0.318735	-1.42559	0.318735	-0.950664	0.679211	-0.271473		-1.5648	0.364505		-0.981123		0.62933
Amino acid transporter	Thermomicrobiales03	Branched-chain amino acid transport system permease protein LivM (TC 3.A.1.4.1)	AVDCRST_49	Thermomicrobiales03_1886	Thermomicrobiales03_	Branched-chain amino acid transport system permease protein LivM (TC 3.A.1.4.1)	Branched-chain amino acid transport system / permease component [3.4e-46]	COG4177	branched-chain amino acid ABC transporter, permease	Uncharacterized protein OS=Chloroflexi bacterium RIFCSPLOWO2_02_FULL_71_16			0	23.7292	20.6819	13.3599	13.5338	64.8951	73.3031	45.3555	85.3806	278.259	99.4264	0	77.3711	121.902	68.1021	174.647	112.169	90.2949	43.4816	132.374	0	0	0	13.0341	0.161607	0.831548	0.499067	0.404691	0.842798	1.24775	0.161607	1.19327	0.373441		0.912303		0.512896
Amino acid transporter	Truepera01	Branched-chain amino acid transport system permease protein LivM (TC 3.A.1.4.1)	AVDCRST_86	Truepera01_3650	Truepera01_	Branched-chain amino acid transport system permease protein LivM (TC 3.A.1.4.1)	Branched-chain amino acid transport system / permease component [8.2e-36]	COG4177	inner-membrane translocator	Inner-membrane translocator OS=Truepera radiovictrix (strain DSM 17093 / CIP 108686 / LMG 22925 / RQ-24)			0	0	0	0	79.1883	199.002	119.243	0	246.105	422.703	148.241	104.551	0	0	176.395	179.397	0	0	0	0	0	379.337	0	0	0.735027	1.38863		1.13613		0.0568864	0.988544	1.38993	0.735027		3.60734		0.340503
Amino acid transporter	Truepera01	Branched-chain amino acid transport system permease protein LivM (TC 3.A.1.4.1)	AVDCRST_86	Truepera01_3713	Truepera01_	Branched-chain amino acid transport system permease protein LivM (TC 3.A.1.4.1)		COG4177	inner-membrane translocator	Inner-membrane translocator OS=Truepera radiovictrix (strain DSM 17093 / CIP 108686 / LMG 22925 / RQ-24)			0	0	0	0	0	0	0	0	0	0	309.87	0	0	0	0	0	0	0	0	0	0	0	0	0		0.895154				0.984828		1.10701
Amino acid transporter	Gemmatimonadaceae01	Cationic amino acid transporter - APC Superfamily	AVDCRST_11	Gemmatimonadaceae01_1418	Gemmatimonadaceae01_	Cationic amino acid transporter - APC Superfamily	Amino acid permease [2.7e-49] | Amino acid permease [6.9e-35] | Spore germination protein [5.7e-08] | Tryptophan/tyrosine permease family [2e-05]	COG0531	amino acid	Amino acid permease OS=Acidobacteria bacterium			457.899	0	181.852	0	0	29.103	48.0107	0	0	0	0	0	0	0	21.4577	0	0	85.1204	0	0	0	0	0	0	0.16331	-1.64079		-0.97575	0.684131	0.400091		-1.38807			-3.96639	0.16331	0.700909
[truncated: 16,808 more rows]
[truncated: 11 more columns]
