# Supplementary material for: Survival and rapid resuscitation permit limited productivity in desert microbial communities
Source: Nat Commun. 2024 Apr 17;15:3056. doi: 10.1038/s41467-024-46920-6 (PMC11519504; doi:10.1038/s41467-024-46920-6)
Supplement: Supplementary file 7 — Supplementary Data 4 [file 41467_2024_46920_MOESM7_ESM.xlsx]

## Sheet: Chemicals
Relevant chemicals - enzymes	Company	Country	Catalogue number	Notes
RNaseOUT recombinant ribonuclease inhibitor	Invitrogen Life Technologies	USA	#10777019
Agilent RNA 6000 Pico kit	Agilent Technologies GmbH	USA	#5067-1513	RNA integrity/quality assesment
Deuterium oxid 99.9 atom% (culture experiments)	Bartelt GmbH	Austria	#301689	producer ZEOtope
Aqua Phenol pH 4.5	Carl Roth (Lactan)	Germany	#A980.1
ROTI® Aqua-P/C/I (phenol/chloroform/isoamylalcohol)	Carl Roth (Lactan)	Germany	#X985.1
ROTI® C/I (chloroform/isoamylalcohol)	Carl Roth (Lactan)	Germany	#X984.1
Water, BioScience grade, nuclease-free, DEPC-treated, autoclaved	Carl Roth (Lactan)	Germany	#T143.3	for DNA/ RNA extraction buffers
HCL (hydrochloric acid), fuming	Carl Roth (Lactan)	Germany	#4625.1
Formaldehyde solution, 23.5%	Carl Roth (Lactan)	Germany	#6742.1
Sodium pyrophosphate (tetra-natriumdiphosphat decahydrat)	Carl Roth (Lactan)	Germany	#0269.2	cell-detachment
SDS (sodium dodecyl sulfate), ultra pure for molecular grade	Carl Roth (Lactan)	Germany	#2326.1	nucleic acids extractions
Potassium dihydrogen phosphate	Carl Roth (Lactan)	Germany	#3904.2	nucleic acids extractions
Di-potassium hydrogen phosphate	Carl Roth (Lactan)	Germany	#P749.1	nucleic acids extractions
Ribo-Zero Gold rRNA removal kit (Epidemiology)	Illumina	USA	#MRZE724
Dream-Taq Green DNA Polymerase (5U/µL)	Invitrogen Life Technologies	USA	#EP0712
TURBO DNA-free kit	Invitrogen Life Technologies	USA	#AM1907
BSA (bovine serum albumin), 20 mg/mL, molecular grade	Invitrogen Life Technologies	USA	#B14
Glycogen, molecular grade	Invitrogen Life Technologies	USA	#R0551
SUPERase-In Rnase Inhibitor (20U/µL)	Invitrogen Life Technologies	USA	#AM2694
Nycodenz	Progen	Germany	#1002424	previously Technoclone (#6001305)
Tween 20, molecular biology grade	Promega GmbH	Germany	#H5151	cell-detachment
Polyethylenglycol, mol wt 8000, molecular grade	Sigma-Aldrich	USA	#P5413	nucleic acids extractions - RNA purification
PVP (polyvinylpyrrolidone), mol wt 40000	Sigma-Aldrich	USA	#PVP40-100G	cell-detachment
DAPI (4',6-Diamidino-2-phenylindol dihydrochlorid)	Sigma-Aldrich	USA	#10236276001/ #D9542-10MG
Sodium chloride, bioultra pure for molecular biology	Sigma-Aldrich	USA	#71376	nucleic acids extractions
TRIZMA® base (2-Amino-2-hydroxymethyl-1,3-propandiol)	Sigma-Aldrich	USA	#93362	nucleic acids extractions
Deuterium oxid 99.9 atom% (crust experiments)	Sigma-Aldrich	USA	#151882
Nuclease-Free water (not DEPC treated)	Thermo Fischer Scientific	Austria	#AM9938	for PCRs and nucleic acids storage
DTT (dithioreitol), 0.1 M solution	Thermo Fischer Scientific	Austria	#707265ML
Ethanol, molecular grade	Thermo Fischer Scientific	Austria	#10644795
PBS (phosphate buffered saline), 10x stock, pH 7.4	Thermo Fischer Scientific	Austria	#AM9624

## Sheet: Primers
Primer_name	Sequence (5' to 3' end)	Company	Country	Notes
616_V	AGA GTT TGA TYM TGG CTC	Biomers	Germany	HPLC purification, for quality check of complete DNA removal
1492_R	GGY TAC CTT GTT ACG ACT T	Biomers	Germany	HPLC purification, for quality check of complete DNA removal
515F_mod	GTG YCA GCM GCC GCG GTA A	Biomers	Germany	HPLC purification, for quality check of complete DNA removal
806R_mod	GGA CTA CNV GGG TWT CTA AT	Biomers	Germany	HPLC purification, for quality check of complete DNA removal

## Sheet: Gases
Gases	Company	Country	Catalogue numbers
Synthetic air	Air Liquid	Austria	custom order
Hydrogen gas	Linde	Austria	custom order

## Sheet: Others
Other matierials	Company	Country	Catalogue numbers
Isopore Membran Polykarbonat, hydrophil 0.22 µm, 25 mm, white	Merck Millipore	USA/Germany	#GTTP02500
Minisart high low, syringe filter, PES, 0.1 µm	Sartorius Stedim Biotech GmbH (ordered via VWR)	Germany	#16553-K
Lysing Matrix E Tubes 2 mL Rnase/ Dnase-free	MP Biomedical	USA	#116914500
Antimony-doped silicon wafers	Active Buisness Company GmbH	Germany	custom order
SuperGlue liquid	Loctide, Henkel	Germany	not available
20 mm stoppers Butyl N20	Ochs Laborfachhandel	Germany	#102049
20 mm stoppers Silicone	Sigma-Aldrich/ Supelco	USA/Austria	#27235-U
Butyl rubber septa	IVA Analysen Technik	Germany	#IVAVW101
Silicone septa	IVA Analysen Technik	Germany	#IVA70212803
