# Supplementary material for: Survival and rapid resuscitation permit limited productivity in desert microbial communities
Source: Nat Commun. 2024 Apr 17;15:3056. doi: 10.1038/s41467-024-46920-6 (PMC11519504; doi:10.1038/s41467-024-46920-6)
Supplement: Supplementary file 9 — Source Data [file 41467_2024_46920_MOESM9_ESM.xlsx]

## Sheet: Fig 2b
Regions of interest_all_measured (ROIs)	ROI size (pixels)	2H isotope content (at%)	Poisson error (1s, at%)	Incubation time (hours)	Sample/ control				ROIs_active_only + control	2H isotope content (at%)	Incubation time (hours)
3h_#1	58	0.10833	0.0114767	3	sample					0.10833	A_3h
3h_#2	46	0.0935165	0.0112528	3	sample					0.0935165	A_3h
3h_#3	35	0.0549439	0.010571	3	sample					0.0549439	A_3h
3h_#4	63	0.0842823	0.00789041	3	sample					0.0842823	A_3h
3h_#5	69	0.101923	0.00984818	3	sample					0.101923	A_3h
3h_#6	91	0.0290102	0.0043728	3	sample					0.0862158	A_3h
3h_#7	84	0.0862158	0.00793336	3	sample					0.0450465	A_3h
3h_#8	74	0.0450465	0.0059652	3	sample					0.0688491	A_3h
3h_#9	79	0.0688491	0.00764724	3	sample					0.101095	A_3h
3h_#10	89	0.101095	0.00900163	3	sample					0.0494296	A_3h
3h_#11	57	0.0494296	0.00835304	3	sample					0.0965138	A_3h
3h_#12	58	0.0965138	0.0099498	3	sample					0.0980086	A_3h
3h_#13	31	0.0980086	0.0144434	3	sample					0.221378	A_3h
3h_#14	117	0.0324707	0.00459129	3	sample					0.062399	A_3h
3h_#15	27	0.221378	0.0252003	3	sample					0.10863	A_3h
3h_#16	28	0.062399	0.0132993	3	sample					0.0744951	A_3h
3h_#17	34	0.10863	0.0147746	3	sample					0.0722459	A_3h
3h_#18	20	0.0744951	0.0170839	3	sample					0.0982537	A_3h
3h_#19	26	0.0722459	0.0144439	3	sample					0.0844792	A_3h
3h_#20	48	0.0982537	0.013242	3	sample					0.0700656	A_3h
3h_#21	55	0.0844792	0.0100216	3	sample					0.0803558	A_3h
3h_#22	70	0.0700656	0.00793056	3	sample					0.0621851	A_3h
3h_#23	24	0.0195265	0.00976225	3	sample					0.126248	A_3h
3h_#24	20	0.0803558	0.0157527	3	sample					0.100553	A_3h
3h_#25	56	0.0621851	0.00897283	3	sample					0.0883993	A_3h
3h_#26	41	0.126248	0.014195	3	sample					0.129877	A_3h
3h_#27	33	0.100553	0.0133119	3	sample					0.105305	A_3h
3h_#28	57	0.0883993	0.0122533	3	sample					0.0471228	A_3h
3h_#29	47	0.129877	0.015088	3	sample					0.0578138	A_3h
3h_#30	99	0.105305	0.00874043	3	sample					0.134271	A_3h
3h_#31	175	0.0471228	0.00416411	3	sample					0.0796688	A_3h
3h_#32	107	0.0578138	0.0059613	3	sample					0.0899844	A_3h
3h_#33	10	0.0442954	0.0255682	3	sample					0.124651	A_3h
3h_#34	16	0.134271	0.02372	3	sample					0.092471	A_3h
3h_#35	16	0.0426022	0.0141977	3	sample					0.250582	A_3h
3h_#36	102	0.0796688	0.00643825	3	sample					0.289443	A_3h
3h_#37	37	0.0899844	0.0138786	3	sample					0.178956	A_3h
3h_#38	84	0.0225834	0.00470841	3	sample					0.0784508	A_3h
3h_#39	12	0.0153986	0.0108876	3	sample					0.167894	A_3h
3h_#40	41	0.124651	0.0139276	3	sample					0.36258	A_3h
3h_#41	13	0.00890309	0.00890266	3	sample					0.055427	A_3h
3h_#42	15	0.0150351	0.0106306	3	sample					0.257211	A_3h
3h_#43	47	0.092471	0.0136278	3	sample					0.0672473	A_3h
3h_#44	27	0.250582	0.0294942	3	sample					0.300751	A_3h
3h_#45	45	0.289443	0.0240852	3	sample					0.276714	A_3h
3h_#46	39	0.178956	0.0203756	3	sample					0.364201	A_3h
3h_#47	44	0.0784508	0.0107718	3	sample					0.0764934	A_3h
3h_#48	19	0.00699865	0.00699839	3	sample					0.0559995	A_3h
3h_#49	64	0.167894	0.0148857	3	sample					0.320818	A_3h
3h_#50	14	0.0150032	0.010608	3	sample					0.0734529	A_3h
3h_#51	16	0.0601837	0.0227404	3	sample					0.194332	A_3h
3h_#52	29	0.0441645	0.0139629	3	sample					0.0562948	A_3h
3h_#53	18	0.36258	0.0501894	3	sample					0.125932	A_3h
3h_#54	62	0.055427	0.00783636	3	sample					0.105689	A_3h
3h_#55	73	0.0376507	0.00574059	3	sample					0.0617025	A_3h
3h_#56	30	0.0355514	0.00837804	3	sample					0.0774652	A_3h
3h_#57	52	0.257211	0.0181641	3	sample					0.0971887	A_3h
3h_#58	56	0.0672473	0.00751592	3	sample					0.104028	A_3h
3h_#59	135	0.300751	0.0113179	3	sample					0.0803334	A_3h
3h_#60	8	0.276714	0.051313	3	sample					0.0937674	A_3h
3h_#61	57	0.364201	0.0189764	3	sample					0.246893	A_3h
3h_#62	93	0.0764934	0.00713029	3	sample					0.26506	A_3h
3h_#63	35	0.0559995	0.0111967	3	sample					0.152281	A_3h
3h_#64	62	0.320818	0.0162818	3	sample					0.081784	A_3h
3h_#65	8	0.0522247	0.0301439	3	sample					0.0600396	A_3h
3h_#66	53	0.0221957	0.00593138	3	sample					0.0963388	A_3h
3h_#67	38	0.0734529	0.0114672	3	sample					0.0743507	A_3h
3h_#68	175	0.194332	0.00773481	3	sample					0.104836	A_3h
3h_#69	27	0.0562948	0.0112558	3	sample					0.115424	A_3h
3h_#70	51	0.125932	0.0124006	3	sample					0.0915457	A_3h
3h_#71	33	0.105689	0.0131021	3	sample					0.0938145	A_3h
3h_#72	65	0.0617025	0.0068537	3	sample					0.0998422	A_3h
3h_#73	23	0.0179415	0.00802296	3	sample					0.112384	A_3h
3h_#74	54	0.0774652	0.00865749	3	sample					0.0592647	A_3h
3h_#75	19	0.0971887	0.0183579	3	sample					0.110831	A_3h
3h_#76	40	0.104028	0.0118489	3	sample					0.0497671	A_3h
3h_#77	50	0.0803334	0.00915113	3	sample					0.0838297	A_3h
3h_#78	12	0.0157729	0.0111522	3	sample					0.0519762	A_3h
3h_#79	75	0.0937674	0.00956557	3	sample					0.0762119	A_3h
3h_#80	34	0.246893	0.022325	3	sample					0.0599305	A_3h
3h_#81	20	0.26506	0.0350613	3	sample					0.0862619	A_3h
3h_#82	13	0.152281	0.0369052	3	sample					0.0709351	A_3h
3h_#83	27	0.081784	0.0144515	3	sample					0.421686	A_3h
3h_#84	35	0.0328763	0.00821769	3	sample					0.0572648	A_3h
3h_#85	31	0.0600396	0.0125153	3	sample					0.298968	A_3h
3h_#86	25	0.0215557	0.00814638	3	sample					0.119234	A_3h
3h_#87	22	0.050484	0.0118961	3	sample					0.219091	A_3h
3h_#88	19	0.0461665	0.0139165	3	sample					0.109887	A_3h
3h_#89	13	0.0506996	0.0191577	3	sample					0.0622419	A_3h
3h_#90	6	0.0682612	0.039397	3	sample					0.126139	A_3h
3h_#91	12	0.00922518	0.00922472	3	sample					0.120454	A_3h
3h_#92	21	0.0233578	0.00778499	3	sample					0.122517	A_3h
3h_#93	42	0.0269928	0.00619173	3	sample					0.048295	A_3h
3h_#94	17	0.0963388	0.0185314	3	sample					0.0575468	A_3h
3h_#95	26	0.0337719	0.00936504	3	sample					0.0855882	A_3h
3h_#96	18	0.0266891	0.0108943	3	sample					0.118866	A_3h
3h_#97	56	0.0743507	0.00907997	3	sample					0.0509727	A_3h
3h_#98	13	0.0445882	0.0168489	3	sample					0.169413	A_3h
3h_#99	14	0.0105488	0.0105482	3	sample					0.60962	A_3h
3h_#100	28	0.0352635	0.0111493	3	sample					0.116762	A_3h
3h_#101	80	0.032966	0.00475744	3	sample					0.0949162	A_3h
3h_#102	29	0.104836	0.0123485	3	sample					0.0728505	A_3h
3h_#103	39	0.115424	0.0109988	3	sample					0.099209	A_3h
3h_#104	19	0.0376492	0.0108663	3	sample					0.120813	A_3h
3h_#105	62	0.0253716	0.00488212	3	sample					0.175994	A_3h
3h_#106	48	0.0915457	0.0098102	3	sample					0.0681163	A_3h
3h_#107	64	0.0938145	0.00993962	3	sample					0.131422	A_3h
3h_#108	80	0.0998422	0.00903474	3	sample					0.0635416	A_3h
3h_#109	49	0.0174268	0.00435631	3	sample					0.0650195	A_3h
3h_#110	57	0.112384	0.0100463	3	sample					0.0668046	A_3h
3h_#111	31	0.0339166	0.00739993	3	sample					0.0638206	A_3h
3h_#112	15	0.0356685	0.0118873	3	sample					0.239152	A_3h
3h_#113	68	0.0592647	0.00693433	3	sample					0.210868	A_3h
3h_#114	190	0.110831	0.00563801	3	sample					0.0805398	A_3h
3h_#115	110	0.0497671	0.00450456	3	sample					0.140042	A_3h
3h_#116	22	0.0430414	0.0129746	3	sample					0.103369	A_3h
3h_#117	11	0.0119538	0.00845207	3	sample					0.13998	A_3h
3h_#118	51	0.0371416	0.00701777	3	sample					0.144469	A_3h
3h_#119	73	0.0838297	0.00774678	3	sample					0.050863	A_3h
3h_#120	34	0.0458838	0.0088283	3	sample					0.145027	A_3h
3h_#121	49	0.0519762	0.00801799	3	sample					0.0938929	A_3h
3h_#122	13	0.0167412	0.0118368	3	sample					0.125009	A_3h
3h_#123	22	0.0246171	0.0100486	3	sample					0.0840931	A_3h
3h_#124	16	0.0252361	0.0112845	3	sample					0.521676	A_3h
3h_#125	44	0.0762119	0.00952282	3	sample					0.195723	A_3h
3h_#126	46	0.0599305	0.00903212	3	sample					0.163626	A_3h
3h_#127	61	0.0862619	0.00829694	3	sample					0.306257	A_3h
3h_#128	49	0.0709351	0.00802894	3	sample					0.0546641	A_3h
3h_#129	21	0.421686	0.0392392	3	sample					0.0495383	A_3h
3h_#130	35	0.0283957	0.00856037	3	sample					0.107995	A_3h
3h_#131	40	0.0572648	0.00981799	3	sample					0.0920727	A_3h
3h_#132	7	0.179178	0.0539756	3	sample					0.0920985	A_3h
3h_#133	27	0.298968	0.030955	3	sample					0.0822529	A_3h
3h_#134	53	0.0199468	0.0048373	3	sample					0.0698644	A_3h
3h_#135	50	0.0299327	0.00669213	3	sample					0.137234	A_3h
3h_#136	37	0.119234	0.0122907	3	sample					0.0715571	A_3h
3h_#137	28	0.219091	0.0225727	3	sample					0.0133231	A_3h
3h_#138	17	0.109887	0.0203942	3	sample					0.0265325	A_3h
3h_#139	50	0.0622419	0.00839005	3	sample					0.149078	A_3h
3h_#140	95	0.126139	0.0082584	3	sample					0.0595979	A_3h
3h_#141	83	0.120454	0.00844912	3	sample					0.102951	A_3h
3h_#142	85	0.122517	0.00989884	3	sample					0.132701	A_3h
3h_#143	50	0.048295	0.00645211	3	sample					0.0661936	A_3h
3h_#144	35	0.0575468	0.00909629	3	sample					0.280289	A_3h
3h_#145	66	0.0855882	0.00765194	3	sample					0.203739	A_3h
3h_#146	23	0.118866	0.0177089	3	sample					0.0503189	A_3h
3h_#147	21	0.0528969	0.0118249	3	sample					0.0739846	A_3h
3h_#148	28	0.0509727	0.00980716	3	sample					0.0540013	A_3h
3h_#149	82	0.169413	0.0112596	3	sample					0.0883777	A_3h
3h_#150	111	0.60962	0.0164619	3	sample					0.111816	A_3h
3h_#151	99	0.116762	0.00790348	3	sample					0.0990777	A_3h
3h_#152	95	0.0949162	0.00697504	3	sample					0.0539556	A_3h
3h_#153	8	0.0466479	0.0190394	3	sample					0.243491	A_3h
3h_#154	7	0.0332454	0.019191	3	sample					0.103011	A_3h
3h_#155	15	0.0728505	0.0162839	3	sample					0.120353	A_3h
3h_#156	16	0.099209	0.0175291	3	sample					0.121007	A_3h
3h_#157	44	0.120813	0.0170751	3	sample					0.13678	A_3h
3h_#158	196	0.175994	0.00657138	3	sample					0.0560598	A_3h
3h_#159	91	0.0681163	0.0057549	3	sample					0.0494734	A_3h
3h_#160	27	0.131422	0.0150652	3	sample					0.110873	A_3h
3h_#161	77	0.0635416	0.00673323	3	sample					0.0589154	A_3h
3h_#162	67	0.0650195	0.00709188	3	sample					0.146212	A_3h
3h_#163	58	0.0668046	0.00792557	3	sample					0.231754	A_3h
3h_#164	102	0.0638206	0.00597542	3	sample					0.0857368	A_3h
3h_#165	100	0.239152	0.011113	3	sample					0.364536	B_6h
3h_#166	46	0.210868	0.0141695	3	sample					0.481866	B_6h
3h_#167	9	0.0417269	0.020859	3	sample					0.426814	B_6h
3h_#168	131	0.0805398	0.00489951	3	sample					0.646912	B_6h
3h_#169	39	0.140042	0.0132234	3	sample					0.756183	B_6h
3h_#170	150	0.103369	0.00557038	3	sample					0.636395	B_6h
3h_#171	56	0.13998	0.0115372	3	sample					0.288415	B_6h
3h_#172	70	0.144469	0.0102595	3	sample					0.729936	B_6h
3h_#173	83	0.050863	0.00489303	3	sample					0.155731	B_6h
3h_#174	58	0.145027	0.0113165	3	sample					0.230502	B_6h
3h_#175	50	0.0938929	0.00994792	3	sample					0.281609	B_6h
3h_#176	197	0.125009	0.00533678	3	sample					0.226425	B_6h
3h_#177	11	0.0605685	0.0228857	3	sample					0.405044	B_6h
3h_#178	74	0.00644017	0.00288003	3	sample					0.622282	B_6h
3h_#179	47	0.0344815	0.00651524	3	sample					0.260266	B_6h
3h_#180	78	0.0840931	0.00828243	3	sample					0.828344	B_6h
3h_#181	34	0.521676	0.0368839	3	sample					0.39162	B_6h
3h_#182	22	0.195723	0.0282225	3	sample					0.194897	B_6h
3h_#183	39	0.0219492	0.00775933	3	sample					0.51606	B_6h
3h_#184	50	0.163626	0.0150506	3	sample					0.272083	B_6h
3h_#185	27	0.306257	0.0291555	3	sample					0.727374	B_6h
3h_#186	33	0.0546641	0.0109298	3	sample					0.439623	B_6h
3h_#187	112	0.0495383	0.00527947	3	sample					0.57973	B_6h
3h_#188	79	0.107995	0.00912231	3	sample					0.251167	B_6h
3h_#189	141	0.0920727	0.00589161	3	sample					0.318581	B_6h
3h_#190	56	0.0920985	0.00934684	3	sample					0.462568	B_6h
3h_#191	20	0.0638072	0.0212622	3	sample					0.249777	B_6h
3h_#192	17	0.0196243	0.0113289	3	sample					0.284678	B_6h
3h_#193	106	0.0822529	0.00692407	3	sample					0.182891	B_6h
3h_#194	51	0.0698644	0.0092505	3	sample					0.382484	B_6h
3h_#195	55	0.137234	0.0142206	3	sample					0.503444	B_6h
3h_#196	51	0.0715571	0.00848919	3	sample					0.421592	B_6h
3h_#197	12	0.0133231	0.0133222	3	sample					0.335046	B_6h
3h_#198	20	0.0265325	0.0132644	3	sample					0.13414	B_6h
3h_#199	39	0.149078	0.0170876	3	sample					0.0863707	B_6h
3h_#200	12	0.0229338	0.0162147	3	sample					0.341941	B_6h
3h_#201	36	0.0506977	0.0110603	3	sample					0.334297	B_6h
3h_#202	44	0.0595979	0.0107009	3	sample					0.198792	B_6h
3h_#203	95	0.102951	0.00851589	3	sample					0.0757797	B_6h
3h_#204	63	0.132701	0.0114989	3	sample					0.145377	B_6h
3h_#205	48	0.0661936	0.0096521	3	sample					0.273257	B_6h
3h_#206	85	0.280289	0.0140122	3	sample					0.197909	B_6h
3h_#207	61	0.203739	0.0138485	3	sample					0.100363	B_6h
3h_#208	93	0.0503189	0.00530273	3	sample					0.179514	B_6h
3h_#209	82	0.0739846	0.00750919	3	sample					0.549606	B_6h
3h_#210	100	0.0540013	0.00503427	3	sample					0.233305	B_6h
3h_#211	100	0.0883777	0.00716518	3	sample					0.19531	B_6h
3h_#212	31	0.111816	0.014549	3	sample					0.0903863	B_6h
3h_#213	117	0.0990777	0.00681739	3	sample					0.252997	B_6h
3h_#214	82	0.0539556	0.00658993	3	sample					0.270358	B_6h
3h_#215	55	0.0236237	0.00541898	3	sample					0.995726	B_6h
3h_#216	102	0.243491	0.0118808	3	sample					0.199556	B_6h
3h_#217	73	0.103011	0.00932134	3	sample					0.504879	B_6h
3h_#218	20	0.00559266	0.00559249	3	sample					0.0527731	B_6h
3h_#219	12	0.0324295	0.0162121	3	sample					0.182285	B_6h
3h_#220	23	0.120353	0.019018	3	sample					0.221114	B_6h
3h_#221	46	0.121007	0.0122161	3	sample					0.194062	B_6h
3h_#222	27	0.13678	0.0195266	3	sample					0.263829	B_6h
3h_#223	15	0.0441588	0.0166867	3	sample					0.11693	B_6h
3h_#224	28	0.0123012	0.0055009	3	sample					0.18937	B_6h
3h_#225	80	0.0560598	0.00581148	3	sample					0.679095	B_6h
3h_#226	81	0.0494734	0.00556479	3	sample					0.492781	B_6h
3h_#227	69	0.0230896	0.00395936	3	sample					0.414296	B_6h
3h_#228	76	0.110873	0.00810328	3	sample					0.211787	B_6h
3h_#229	26	0.0589154	0.0109371	3	sample					0.345299	B_6h
3h_#230	8	0.146212	0.0462022	3	sample					0.487209	B_6h
3h_#231	11	0.231754	0.0493525	3	sample					0.173186	B_6h
3h_#232	9	0.0365702	0.0211099	3	sample					0.143855	B_6h
3h_#233	38	0.0857368	0.0125006	3	sample					0.223342	B_6h
3h_#234	51	0.02783	0.0049977	3	sample					0.299569	B_6h
6h_#1	76	0.364536	0.0186907	6	sample					0.151213	B_6h
6h_#2	47	0.481866	0.0230478	6	sample					0.154974	B_6h
6h_#3	81	0.426814	0.017036	6	sample					0.540431	B_6h
6h_#4	76	0.646912	0.0204111	6	sample					0.132003	B_6h
6h_#5	62	0.756183	0.0249037	6	sample					0.0746144	B_6h
6h_#6	43	0.636395	0.0265705	6	sample					0.0970663	B_6h
6h_#7	60	0.288415	0.0175595	6	sample					0.104559	B_6h
6h_#8	49	0.729936	0.0269356	6	sample					0.254849	B_6h
6h_#9	66	0.155731	0.0117295	6	sample					0.264642	B_6h
6h_#10	75	0.230502	0.0168817	6	sample					0.235382	B_6h
6h_#11	83	0.281609	0.0168056	6	sample					0.563086	B_6h
6h_#12	40	0.226425	0.0191833	6	sample					0.196956	B_6h
6h_#13	99	0.405044	0.0142381	6	sample					0.160019	B_6h
6h_#14	75	0.622282	0.0189998	6	sample					0.144419	B_6h
6h_#15	57	0.260266	0.016089	6	sample					0.118597	B_6h
6h_#16	77	0.828344	0.0241471	6	sample					0.336148	B_6h
6h_#17	35	0.39162	0.025282	6	sample					0.314259	B_6h
6h_#18	16	0.194897	0.0257895	6	sample					0.304992	B_6h
6h_#19	141	0.51606	0.0195106	6	sample					0.412399	B_6h
6h_#20	164	0.272083	0.0125198	6	sample					0.421491	B_6h
6h_#21	62	0.727374	0.0349085	6	sample					0.117601	B_6h
6h_#22	81	0.439623	0.0235821	6	sample					0.135521	B_6h
6h_#23	67	0.57973	0.0245809	6	sample					0.144888	B_6h
6h_#24	42	0.251167	0.0297704	6	sample					0.229363	B_6h
6h_#25	73	0.318581	0.0205744	6	sample					0.884829	B_6h
6h_#26	65	0.462568	0.0197682	6	sample					0.254467	B_6h
6h_#27	34	0.249777	0.0210086	6	sample					0.208631	B_6h
6h_#28	49	0.284678	0.0196635	6	sample					0.225315	B_6h
6h_#29	45	0.182891	0.0154984	6	sample					0.17002	B_6h
6h_#30	49	0.382484	0.0220037	6	sample					0.170804	B_6h
6h_#31	78	0.503444	0.0229688	6	sample					0.235648	B_6h
6h_#32	82	0.421592	0.0181377	6	sample					0.101762	B_6h
6h_#33	24	0.335046	0.0336168	6	sample					0.0592054	B_6h
6h_#34	60	0.13414	0.025333	6	sample					0.166773	B_6h
6h_#35	28	0.0863707	0.0110538	6	sample					0.101396	B_6h
6h_#36	27	0.341941	0.0281544	6	sample					0.087613	B_6h
6h_#37	32	0.334297	0.0182887	6	sample					0.0825284	B_6h
6h_#38	115	0.198792	0.0318004	6	sample					0.130634	B_6h
6h_#39	110	0.0757797	0.00703328	6	sample					0.143761	B_6h
6h_#40	71	0.145377	0.0333273	6	sample					0.154987	B_6h
6h_#41	46	0.273257	0.0153996	6	sample					0.280063	B_6h
6h_#42	68	0.197909	0.0234641	6	sample					0.57072	B_6h
6h_#43	52	0.100363	0.00947863	6	sample					0.185432	B_6h
6h_#44	24	0.179514	0.0115292	6	sample					0.0756732	B_6h
6h_#45	79	0.549606	0.0291307	6	sample					0.297018	B_6h
6h_#46	22	0.233305	0.0131717	6	sample					0.0524879	B_6h
6h_#47	97	0.19531	0.00950949	6	sample					0.086312	B_6h
6h_#48	33	0.0903863	0.00614721	6	sample					0.140555	B_6h
6h_#49	91	0.252997	0.0194366	6	sample					0.215312	B_6h
6h_#50	31	0.270358	0.0223446	6	sample					0.124122	B_6h
6h_#51	77	0.048493	0.0103362	6	sample					0.110949	B_6h
6h_#52	21	0.995726	0.0316321	6	sample					0.0493585	B_6h
6h_#53	33	0.199556	0.0228677	6	sample					0.159536	B_6h
6h_#54	57	0.504879	0.032992	6	sample					0.599733	B_6h
6h_#55	98	0.0527731	0.00477657	6	sample					0.176415	B_6h
6h_#56	109	0.182285	0.0103436	6	sample					0.154822	B_6h
6h_#57	54	0.221114	0.0155019	6	sample					0.150788	B_6h
6h_#58	49	0.194062	0.0149133	6	sample					0.251685	B_6h
6h_#59	75	0.263829	0.0191149	6	sample					0.177257	B_6h
6h_#60	32	0.11693	0.0243672	6	sample					0.176658	B_6h
6h_#61	71	0.18937	0.0135136	6	sample					0.124545	B_6h
6h_#62	52	0.679095	0.0520602	6	sample					0.0690194	B_6h
6h_#63	22	0.492781	0.0369481	6	sample					1.03852	B_6h
6h_#64	55	0.414296	0.0231117	6	sample					1.25589	B_6h
6h_#65	30	0.211787	0.0197282	6	sample					1.07365	B_6h
6h_#66	23	0.0610803	0.0176269	6	sample					0.0978549	B_6h
6h_#67	11	0.0592435	0.0264866	6	sample					0.0614452	B_6h
6h_#68	21	0.0318132	0.014225	6	sample					0.117958	B_6h
6h_#69	53	0.345299	0.0232927	6	sample					0.176952	B_6h
6h_#70	26	0.0574329	0.0135331	6	sample					0.257596	B_6h
6h_#71	60	0.487209	0.0253699	6	sample					0.434681	B_6h
6h_#72	55	0.105509	0.0304416	6	sample					0.280647	B_6h
6h_#73	69	0.173186	0.0396971	6	sample					0.244751	B_6h
6h_#74	35	0.143855	0.0313691	6	sample					0.289325	B_6h
6h_#75	62	0.223342	0.0281069	6	sample					0.195615	B_6h
6h_#76	63	0.299569	0.0403332	6	sample					0.12511	B_6h
6h_#77	17	0.151213	0.0154214	6	sample					0.123104	B_6h
6h_#78	16	0.154974	0.0141954	6	sample					0.10556	B_6h
6h_#79	27	0.540431	0.0241033	6	sample					0.10832	B_6h
6h_#80	18	0.132003	0.0153348	6	sample					0.159446	B_6h
6h_#81	23	0.0746144	0.0149173	6	sample					0.164478	B_6h
6h_#82	52	0.0970663	0.00980038	6	sample					0.234874	B_6h
6h_#83	33	0.104559	0.0246319	6	sample					0.458093	B_6h
6h_#84	26	0.0195771	0.0138417	6	sample					0.273626	B_6h
6h_#85	64	0.254849	0.019521	6	sample					0.125172	B_6h
6h_#86	11	0.264642	0.0307231	6	sample					0.142564	B_6h
6h_#87	16	0.235382	0.0209447	6	sample					0.256099	B_6h
6h_#88	89	0.563086	0.0303179	6	sample					0.268822	B_6h
6h_#89	51	0.0711745	0.0214522	6	sample					0.21654	B_6h
6h_#90	59	0.0504528	0.0152082	6	sample					0.0946296	B_6h
6h_#91	86	0.0187699	0.00766203	6	sample					0.200223	B_6h
6h_#92	68	0.196956	0.0378667	6	sample					0.27673	B_6h
6h_#93	59	0.160019	0.0319782	6	sample					0.153811	B_6h
6h_#94	22	0.144419	0.013174	6	sample					0.118618	B_6h
6h_#95	33	0.118597	0.00974282	6	sample					0.0944324	B_6h
6h_#96	18	0.0568194	0.0137768	6	sample					0.146583	B_6h
6h_#97	14	0.336148	0.0224722	6	sample					0.670093	B_6h
6h_#98	14	0.314259	0.0191661	6	sample					0.553316	B_6h
6h_#99	233	0.304992	0.00763463	6	sample					0.316525	B_6h
6h_#100	134	0.412399	0.0133383	6	sample					0.447082	B_6h
6h_#101	41	0.421491	0.0234391	6	sample					0.35916	B_6h
6h_#102	133	0.117601	0.00664329	6	sample					0.076598	B_6h
6h_#103	105	0.135521	0.00805041	6	sample					0.102072	B_6h
6h_#104	9	0.0480973	0.0240428	6	sample					0.0603498	B_6h
6h_#105	88	0.144888	0.00946471	6	sample					0.141132	B_6h
6h_#106	148	0.229363	0.00891766	6	sample					0.281574	B_6h
6h_#107	60	0.884829	0.0300909	6	sample					0.119634	B_6h
6h_#108	110	0.254467	0.0117603	6	sample					0.0570948	B_6h
6h_#109	76	0.208631	0.0142802	6	sample					0.413289	B_6h
6h_#110	69	0.225315	0.0130593	6	sample					0.0838416	B_6h
6h_#111	46	0.17002	0.014842	6	sample					0.0596249	B_6h
6h_#112	6	0.0569502	0.0284669	6	sample					0.0915593	B_6h
6h_#113	113	0.170804	0.0088601	6	sample					0.0979315	B_6h
6h_#114	47	0.235648	0.0213093	6	sample					0.171631	B_6h
6h_#115	61	0.101762	0.0124258	6	sample					0.135889	B_6h
6h_#116	48	0.0592054	0.0108061	6	sample					0.136036	B_6h
6h_#117	52	0.166773	0.0145588	6	sample					0.498203	B_6h
6h_#118	28	0.101396	0.0156378	6	sample					0.0555313	B_6h
6h_#119	66	0.087613	0.00898493	6	sample					0.0829623	B_6h
6h_#120	167	0.0825284	0.00894774	6	sample					0.16976	B_6h
6h_#121	69	0.130634	0.00767933	6	sample					0.353658	B_6h
6h_#122	65	0.143761	0.0125037	6	sample					0.151679	B_6h
6h_#123	15	0.154987	0.0269587	6	sample					0.123442	B_6h
6h_#124	62	0.280063	0.0168954	6	sample					0.635242	B_6h
6h_#125	53	0.57072	0.0251257	6	sample					0.407104	B_6h
6h_#126	55	0.185432	0.0139644	6	sample					0.173931	B_6h
6h_#127	62	0.0756732	0.00788646	6	sample					0.181512	B_6h
6h_#128	67	0.297018	0.0165532	6	sample					0.37733	B_6h
6h_#129	62	0.0524879	0.0080022	6	sample					0.224494	B_6h
6h_#130	65	0.086312	0.00952741	6	sample					0.201904	B_6h
6h_#131	82	0.140555	0.0128218	6	sample					0.139426	B_6h
6h_#132	49	0.215312	0.0214012	6	sample					0.291064	B_6h
6h_#133	59	0.124122	0.0121635	6	sample					0.2353	B_6h
6h_#134	72	0.110949	0.0115608	6	sample					0.158324	B_6h
6h_#135	51	0.0358709	0.00801952	6	sample					1.24381	C_12h
6h_#136	56	0.0493585	0.00834101	6	sample					1.12537	C_12h
6h_#137	56	0.159536	0.0143733	6	sample					1.19531	C_12h
6h_#138	34	0.599733	0.0439605	6	sample					0.725675	C_12h
6h_#139	20	0.0672454	0.0212576	6	sample					0.498102	C_12h
6h_#140	17	0.0544227	0.0205642	6	sample					0.273318	C_12h
6h_#141	24	0.0616344	0.015909	6	sample					0.238418	C_12h
6h_#142	61	0.176415	0.0160902	6	sample					0.370815	C_12h
6h_#143	19	0.0413621	0.0130771	6	sample					0.488196	C_12h
6h_#144	13	0.0389038	0.0173949	6	sample					0.497104	C_12h
6h_#145	65	0.154822	0.012426	6	sample					1.04617	C_12h
6h_#146	12	0.0406561	0.0203238	6	sample					0.812833	C_12h
6h_#147	11	0.02353	0.0166362	6	sample					0.224989	C_12h
6h_#148	41	0.150788	0.0192918	6	sample					0.281976	C_12h
6h_#149	45	0.251685	0.0193934	6	sample					0.307489	C_12h
6h_#150	69	0.177257	0.0121632	6	sample					0.580811	C_12h
6h_#151	10	0.176658	0.0353003	6	sample					0.847232	C_12h
6h_#152	71	0.124545	0.010634	6	sample					0.797735	C_12h
6h_#153	107	0.0241833	0.00403005	6	sample					0.721885	C_12h
6h_#154	21	0.0571836	0.0165027	6	sample					0.719193	C_12h
6h_#155	163	0.0690194	0.00581046	6	sample					0.498577	C_12h
6h_#156	121	1.03852	0.0288424	6	sample					1.39002	C_12h
6h_#157	83	1.25589	0.0333295	6	sample					1.72246	C_12h
6h_#158	72	1.07365	0.0293031	6	sample					0.672515	C_12h
6h_#159	20	0.0978549	0.0237216	6	sample					0.741537	C_12h
6h_#160	47	0.0614452	0.0100984	6	sample					0.804621	C_12h
6h_#161	54	0.117958	0.0125669	6	sample					0.596332	C_12h
6h_#162	51	0.176952	0.0143399	6	sample					1.03705	C_12h
6h_#163	15	0.0261146	0.0150753	6	sample					0.48598	C_12h
6h_#164	78	0.257596	0.0164025	6	sample					0.276154	C_12h
6h_#165	64	0.434681	0.0294437	6	sample					0.480285	C_12h
6h_#166	25	0.280647	0.0367989	6	sample					1.22383	C_12h
6h_#167	25	0.0700319	0.0221382	6	sample					0.40376	C_12h
6h_#168	90	0.244751	0.0141606	6	sample					0.899464	C_12h
6h_#169	57	0.289325	0.0192177	6	sample					0.506071	C_12h
6h_#170	30	0.195615	0.0193497	6	sample					2.54803	C_12h
6h_#171	35	0.0376824	0.00842442	6	sample					0.40193	C_12h
6h_#172	27	0.12511	0.0184349	6	sample					0.631346	C_12h
6h_#173	33	0.123104	0.0156245	6	sample					0.506898	C_12h
6h_#174	81	0.10556	0.0192623	6	sample					0.221908	C_12h
6h_#175	61	0.0700262	0.0194149	6	sample					0.205176	C_12h
6h_#176	78	0.10832	0.0289341	6	sample					0.349583	C_12h
6h_#177	50	0.159446	0.0139732	6	sample					0.344891	C_12h
6h_#178	34	0.164478	0.00785258	6	sample					0.320786	C_12h
6h_#179	81	0.234874	0.0103175	6	sample					0.199166	C_12h
6h_#180	88	0.458093	0.0151591	6	sample					0.812629	C_12h
6h_#181	59	0.273626	0.0184225	6	sample					0.969492	C_12h
6h_#182	54	0.125172	0.019779	6	sample					0.420609	C_12h
6h_#183	24	0.142564	0.0153621	6	sample					0.18692	C_12h
6h_#184	133	0.256099	0.020348	6	sample					0.112206	C_12h
6h_#185	150	0.268822	0.0195276	6	sample					0.0642989	C_12h
6h_#186	184	0.21654	0.0135455	6	sample					0.235693	C_12h
6h_#187	53	0.0946296	0.00975564	6	sample					0.535904	C_12h
6h_#188	23	0.200223	0.0197087	6	sample					0.416084	C_12h
6h_#189	22	0.27673	0.0188029	6	sample					0.28342	C_12h
6h_#190	30	0.153811	0.0108406	6	sample					0.161587	C_12h
6h_#191	68	0.118618	0.0103182	6	sample					0.286692	C_12h
6h_#192	66	0.0944324	0.00844227	6	sample					0.370636	C_12h
6h_#193	40	0.146583	0.0158874	6	sample					0.265128	C_12h
6h_#194	58	0.670093	0.0272872	6	sample					0.215177	C_12h
6h_#195	30	0.553316	0.0391147	6	sample					0.26846	C_12h
6h_#196	23	0.316525	0.0418582	6	sample					0.962791	C_12h
6h_#197	12	0.0805995	0.0242918	6	sample					0.8212	C_12h
6h_#198	15	0.0873803	0.0252134	6	sample					0.357914	C_12h
6h_#199	38	0.447082	0.0269979	6	sample					0.635413	C_12h
6h_#200	36	0.35916	0.0299803	6	sample					0.355194	C_12h
6h_#201	83	0.076598	0.00840447	6	sample					0.317784	C_12h
6h_#202	22	0.0505614	0.0130515	6	sample					0.451114	C_12h
6h_#203	37	0.102073	0.0123717	6	sample					1.83474	C_12h
6h_#204	62	0.0603498	0.00880024	6	sample					0.478251	C_12h
6h_#205	61	0.141132	0.0137633	6	sample					2.08619	C_12h
6h_#206	66	0.281574	0.0194494	6	sample					0.457795	C_12h
6h_#207	69	0.119634	0.0102149	6	sample					0.647834	C_12h
6h_#208	111	0.0308896	0.00482338	6	sample					0.751592	C_12h
6h_#209	85	0.0570948	0.00663522	6	sample					0.440361	C_12h
6h_#210	44	0.0295021	0.00589952	6	sample					1.8835	C_12h
6h_#211	61	0.413289	0.0192089	6	sample					2.07337	C_12h
6h_#212	36	0.0838416	0.0141658	6	sample					0.637364	C_12h
6h_#213	45	0.0596249	0.00888568	6	sample					0.631153	C_12h
6h_#214	54	0.0915593	0.0130739	6	sample					0.683352	C_12h
6h_#215	58	0.0979315	0.0109437	6	sample					1.95145	C_12h
6h_#216	15	0.0838614	0.0265081	6	sample					0.169847	C_12h
6h_#217	55	0.171631	0.0157198	6	sample					0.462944	C_12h
6h_#218	9	0.0875916	0.0357433	6	sample					0.240047	C_12h
6h_#219	8	0.0994946	0.035159	6	sample					0.415712	C_12h
6h_#220	25	0.0403622	0.0121672	6	sample					0.158825	C_12h
6h_#221	65	0.135889	0.0130069	6	sample					0.340479	C_12h
6h_#222	38	0.136036	0.0150124	6	sample					0.362688	C_12h
6h_#223	27	0.0138328	0.00564683	6	sample					0.247557	C_12h
6h_#224	59	0.0224731	0.00479073	6	sample					0.582287	C_12h
6h_#225	22	0.0309356	0.0109357	6	sample					0.515906	C_12h
6h_#226	8	0.123834	0.0412524	6	sample					0.0986498	C_12h
6h_#227	20	0.498203	0.0562693	6	sample					0.587742	C_12h
6h_#228	56	0.0555313	0.00777376	6	sample					1.42007	C_12h
6h_#229	90	0.0215658	0.00414987	6	sample					0.353054	C_12h
6h_#230	33	0.0829623	0.0140173	6	sample					0.585897	C_12h
6h_#231	17	0.16976	0.0304637	6	sample					0.274236	C_12h
6h_#232	31	0.0323292	0.0114282	6	sample					0.226794	C_12h
6h_#233	55	0.353658	0.0237474	6	sample					0.205023	C_12h
6h_#234	92	0.151679	0.00936364	6	sample					0.222094	C_12h
6h_#235	52	0.123442	0.0112617	6	sample					0.23306	C_12h
6h_#236	40	0.635242	0.0321882	6	sample					0.0535464	C_12h
6h_#237	32	0.407104	0.0271452	6	sample					0.207763	C_12h
6h_#238	76	0.173931	0.0131742	6	sample					0.622271	C_12h
6h_#239	107	0.181512	0.01047	6	sample					0.538524	C_12h
6h_#240	22	0.37733	0.0325347	6	sample					0.791203	C_12h
6h_#241	53	0.224494	0.0158167	6	sample					0.300617	C_12h
6h_#242	13	0.0290186	0.0145071	6	sample					0.528688	C_12h
6h_#243	31	0.201904	0.0226929	6	sample					0.236365	C_12h
6h_#244	88	0.139426	0.010686	6	sample					0.18143	C_12h
6h_#245	97	0.291064	0.0135659	6	sample					0.336275	C_12h
6h_#246	64	0.2353	0.0146036	6	sample					0.0588648	C_12h
6h_#247	14	0.0224613	0.0158807	6	sample					0.375543	C_12h
6h_#248	184	0.158324	0.0067091	6	sample					0.0830069	C_12h
12h_#1	58	1.24381	0.0320211	12	sample					0.317809	C_12h
12h_#2	60	1.12537	0.0259602	12	sample					0.209085	C_12h
12h_#3	35	1.19531	0.027858	12	sample					0.0980671	C_12h
12h_#4	79	0.725675	0.0341601	12	sample					0.0769381	C_12h
12h_#5	101	0.498102	0.0175337	12	sample					0.170991	C_12h
12h_#6	91	0.273318	0.0168625	12	sample					0.739304	C_12h
12h_#7	119	0.238418	0.0164327	12	sample					0.379307	C_12h
12h_#8	94	0.370815	0.0189621	12	sample					0.414789	C_12h
12h_#9	107	0.488196	0.0166453	12	sample					0.233622	C_12h
12h_#10	89	0.497104	0.0218292	12	sample					0.491011	C_12h
12h_#11	57	1.04617	0.0317256	12	sample					0.137877	C_12h
12h_#12	58	0.812833	0.0308178	12	sample					2.02108	C_12h
12h_#13	31	0.224989	0.0197105	12	sample					0.582648	C_12h
12h_#14	117	0.281976	0.0225442	12	sample					3.13024	C_12h
12h_#15	27	0.307489	0.019695	12	sample					0.207451	C_12h
12h_#16	46	0.580811	0.0178043	12	sample					0.0897011	C_12h
12h_#17	34	0.847232	0.0433344	12	sample					0.406846	C_12h
12h_#18	19	0.797735	0.0313825	12	sample					2.87496	C_12h
12h_#19	50	0.721885	0.0234975	12	sample					0.228744	C_12h
12h_#20	60	0.719193	0.0264681	12	sample					0.157848	C_12h
12h_#21	71	0.498577	0.0170382	12	sample					0.106787	C_12h
12h_#22	98	1.39002	0.0245584	12	sample					0.300796	C_12h
12h_#23	57	1.72246	0.0244081	12	sample					0.109582	C_12h
12h_#24	20	0.672515	0.0179773	12	sample					0.0784674	C_12h
12h_#25	92	0.741537	0.0193214	12	sample					0.0768651	C_12h
12h_#26	41	0.804621	0.0136633	12	sample					0.206859	C_12h
12h_#27	33	0.596332	0.021856	12	sample					0.284813	C_12h
12h_#28	57	1.03705	0.0258234	12	sample					0.924742	C_12h
12h_#29	68	0.48598	0.0171294	12	sample					0.104398	C_12h
12h_#30	113	0.276154	0.0174413	12	sample					0.285643	C_12h
12h_#31	175	0.480285	0.016502	12	sample					0.74467	C_12h
12h_#32	41	1.22383	0.0233515	12	sample					0.385193	C_12h
12h_#33	12	0.40376	0.018166	12	sample					0.307208	C_12h
12h_#34	114	0.899464	0.0467395	12	sample					0.453357	C_12h
12h_#35	37	0.506071	0.033879	12	sample					0.686279	C_12h
12h_#36	124	2.54803	0.0731926	12	sample					0.585228	C_12h
12h_#37	23	0.40193	0.0192989	12	sample					0.51692	C_12h
12h_#38	23	0.631346	0.0301748	12	sample					0.432307	C_12h
12h_#39	24	0.506898	0.0184993	12	sample					0.920684	C_12h
12h_#40	18	0.221908	0.0146798	12	sample					0.333494	C_12h
12h_#41	164	0.205176	0.0332496	12	sample					0.475252	C_12h
12h_#42	63	0.349583	0.0474888	12	sample					2.09224	C_12h
12h_#43	15	0.344891	0.0482108	12	sample					0.272393	C_12h
12h_#44	13	0.320786	0.0154627	12	sample					0.40485	C_12h
12h_#45	38	0.199166	0.0369472	12	sample					0.395722	C_12h
12h_#46	59	0.171505	0.0766331	12	sample					0.359118	C_12h
12h_#47	57	0.812629	0.0296709	12	sample					0.250099	C_12h
12h_#48	58	0.0677353	0.0276434	12	sample					0.286664	C_12h
12h_#49	53	0.0367915	0.00949775	12	sample					0.583123	C_12h
12h_#50	90	0.969492	0.0308029	12	sample					0.504403	C_12h
12h_#51	20	0.420609	0.0205785	12	sample					0.722512	C_12h
12h_#52	21	0.18692	0.0482171	12	sample					2.03651	C_12h
12h_#53	51	0.112206	0.0104574	12	sample					1.0096	C_12h
12h_#54	34	0.0642989	0.00947728	12	sample					0.11863	C_12h
12h_#55	88	0.235693	0.0588536	12	sample					0.0859418	C_12h
12h_#56	73	0.535904	0.0309088	12	sample					0.569219	C_12h
12h_#57	66	0.416084	0.0467154	12	sample					0.21824	C_12h
12h_#58	56	0.28342	0.0235848	12	sample					0.340882	C_12h
12h_#59	30	0.161587	0.0212002	12	sample					0.363397	C_12h
12h_#60	169	0.286692	0.0218924	12	sample					0.169622	C_12h
12h_#61	10	0.370636	0.0266294	12	sample					0.461005	C_12h
12h_#62	60	0.265128	0.0187694	12	sample					0.344934	C_12h
12h_#63	106	0.215177	0.0162483	12	sample					1.22816	C_12h
12h_#64	44	0.26846	0.015965	12	sample					1.04175	C_12h
12h_#65	62	0.962791	0.0328639	12	sample					1.1531	C_12h
12h_#66	14	0.8212	0.0444177	12	sample					0.493302	C_12h
12h_#67	29	0.357914	0.0179763	12	sample					0.32925	C_12h
12h_#68	13	0.635413	0.053531	12	sample					0.188753	C_12h
12h_#69	56	0.355194	0.0159849	12	sample					0.243626	C_12h
12h_#70	18	0.317784	0.0191674	12	sample					0.202186	C_12h
12h_#71	34	0.451114	0.0329141	12	sample					0.913791	C_12h
12h_#72	51	1.83474	0.0447515	12	sample					0.408147	C_12h
12h_#73	42	0.478251	0.0511509	12	sample					0.182432	C_12h
12h_#74	21	2.08619	0.05113	12	sample					0.221158	C_12h
12h_#75	19	0.457795	0.0251429	12	sample					0.115071	C_12h
12h_#76	6	0.647834	0.0340329	12	sample					0.0552602	C_12h
12h_#77	13	0.751592	0.0320145	12	sample					0.411321	C_12h
12h_#78	57	0.440361	0.0388368	12	sample					0.472641	C_12h
12h_#79	48	1.8835	0.0427561	12	sample					0.1444	D_24h
12h_#80	43	2.07337	0.0508192	12	sample					0.159151	D_24h
12h_#81	61	0.637364	0.0457318	12	sample					1.39785	D_24h
12h_#82	23	0.631153	0.0348992	12	sample					0.591145	D_24h
12h_#83	65	0.683352	0.0315471	12	sample					0.376573	D_24h
12h_#84	41	1.95145	0.0602668	12	sample					0.350085	D_24h
12h_#85	56	0.169847	0.0361806	12	sample					0.211645	D_24h
12h_#86	27	0.0377053	0.0168591	12	sample					1.87687	D_24h
12h_#87	190	0.462944	0.0506967	12	sample					0.17094	D_24h
12h_#88	57	0.240047	0.0282557	12	sample					1.32162	D_24h
12h_#89	90	0.0537288	0.0203021	12	sample					0.563187	D_24h
12h_#90	15	0.415712	0.0865012	12	sample					0.346966	D_24h
12h_#91	12	0.158825	0.0374055	12	sample					0.492417	D_24h
12h_#92	75	0.340479	0.0364409	12	sample					0.270888	D_24h
12h_#93	34	0.362688	0.0397378	12	sample					1.2755	D_24h
12h_#94	20	0.247557	0.0395915	12	sample					1.3559	D_24h
12h_#95	13	0.582287	0.0404513	12	sample					0.528411	D_24h
12h_#96	27	0.515906	0.0681566	12	sample					0.651476	D_24h
12h_#97	35	0.0986498	0.0162099	12	sample					0.696123	D_24h
12h_#98	31	0.587742	0.0491768	12	sample					1.49805	D_24h
12h_#99	25	1.42007	0.0674465	12	sample					1.36465	D_24h
12h_#100	22	0.353054	0.0232384	12	sample					0.191686	D_24h
12h_#101	27	0.585897	0.0275078	12	sample					0.878752	D_24h
12h_#102	90	0.0442993	0.00923498	12	sample					1.98512	D_24h
12h_#103	29	0.274236	0.0252108	12	sample					0.927067	D_24h
12h_#104	47	0.226794	0.0268849	12	sample					0.941606	D_24h
12h_#105	19	0.205023	0.0144463	12	sample					0.722511	D_24h
12h_#106	62	0.222094	0.012363	12	sample					3.02514	D_24h
12h_#107	48	0.0533737	0.0147992	12	sample					0.142059	D_24h
12h_#108	77	0.23306	0.0363553	12	sample					0.848126	D_24h
12h_#109	102	0.0760484	0.0268769	12	sample					1.46879	D_24h
12h_#110	66	0.0535464	0.00618133	12	sample					3.97294	D_24h
12h_#111	57	0.207763	0.013397	12	sample					0.0496403	D_24h
12h_#112	31	0.622271	0.0426043	12	sample					0.0827924	D_24h
12h_#113	15	0.538524	0.0171298	12	sample					0.253959	D_24h
12h_#114	68	0.791203	0.0499414	12	sample					0.330841	D_24h
12h_#115	237	0.300617	0.0214951	12	sample					0.190815	D_24h
12h_#116	110	0.528688	0.0283471	12	sample					0.784775	D_24h
12h_#117	29	0.0357677	0.00565435	12	sample					0.245118	D_24h
12h_#118	13	0.236365	0.0142885	12	sample					1.04842	D_24h
12h_#119	74	0.0637777	0.0260287	12	sample					0.37244	D_24h
12h_#120	82	0.0298301	0.0121762	12	sample					0.677116	D_24h
12h_#121	43	0.0685758	0.0228507	12	sample					0.134626	D_24h
12h_#122	49	0.18143	0.0161483	12	sample					4.07964	D_24h
12h_#123	18	0.336275	0.03324	12	sample					0.545519	D_24h
12h_#124	35	0.0588648	0.00954629	12	sample					0.816713	D_24h
12h_#125	16	0.375543	0.0228967	12	sample					0.114412	D_24h
12h_#126	56	0.083007	0.0118532	12	sample					0.863535	D_24h
12h_#127	97	0.317809	0.0181094	12	sample					0.771039	D_24h
12h_#128	61	0.209085	0.0180432	12	sample					0.675799	D_24h
12h_#129	59	0.0980671	0.0120653	12	sample					2.85647	D_24h
12h_#130	37	0.0769381	0.0135956	12	sample					0.376606	D_24h
12h_#131	44	0.170991	0.0251896	12	sample					0.919415	D_24h
12h_#132	54	0.739304	0.0236009	12	sample					0.593672	D_24h
12h_#133	183	0.379307	0.0220048	12	sample					1.25268	D_24h
12h_#134	44	0.414789	0.0151651	12	sample					0.604225	D_24h
12h_#135	17	0.233622	0.014908	12	sample					0.522965	D_24h
12h_#136	21	0.491011	0.0137387	12	sample					3.25192	D_24h
12h_#137	7	0.0510281	0.0104134	12	sample					0.159466	D_24h
12h_#138	19	0.137877	0.0275563	12	sample					0.511935	D_24h
12h_#139	151	2.02108	0.0598309	12	sample					0.0847928	D_24h
12h_#140	127	0.582648	0.0219891	12	sample					0.490772	D_24h
12h_#141	38	3.13024	0.0504641	12	sample					0.424847	D_24h
12h_#142	115	0.207451	0.00993615	12	sample					0.370254	D_24h
12h_#143	21	0.0897011	0.00672035	12	sample					0.391397	D_24h
12h_#144	27	0.406846	0.0331511	12	sample					0.190432	D_24h
12h_#145	66	2.87496	0.0491724	12	sample					0.0974424	D_24h
12h_#146	35	0.228744	0.0196645	12	sample					1.67251	D_24h
12h_#147	50	0.157848	0.0249381	12	sample					4.22638	D_24h
12h_#148	97	0.106787	0.0227548	12	sample					0.244239	D_24h
12h_#149	91	0.300796	0.0493759	12	sample					1.42396	D_24h
12h_#150	65	0.109582	0.0100399	12	sample					1.05072	D_24h
12h_#151	7	0.0784674	0.0128949	12	sample					0.355609	D_24h
12h_#152	53	0.0768651	0.00905513	12	sample					0.422485	D_24h
12h_#153	75	0.206859	0.0390521	12	sample					0.689877	D_24h
12h_#154	76	0.284813	0.0169965	12	sample					0.909466	D_24h
12h_#155	98	0.924742	0.0396098	12	sample					0.317167	D_24h
12h_#156	17	0.104398	0.01522	12	sample					1.83063	D_24h
12h_#157	78	0.285643	0.0153565	12	sample					1.12619	D_24h
12h_#158	167	0.74467	0.0313225	12	sample					0.650797	D_24h
12h_#159	288	0.385193	0.0206086	12	sample					0.0947795	D_24h
12h_#160	131	0.307208	0.0225516	12	sample					0.606576	D_24h
12h_#161	49	0.453357	0.0300883	12	sample					0.33267	D_24h
12h_#162	88	0.686279	0.0258311	12	sample					1.2351	D_24h
12h_#163	84	0.585228	0.0237821	12	sample					0.0446197	D_24h
12h_#164	106	0.51692	0.048078	12	sample					0.0603243	D_24h
12h_#165	25	0.432307	0.0235683	12	sample					0.0827648	D_24h
12h_#166	12	0.920684	0.036225	12	sample					0.79259	D_24h
12h_#167	74	0.333494	0.0317442	12	sample					0.46126	D_24h
12h_#168	121	0.475252	0.0387117	12	sample					0.684861	D_24h
12h_#169	69	2.09224	0.0562193	12	sample					0.407769	D_24h
12h_#170	217	0.272393	0.0176325	12	sample					1.65668	D_24h
12h_#171	29	0.40485	0.0454567	12	sample					0.223325	D_24h
12h_#172	20	0.395722	0.0430911	12	sample					2.50614	D_24h
12h_#173	220	0.359118	0.0546663	12	sample					1.21879	D_24h
12h_#174	67	0.250099	0.0156116	12	sample					0.98661	D_24h
12h_#175	107	0.286664	0.00862689	12	sample					0.148255	D_24h
12h_#176	171	0.583123	0.0194673	12	sample					0.27068	D_24h
12h_#177	78	0.103745	0.0299329	12	sample					0.0789901	D_24h
12h_#178	55	0.504403	0.0157767	12	sample					0.452343	D_24h
12h_#179	97	0.722512	0.0155946	12	sample					1.66854	D_24h
12h_#180	39	2.03651	0.045105	12	sample					0.20949	D_24h
12h_#181	40	1.0096	0.0494276	12	sample					0.109965	D_24h
12h_#182	77	0.11863	0.018294	12	sample					1.18408	D_24h
12h_#183	123	0.0859418	0.00937296	12	sample					0.710576	D_24h
12h_#184	72	0.569219	0.0253582	12	sample					3.31237	D_24h
12h_#185	85	0.21824	0.0161593	12	sample					1.81668	D_24h
12h_#186	11	0.340882	0.0232624	12	sample					0.292786	D_24h
12h_#187	197	0.363397	0.0403039	12	sample					1.52747	D_24h
12h_#188	68	0.169622	0.0411044	12	sample					0.543189	D_24h
12h_#189	67	0.461005	0.0180126	12	sample					0.895324	D_24h
12h_#190	114	0.344934	0.0287949	12	sample					0.474953	D_24h
12h_#191	74	1.22816	0.0252055	12	sample					0.760059	D_24h
12h_#192	77	1.04175	0.0508698	12	sample					0.464692	D_24h
12h_#193	183	1.1531	0.0286427	12	sample					0.0586068	D_24h
12h_#194	54	0.493302	0.074184	12	sample					0.994646	D_24h
12h_#195	11	0.169981	0.0566119	12	sample					0.247459	D_24h
12h_#196	175	0.32925	0.0272976	12	sample					0.0962228	D_24h
12h_#197	44	0.188753	0.014463	12	sample					0.563427	D_24h
12h_#198	113	0.243626	0.0194197	12	sample					0.672169	D_24h
12h_#199	154	0.202186	0.0291535	12	sample					3.04946	D_24h
12h_#200	53	0.0440394	0.0117674	12	sample					1.18209	D_24h
12h_#201	62	0.913791	0.031478	12	sample					1.25102	D_24h
12h_#202	9	0.206234	0.0686734	12	sample					1.34906	D_24h
12h_#203	11	0.0485205	0.0198035	12	sample					0.693243	D_24h
12h_#204	8	0.408147	0.0193084	12	sample					0.15879	D_24h
12h_#205	37	0.182432	0.0317282	12	sample					0.365876	D_24h
12h_#206	92	0.0601499	0.0200439	12	sample					0.321479	D_24h
12h_#207	69	0.221158	0.0535792	12	sample					0.143236	D_24h
12h_#208	90	0.115071	0.0103696	12	sample					0.161146	D_24h
12h_#209	109	0.0552602	0.0102587	12	sample					0.765351	D_24h
12h_#210	30	0.411321	0.0396819	12	sample					0.835133	D_24h
12h_#211	17	0.472641	0.0213886	12	sample					0.91676	D_24h
24h_#1	66	0.1444	0.0108766	24	sample					0.81082	D_24h
24h_#2	68	0.159151	0.0115065	24	sample					0.0938526	D_24h
24h_#3	16	1.39785	0.0782067	24	sample					0.683064	D_24h
24h_#4	100	0.591145	0.0176588	24	sample					2.74976	D_24h
24h_#5	99	0.376573	0.0141658	24	sample					1.35673	D_24h
24h_#6	17	0.350085	0.0489356	24	sample					3.79444	D_24h
24h_#7	61	0.0274125	0.00537527	24	sample					4.56688	D_24h
24h_#8	70	0.211645	0.0137915	24	sample					1.02169	D_24h
24h_#9	37	1.87687	0.0870632	24	sample					0.40103	D_24h
24h_#10	24	0.17094	0.0239158	24	sample					0.566821	D_24h
24h_#11	19	0.066546	0.0161343	24	sample					0.0733328	D_24h
24h_#12	135	1.32162	0.0252098	24	sample					0.430895	D_24h
24h_#13	39	0.563187	0.0290783	24	sample					0.731815	D_24h
24h_#14	68	0.346966	0.0178386	24	sample					0.537582	D_24h
24h_#15	48	0.492417	0.026369	24	sample					2.94947	D_24h
24h_#16	28	0.270888	0.0312369	24	sample					0.209608	D_24h
24h_#17	22	1.2755	0.0936842	24	sample					1.8428	D_24h
24h_#18	53	1.3559	0.049945	24	sample					0.64468	D_24h
24h_#19	45	0.528411	0.0245453	24	sample					0.168527	D_24h
24h_#20	27	0.651476	0.046031	24	sample					0.314332	D_24h
24h_#21	56	0.696123	0.0302752	24	sample					1.23087	D_24h
24h_#22	61	1.49805	0.0498649	24	sample					0.252929	D_24h
24h_#23	20	1.36465	0.0843771	24	sample					0.132037	D_24h
24h_#24	81	0.191686	0.0107728	24	sample					0.508757	D_24h
24h_#25	69	0.878752	0.0251198	24	sample					0.261781	D_24h
24h_#26	93	1.98512	0.039072	24	sample					0.559449	D_24h
24h_#27	73	0.927067	0.0308443	24	sample					0.210853	D_24h
24h_#28	80	0.941606	0.0313813	24	sample					1.95894	D_24h
24h_#29	16	0.722511	0.0742909	24	sample					1.1565	D_24h
24h_#30	23	3.02514	0.123512	24	sample					0.350751	D_24h
24h_#31	52	0.142059	0.0119128	24	sample					0.529562	D_24h
24h_#32	59	0.848126	0.0412227	24	sample					1.00628	D_24h
24h_#33	26	1.46879	0.086658	24	sample					0.672688	D_24h
24h_#34	83	3.97294	0.0636532	24	sample					0.793988	D_24h
24h_#35	19	0.0387021	0.0147348	24	sample					1.30803	D_24h
24h_#36	40	0.0496403	0.00964586	24	sample					0.188539	D_24h
24h_#37	101	0.0827924	0.00801975	24	sample					0.387294	D_24h
24h_#38	30	0.253959	0.0254884	24	sample					0.11819	D_24h
24h_#39	50	0.330841	0.0217309	24	sample					0.637364	D_24h
24h_#40	28	0.190815	0.0301775	24	sample					0.69085	D_24h
24h_#41	52	0.784775	0.0297764	24	sample					0.601048	D_24h
24h_#42	18	0.245118	0.032146	24	sample					0.392087	D_24h
24h_#43	23	1.04842	0.0628894	24	sample					0.0940154	D_24h
24h_#44	52	0.37244	0.0179271	24	sample					1.47475	D_24h
24h_#45	51	0.677116	0.0312603	24	sample					1.29584	D_24h
24h_#46	29	0.134626	0.0213728	24	sample					2.08113	D_24h
24h_#47	70	4.07964	0.072693	24	sample					0.192207	D_24h
24h_#48	18	0.545519	0.0593644	24	sample					1.05036	D_24h
24h_#49	40	0.816713	0.0384758	24	sample					0.927145	D_24h
24h_#50	18	0.114412	0.0305603	24	sample					1.39785	D_24h
24h_#51	55	0.863535	0.0335259	24	sample					0.893412	D_24h
24h_#52	86	0.771039	0.0219087	24	sample					0.0731195	D_24h
24h_#53	73	0.675799	0.0202153	24	sample					0.691299	D_24h
24h_#54	53	2.85647	0.0561803	24	sample					0.44439	D_24h
24h_#55	35	0.376606	0.0226262	24	sample					0.647711	D_24h
24h_#56	49	0.919415	0.0289113	24	sample					0.0799081	D_24h
24h_#57	84	0.593672	0.0185514	24	sample					0.20056	D_24h
24h_#58	50	1.25268	0.0371293	24	sample					0.267211	D_24h
24h_#59	60	0.604225	0.0218943	24	sample					0.475015	D_24h
24h_#60	76	0.522965	0.0175829	24	sample					0.0868943	D_24h
24h_#61	63	3.25192	0.0498071	24	sample					0.0671598	D_24h
24h_#62	70	0.159466	0.0130149	24	sample					0.779902	D_24h
24h_#63	36	0.511935	0.0483776	24	sample					0.549496	D_24h
24h_#64	28	0.0847928	0.0192569	24	sample					0.0665071	D_24h
24h_#65	63	0.490772	0.024599	24	sample					1.36068	D_24h
24h_#66	18	0.424847	0.0576437	24	sample					1.1342	D_24h
24h_#67	80	0.370254	0.0206755	24	sample					1.1094	D_24h
24h_#68	73	0.391397	0.0213344	24	sample					3.57055	D_24h
24h_#69	17	0.190432	0.0434642	24	sample					0.38767	D_24h
24h_#70	27	0.0974424	0.0212533	24	sample					1.42965	D_24h
24h_#71	64	1.67251	0.0576004	24	sample					0.210753	D_24h
24h_#72	82	4.22638	0.0829532	24	sample					0.808373	D_24h
24h_#73	22	0.244239	0.0314633	24	sample					0.377897	D_24h
24h_#74	53	1.42396	0.0456182	24	sample					0.118642	D_24h
24h_#75	21	1.05072	0.0639036	24	sample					0.344832	D_24h
24h_#76	44	0.355609	0.0267294	24	sample					0.337814	D_24h
24h_#77	47	0.422485	0.0278774	24	sample					1.23128	D_24h
24h_#78	43	0.689877	0.037048	24	sample					0.358484	D_24h
24h_#79	60	0.909466	0.0263324	24	sample					0.912766	D_24h
24h_#80	15	0.317167	0.0494543	24	sample					0.985827	D_24h
24h_#81	17	0.0481001	0.0160294	24	sample					0.917478	D_24h
24h_#82	39	1.83063	0.0538613	24	sample					0.149277	D_24h
24h_#83	59	1.12619	0.032658	24	sample					0.0555234	D_24h
24h_#84	49	0.650797	0.0305299	24	sample					0.133374	D_24h
24h_#85	37	0.0947795	0.0113229	24	sample					0.879669	D_24h
24h_#86	66	0.606576	0.0233279	24	sample					0.919335	D_24h
24h_#87	26	0.33267	0.0362367	24	sample					0.0982091	D_24h
24h_#88	12	1.2351	0.104867	24	sample					0.271983	D_24h
24h_#89	29	0.0504275	0.0152006	24	sample					4.18645	D_24h
24h_#90	43	0.0446197	0.0108555	24	sample					0.498752	D_24h
24h_#91	44	0.0603243	0.00919948	24	sample					0.825961	D_24h
24h_#92	42	0.0827648	0.0109406	24	sample					1.05924	D_24h
24h_#93	65	0.79259	0.0258591	24	sample					0.703542	D_24h
24h_#94	21	0.0582279	0.0160045	24	sample					0.763022	D_24h
24h_#95	68	0.46126	0.0218006	24	sample					0.138744	D_24h
24h_#96	50	0.684861	0.0333021	24	sample					0.606472	D_24h
24h_#97	19	0.407769	0.0324769	24	sample					0.0280804	E_Dead
24h_#98	17	1.65668	0.0857577	24	sample					0.0130637	E_Dead
24h_#99	59	0.223325	0.0159979	24	sample					0.0265546	E_Dead
24h_#100	22	2.50614	0.126056	24	sample					0.0201754	E_Dead
24h_#101	13	1.21879	0.0994867	24	sample					0.0248127	E_Dead
24h_#102	10	0.98661	0.133539	24	sample					0.0258148	E_Dead
24h_#103	30	0.148255	0.0197966	24	sample					0.0100003	E_Dead
24h_#104	28	0.27068	0.0230943	24	sample					0.0237897	E_Dead
24h_#105	45	0.0789901	0.0107449	24	sample					0.0161296	E_Dead
24h_#106	162	0.452343	0.012099	24	sample					0.0157864	E_Dead
24h_#107	80	1.66854	0.0391514	24	sample					0.0150401	E_Dead
24h_#108	19	0.20949	0.0411501	24	sample					0.0231635	E_Dead
24h_#109	11	0.109965	0.037367	24	sample					0.0198038	E_Dead
24h_#110	67	1.18408	0.0326806	24	sample					0.0179702	E_Dead
24h_#111	65	0.710576	0.0248609	24	sample					0.0181026	E_Dead
24h_#112	30	3.31237	0.0827691	24	sample					0.015353	E_Dead
24h_#113	66	1.81668	0.0380283	24	sample					0.0261696	E_Dead
24h_#114	52	0.292786	0.0217956	24	sample					0.0158476	E_Dead
24h_#115	135	1.52747	0.0215853	24	sample					0.0212444	E_Dead
24h_#116	37	0.543189	0.0249894	24	sample					0.0200384	E_Dead
24h_#117	86	0.895324	0.0237059	24	sample					0.016487	E_Dead
24h_#118	73	0.474953	0.0167059	24	sample					0.0261122	E_Dead
24h_#119	120	0.760059	0.0148121	24	sample					0.0202688	E_Dead
24h_#120	157	0.464692	0.0120901	24	sample					0.019804	E_Dead
24h_#121	105	0.0586068	0.00643493	24	sample					0.0173459	E_Dead
24h_#122	71	0.994646	0.0266383	24	sample					0.0278408	E_Dead
24h_#123	27	0.247459	0.0301944	24	sample					0.0223315	E_Dead
24h_#124	19	0.0962228	0.0215056	24	sample					0.0134655	E_Dead
24h_#125	21	0.563427	0.0624261	24	sample					0.0167418	E_Dead
24h_#126	50	0.672169	0.0332475	24	sample					0.0205669	E_Dead
24h_#127	60	3.04946	0.0638729	24	sample					0.0256682	E_Dead
24h_#128	76	1.18209	0.0266924	24	sample					0.020134	E_Dead
24h_#129	36	1.25102	0.0488501	24	sample					0.0229155	E_Dead
24h_#130	74	1.34906	0.0350308	24	sample					0.0290548	E_Dead
24h_#131	13	0.693243	0.0647022	24	sample					0.0148141	E_Dead
24h_#132	62	0.15879	0.0150448	24	sample					0.0194345	E_Dead
24h_#133	31	0.365876	0.0429039	24	sample					0.0168754	E_Dead
24h_#134	22	0.321479	0.0373109	24	sample					0.026427	E_Dead
24h_#135	31	0.143236	0.0246142	24	sample					0.0247634	E_Dead
24h_#136	39	0.161146	0.0180073	24	sample					0.0236757	E_Dead
24h_#137	47	0.765351	0.0302792	24	sample					0.0177758	E_Dead
24h_#138	17	0.835133	0.0815485	24	sample					0.0215178	E_Dead
24h_#139	42	0.91676	0.0459149	24	sample					0.0246296	E_Dead
24h_#140	38	0.81082	0.0389634	24	sample					0.0202419	E_Dead
24h_#141	59	0.0938526	0.00933426	24	sample					0.0135476	E_Dead
24h_#142	55	0.683064	0.0334557	24	sample					0.016868	E_Dead
24h_#143	58	2.74976	0.0656598	24	sample					0.024255	E_Dead
24h_#144	57	1.35673	0.0438133	24	sample					0.0229453	E_Dead
24h_#145	45	3.79444	0.0807452	24	sample					0.0209885	E_Dead
24h_#146	54	4.56688	0.0684246	24	sample					0.0236469	E_Dead
24h_#147	26	1.02169	0.0565569	24	sample					0.0224339	E_Dead
24h_#148	43	0.40103	0.0259973	24	sample					0.0264769	E_Dead
24h_#149	98	0.566821	0.0161029	24	sample					0.00921115	E_Dead
24h_#150	54	0.0733328	0.0101152	24	sample					0.0195288	E_Dead
24h_#151	30	0.430895	0.0365721	24	sample					0.0254764	E_Dead
24h_#152	27	0.731815	0.0467176	24	sample					0.0291189	E_Dead
24h_#153	13	0.0541504	0.0191398	24	sample					0.0143697	E_Dead
24h_#154	81	0.537582	0.0219165	24	sample					0.0246202	E_Dead
24h_#155	13	2.94947	0.154431	24	sample					0.0213365	E_Dead
24h_#156	25	0.209608	0.0246766	24	sample					0.016891	E_Dead
24h_#157	68	1.8428	0.0398404	24	sample					0.0196016	E_Dead
24h_#158	47	0.64468	0.0248256	24	sample					0.0267087	E_Dead
24h_#159	50	0.168527	0.0152448	24	sample					0.0263731	E_Dead
24h_#160	86	0.314332	0.013468	24	sample					0.0142228	E_Dead
24h_#161	54	1.23087	0.0373276	24	sample					0.0179754	E_Dead
24h_#162	49	0.252929	0.014937	24	sample					0.0216677	E_Dead
24h_#163	18	0.132037	0.0281317	24	sample					0.0204957	E_Dead
24h_#164	93	0.508757	0.0161444	24	sample					0.0244866	E_Dead
24h_#165	18	0.261781	0.0413369	24	sample					0.0235515	E_Dead
24h_#166	18	0.559449	0.0552383	24	sample					0.0167901	E_Dead
24h_#167	56	0.210853	0.0151615	24	sample					0.0114823	E_Dead
24h_#168	67	0.0229714	0.00489694	24	sample					0.0186052	E_Dead
24h_#169	31	1.95894	0.095328	24	sample					0.0229776	E_Dead
24h_#170	17	0.0678348	0.0226038	24	sample					0.0296851	E_Dead
24h_#171	66	1.1565	0.0284178	24	sample					0.023777	E_Dead
24h_#172	61	0.350751	0.0147433	24	sample					0.00659633	E_Dead
24h_#173	48	0.529562	0.0254698	24	sample					0.0245369	E_Dead
24h_#174	140	1.00628	0.0187115	24	sample					0.0288381	E_Dead
24h_#175	83	0.672688	0.0184736	24	sample					0.0390997	E_Dead
24h_#176	114	0.793988	0.0169805	24	sample					0.0235702	E_Dead
24h_#177	130	1.30803	0.0267658	24	sample					0.0268577	E_Dead
24h_#178	18	0.188539	0.0280791	24	sample					0.0222643	E_Dead
24h_#179	25	0.055905	0.0135551	24	sample					0.0249789	E_Dead
24h_#180	52	0.387294	0.0241238	24	sample					0.019625	E_Dead
24h_#181	116	0.11819	0.00977563	24	sample					0.0216984	E_Dead
24h_#182	35	0.637364	0.0423551	24	sample					0.0213008	E_Dead
24h_#183	66	0.69085	0.0277386	24	sample					0.0253833	E_Dead
24h_#184	80	0.601048	0.0206299	24	sample					0.0276588	E_Dead
24h_#185	93	0.392087	0.0164407	24	sample					0.0195049	E_Dead
24h_#186	53	0.0940154	0.0129978	24	sample					0.0110649	E_Dead
24h_#187	46	1.47475	0.0672246	24	sample					0.0331004	E_Dead
24h_#188	22	1.29584	0.0959608	24	sample					0.0277683	E_Dead
24h_#189	107	2.08113	0.0387314	24	sample					0.0221337	E_Dead
24h_#190	62	0.192207	0.0151868	24	sample					0.0319643	E_Dead
24h_#191	39	1.05036	0.0373389	24	sample					0.0198526	E_Dead
24h_#192	53	0.927145	0.0283445	24	sample					0.0210878	E_Dead
24h_#193	50	1.39785	0.0253873	24	sample					0.0312725	E_Dead
24h_#194	79	0.893412	0.0382901	24	sample					0.0236176	E_Dead
24h_#195	58	0.0731195	0.0132593	24	sample					0.0290839	E_Dead
24h_#196	78	0.691299	0.0273644	24	sample					0.0191811	E_Dead
24h_#197	63	0.44439	0.0278704	24	sample					0.0166542	E_Dead
24h_#198	83	0.647711	0.0290426	24	sample					0.0262123	E_Dead
24h_#199	41	0.0799081	0.0233108	24	sample					0.0182822	E_Dead
24h_#200	28	0.20056	0.0342898	24	sample					0.0132731	E_Dead
24h_#201	134	0.267211	0.00580045	24	sample					0.0223429	E_Dead
24h_#202	104	0.475015	0.0272498	24	sample					0.0237324	E_Dead
24h_#203	48	0.0868943	0.0356666	24	sample					0.0220112	E_Dead
24h_#204	86	0.0671598	0.010237	24	sample					0.0174537	E_Dead
24h_#205	149	0.779902	0.0167122	24	sample					0.0193667	E_Dead
24h_#206	144	0.549496	0.0177146	24	sample					0.0215454	E_Dead
24h_#207	43	0.0665071	0.0267204	24	sample					0.0265237	E_Dead
24h_#208	62	1.36068	0.049214	24	sample					0.0227525	E_Dead
24h_#209	102	1.1342	0.031697	24	sample					0.0189447	E_Dead
24h_#210	75	1.1094	0.0476178	24	sample					0.0239467	E_Dead
24h_#211	99	3.57055	0.0546546	24	sample					0.0249731	E_Dead
24h_#212	41	0.38767	0.0463445	24	sample					0.0212074	E_Dead
24h_#213	32	1.42965	0.0726654	24	sample					0.0237541	E_Dead
24h_#214	142	0.0836743	0.00492763	24	sample					0.0292241	E_Dead
24h_#215	36	0.210753	0.0388281	24	sample					0.02604	E_Dead
24h_#216	80	0.808373	0.0270928	24	sample					0.0224321	E_Dead
24h_#217	22	0.377897	0.0647696	24	sample					0.0114511	E_Dead
24h_#218	218	0.219453	0.00288861	24	sample					0.0215493	E_Dead
24h_#219	40	0.118642	0.0354546	24	sample					0.0278658	E_Dead
24h_#220	96	0.344832	0.00940476	24	sample					0.0198552	E_Dead
24h_#221	148	0.337814	0.0109348	24	sample					0.0238092	E_Dead
24h_#222	68	1.23128	0.0564856	24	sample					0.0224124	E_Dead
24h_#223	93	0.358484	0.0150716	24	sample					0.029804	E_Dead
24h_#224	107	0.912766	0.0228423	24	sample					0.0109707	E_Dead
24h_#225	94	0.985827	0.0258038	24	sample					0.0239965	E_Dead
24h_#226	57	0.917478	0.0533452	24	sample					0.0263415	E_Dead
24h_#227	74	0.149277	0.0124688	24	sample					0.0163262	E_Dead
24h_#228	39	0.0555234	0.0139399	24	sample					0.0165287	E_Dead
24h_#229	65	0.133374	0.0118005	24	sample					0.0187487	E_Dead
24h_#230	104	0.879669	0.0180965	24	sample					0.0201682	E_Dead
24h_#231	65	0.919335	0.0432745	24	sample					0.0236196	E_Dead
24h_#232	40	0.0982091	0.0166149	24	sample					0.0309211	E_Dead
24h_#233	101	0.271983	0.00836959	24	sample					0.0243792	E_Dead
24h_#234	135	4.18645	0.0448358	24	sample					0.0168867	E_Dead
24h_#235	46	0.498752	0.0454749	24	sample					0.0268348	E_Dead
24h_#236	27	0.825961	0.0570518	24	sample					0.0303045	E_Dead
24h_#237	153	0.0967993	0.00414599	24	sample					0.0189988	E_Dead
24h_#238	48	1.05924	0.0792306	24	sample					0.0138419	E_Dead
24h_#239	101	0.703542	0.0162248	24	sample					0.0161906	E_Dead
24h_#240	35	0.763022	0.0817496	24	sample					0.0217571	E_Dead
24h_#241	81	0.138744	0.0170526	24	sample					0.00628312	E_Dead
24h_#242	103	0.606472	0.0216103	24	sample					0.0234981	E_Dead
24h_ctrl_#1	63	0.0280804	0.00368661	24	control					0.034494	E_Dead
24h_ctrl_#2	39	0.0130637	0.00362298	24	control					0.0250536	E_Dead
24h_ctrl_#3	61	0.0265546	0.00462194	24	control					0.0165367	E_Dead
24h_ctrl_#4	29	0.0201754	0.00559506	24	control					0.0179334	E_Dead
24h_ctrl_#5	18	0.0248127	0.00937713	24	control					0.022257	E_Dead
24h_ctrl_#6	58	0.0258148	0.00424336	24	control					0.0220223	E_Dead
24h_ctrl_#7	51	0.0100003	0.0040824	24	control					0.0245361	E_Dead
24h_ctrl_#8	27	0.0237897	0.00792893	24	control					0.0206249	E_Dead
24h_ctrl_#9	51	0.0161296	0.00343854	24	control					0.0042256	E_Dead
24h_ctrl_#10	54	0.0157864	0.00382844	24	control					0.0188738	E_Dead
24h_ctrl_#11	18	0.0150401	0.00751948	24	control					0.0266156	E_Dead
24h_ctrl_#12	50	0.0231635	0.00463214	24	control					0	E_Dead
24h_ctrl_#13	108	0.0198038	0.00271998	24	control					0.0222615	E_Dead
24h_ctrl_#14	61	0.0179702	0.00352391	24	control					0.0195064	E_Dead
24h_ctrl_#15	22	0.0181026	0.0068415	24	control					0.0203296	E_Dead
24h_ctrl_#16	13	0.015353	0.00886332	24	control					0.0216855	E_Dead
24h_ctrl_#17	22	0.0261696	0.00699319	24	control					0.0147619	E_Dead
24h_ctrl_#18	25	0.0158476	0.00560252	24	control					0.0149549	E_Dead
24h_ctrl_#19	65	0.0212444	0.00401437	24	control					0.0343238	E_Dead
24h_ctrl_#20	60	0.0200384	0.00378651	24	control					0.0154165	E_Dead
24h_ctrl_#21	80	0.016487	0.00251403	24	control					0.0213808	E_Dead
24h_ctrl_#22	145	0.0261122	0.00265094	24	control					0.0187206	E_Dead
24h_ctrl_#23	86	0.0202688	0.00312721	24	control					0.0271325	E_Dead
24h_ctrl_#24	60	0.019804	0.00361534	24	control					0.0236065	E_Dead
24h_ctrl_#25	58	0.0173459	0.00397907	24	control					0.0237047	E_Dead
24h_ctrl_#26	65	0.0278408	0.00470528	24	control					0.0248451	E_Dead
24h_ctrl_#27	74	0.0223315	0.00382938	24	control					0.0151325	E_Dead
24h_ctrl_#28	76	0.0134655	0.00287064	24	control					0.0217664	E_Dead
24h_ctrl_#29	22	0.0167418	0.00632724	24	control					0.0197504	E_Dead
24h_ctrl_#30	71	0.0205669	0.00357986	24	control					0.0234256	E_Dead
24h_ctrl_#31	77	0.0256682	0.00342961	24	control					0.0165562	E_Dead
24h_ctrl_#32	26	0.020134	0.00671064	24	control					0.0148454	E_Dead
24h_ctrl_#33	24	0.0229155	0.00572821	24	control					0.0153618	E_Dead
24h_ctrl_#34	51	0.0290548	0.00437952	24	control
24h_ctrl_#35	34	0.0148141	0.00446627	24	control
24h_ctrl_#36	53	0.0194345	0.00388651	24	control
24h_ctrl_#37	48	0.0168754	0.00397722	24	control
24h_ctrl_#38	58	0.026427	0.00356293	24	control
24h_ctrl_#39	36	0.0247634	0.00485589	24	control
24h_ctrl_#40	42	0.0236757	0.00493612	24	control
24h_ctrl_#41	11	0.0177758	0.00888707	24	control
24h_ctrl_#42	13	0.0215178	0.00813207	24	control
24h_ctrl_#43	46	0.0246296	0.00422341	24	control
24h_ctrl_#44	41	0.0202419	0.00389515	24	control
24h_ctrl_#45	72	0.0135476	0.00270933	24	control
24h_ctrl_#46	66	0.016868	0.00359596	24	control
24h_ctrl_#47	90	0.024255	0.00336315	24	control
24h_ctrl_#48	33	0.0229453	0.00636312	24	control
24h_ctrl_#49	108	0.0209885	0.00266526	24	control
24h_ctrl_#50	51	0.0236469	0.00405492	24	control
24h_ctrl_#51	72	0.0224339	0.00330732	24	control
24h_ctrl_#52	79	0.0264769	0.00403714	24	control
24h_ctrl_#53	17	0.00921115	0.0053178	24	control
24h_ctrl_#54	111	0.0195288	0.00252091	24	control
24h_ctrl_#55	30	0.0254764	0.00519967	24	control
24h_ctrl_#56	34	0.0291189	0.00540644	24	control
24h_ctrl_#57	43	0.0143697	0.00359216	24	control
24h_ctrl_#58	31	0.0246202	0.0063561	24	control
24h_ctrl_#59	44	0.0213365	0.00426683	24	control
24h_ctrl_#60	47	0.016891	0.00377662	24	control
24h_ctrl_#61	23	0.0196016	0.00523822	24	control
24h_ctrl_#62	54	0.0267087	0.00464875	24	control
24h_ctrl_#63	37	0.0263731	0.00549843	24	control
24h_ctrl_#64	17	0.0142228	0.00636015	24	control
24h_ctrl_#65	93	0.0179754	0.00295486	24	control
24h_ctrl_#66	68	0.0216677	0.00312712	24	control
24h_ctrl_#67	27	0.0204957	0.00529141	24	control
24h_ctrl_#68	30	0.0244866	0.00654351	24	control
24h_ctrl_#69	54	0.0235515	0.0040993	24	control
24h_ctrl_#70	34	0.0167901	0.0043348	24	control
24h_ctrl_#71	17	0.0114823	0.00662893	24	control
24h_ctrl_#72	25	0.0186052	0.00480338	24	control
24h_ctrl_#73	58	0.0229776	0.00399941	24	control
24h_ctrl_#74	50	0.0296851	0.00481482	24	control
24h_ctrl_#75	33	0.023777	0.00545414	24	control
24h_ctrl_#76	13	0.00659633	0.00466414	24	control
24h_ctrl_#77	125	0.0245369	0.002852	24	control
24h_ctrl_#78	139	0.0288381	0.00256872	24	control
24h_ctrl_#79	27	0.0390997	0.00815124	24	control
24h_ctrl_#80	32	0.0235702	0.00629864	24	control
24h_ctrl_#81	52	0.0268577	0.0039594	24	control
24h_ctrl_#82	44	0.0222643	0.00420707	24	control
24h_ctrl_#83	32	0.0249789	0.00558473	24	control
24h_ctrl_#84	49	0.019625	0.00352439	24	control
24h_ctrl_#85	37	0.0216984	0.00410016	24	control
24h_ctrl_#86	45	0.0213008	0.00395502	24	control
24h_ctrl_#87	111	0.0253833	0.00301205	24	control
24h_ctrl_#88	112	0.0276588	0.00345686	24	control
24h_ctrl_#89	75	0.0195049	0.0032966	24	control
24h_ctrl_#90	22	0.0110649	0.00494807	24	control
24h_ctrl_#91	45	0.0331004	0.00576107	24	control
24h_ctrl_#92	10	0.0277683	0.0124166	24	control
24h_ctrl_#93	36	0.0221337	0.00461468	24	control
24h_ctrl_#94	76	0.0319643	0.00371517	24	control
24h_ctrl_#95	27	0.0198526	0.00496265	24	control
24h_ctrl_#96	36	0.0210878	0.00460123	24	control
24h_ctrl_#97	36	0.0312725	0.00601743	24	control
24h_ctrl_#98	47	0.0236176	0.00404989	24	control
24h_ctrl_#99	50	0.0290839	0.00459788	24	control
24h_ctrl_#100	57	0.0191811	0.00362453	24	control
24h_ctrl_#101	59	0.0166542	0.00320483	24	control
24h_ctrl_#102	41	0.0262123	0.00456237	24	control
24h_ctrl_#103	41	0.0182822	0.00430875	24	control
24h_ctrl_#104	87	0.0132731	0.00234621	24	control
24h_ctrl_#105	62	0.0223429	0.00353232	24	control
24h_ctrl_#106	99	0.0237324	0.00265304	24	control
24h_ctrl_#107	84	0.0220112	0.00308184	24	control
24h_ctrl_#108	43	0.0174537	0.00400379	24	control
24h_ctrl_#109	32	0.0193667	0.00559013	24	control
24h_ctrl_#110	52	0.0215454	0.00449203	24	control
24h_ctrl_#111	66	0.0265237	0.00378859	24	control
24h_ctrl_#112	81	0.0227525	0.00328365	24	control
24h_ctrl_#113	110	0.0189447	0.00267892	24	control
24h_ctrl_#114	54	0.0239467	0.0043715	24	control
24h_ctrl_#115	64	0.0249731	0.00410502	24	control
24h_ctrl_#116	31	0.0212074	0.00639356	24	control
24h_ctrl_#117	42	0.0237541	0.00518293	24	control
24h_ctrl_#118	68	0.0292241	0.00417425	24	control
24h_ctrl_#119	73	0.0260401	0.00383888	24	control
24h_ctrl_#120	51	0.0224321	0.0044859	24	control
24h_ctrl_#121	34	0.0114511	0.0038168	24	control
24h_ctrl_#122	29	0.0215493	0.00538673	24	control
24h_ctrl_#123	42	0.0278658	0.00517381	24	control
24h_ctrl_#124	44	0.0198552	0.00397063	24	control
24h_ctrl_#125	36	0.0238092	0.00507552	24	control
24h_ctrl_#126	79	0.0224123	0.00307822	24	control
24h_ctrl_#127	68	0.029804	0.0040552	24	control
24h_ctrl_#128	14	0.0109707	0.00548505	24	control
24h_ctrl_#129	62	0.0239965	0.00379372	24	control
24h_ctrl_#130	40	0.0263415	0.0049774	24	control
24h_ctrl_#131	51	0.0163262	0.00356236	24	control
24h_ctrl_#132	71	0.0165287	0.00324126	24	control
24h_ctrl_#133	50	0.0187487	0.00419194	24	control
24h_ctrl_#134	38	0.0201682	0.00475319	24	control
24h_ctrl_#135	21	0.0236196	0.00631183	24	control
24h_ctrl_#136	90	0.0309211	0.00380552	24	control
24h_ctrl_#137	35	0.0243792	0.00519701	24	control
24h_ctrl_#138	91	0.0168867	0.00260545	24	control
24h_ctrl_#139	49	0.0268348	0.00526201	24	control
24h_ctrl_#140	35	0.0303045	0.00645995	24	control
24h_ctrl_#141	41	0.0189988	0.00460744	24	control
24h_ctrl_#142	52	0.0138419	0.00383877	24	control
24h_ctrl_#143	49	0.0161906	0.00362002	24	control
24h_ctrl_#144	34	0.0217571	0.00543867	24	control
24h_ctrl_#145	21	0.00628313	0.00444269	24	control
24h_ctrl_#146	25	0.0234981	0.00783174	24	control
24h_ctrl_#147	30	0.034494	0.00752588	24	control
24h_ctrl_#148	33	0.0250536	0.00574694	24	control
24h_ctrl_#149	77	0.0165367	0.00312487	24	control
24h_ctrl_#150	56	0.0179334	0.00434909	24	control
24h_ctrl_#151	44	0.022257	0.00539749	24	control
24h_ctrl_#152	35	0.0220223	0.00588503	24	control
24h_ctrl_#153	75	0.0245361	0.00403321	24	control
24h_ctrl_#154	74	0.0206249	0.00339036	24	control
24h_ctrl_#155	14	0.0042256	0.00422549	24	control
24h_ctrl_#156	42	0.0188738	0.00457713	24	control
24h_ctrl_#157	41	0.0266156	0.00595063	24	control
24h_ctrl_#158	29	0.0222615	0.00510655	24	control
24h_ctrl_#159	242	0.0195064	0.00188556	24	control
24h_ctrl_#160	59	0.0203296	0.00343597	24	control
24h_ctrl_#161	46	0.0216855	0.00433662	24	control
24h_ctrl_#162	59	0.0147619	0.00278952	24	control
24h_ctrl_#163	90	0.0149549	0.0023074	24	control
24h_ctrl_#164	43	0.0343238	0.00571963	24	control
24h_ctrl_#165	66	0.0154165	0.00314662	24	control
24h_ctrl_#166	55	0.0213808	0.00445771	24	control
24h_ctrl_#167	43	0.0187206	0.00453997	24	control
24h_ctrl_#168	16	0.0271325	0.00959146	24	control
24h_ctrl_#169	60	0.0236065	0.00410886	24	control
24h_ctrl_#170	72	0.0237047	0.00379532	24	control
24h_ctrl_#171	50	0.0248451	0.00469468	24	control
24h_ctrl_#172	69	0.0151325	0.00338346	24	control
24h_ctrl_#173	125	0.0217664	0.00274201	24	control
24h_ctrl_#174	42	0.0197504	0.00493709	24	control
24h_ctrl_#175	59	0.0234256	0.00442649	24	control
24h_ctrl_#176	76	0.0165562	0.00318596	24	control
24h_ctrl_#177	30	0.0148454	0.00561061	24	control
24h_ctrl_#178	20	0.0153618	0.00627093	24	control

## Sheet: Fig 2c
Filaments of interest (ROIs averaged within a filament)	2H isotope content (at%)	Incubation time (hours)	Sample/ control
3h_fil_#5	1.21659	3	sample
3h_fil_#3	1.10304	3	sample
3h_fil_#4	0.283251	3	sample
3h_fil_#6	0.250717	3	sample
3h_fil_#2	0.14029	3	sample
3h_fil_#1	0.121057	3	sample
12h_fil_#3	4.8412	12	sample
12h_fil_#7	4.73238	12	sample
12h_fil_#1	4.71147	12	sample
12h_fil_#2	4.60335	12	sample
12h_fil_#4	4.48582	12	sample
12h_fil_#5	4.18776	12	sample
12h_fil_#6	3.8493	12	sample
24h_fil_#3	5.00998	24	sample
24h_fil_#2	4.8883	24	sample
24h_fil_#6	4.22694	24	sample
24h_fil_#5	4.21397	24	sample
24h_fil_#4	4.09988	24	sample
24h_fil_#1	0.545573	24	sample
24h_fil_ctrl_#1	0.0466035	24	control

## Sheet: Fig 2d
Type	Incubation (hours)	% Active cells
single cells	3	69.66
single cells	6	82.26
single cells	12	91
single cells	24	94.63
cyano filaments	3	100
cyano filaments	12	100
cyano filaments	24	100

## Sheet: Fig 2e
Class	Generation rate (per hour)	Incubation (hours)			Class	Mean	Median	Incubation	n
Single_cell_heterotroph	0.00590234	3			Single_cell_heterotroph	0.00692956	0.00509524	3h	163
Single_cell_heterotroph	0.00489081	3			Single_cell_autotroph	0.00213546	0.00158194	3h	163
Single_cell_heterotroph	0.00227121	3
Single_cell_heterotroph	0.00426181	3			Single_cell_heterotroph	0.00874844	0.00615267	6h	204
Single_cell_heterotroph	0.00546445	3			Single_cell_autotroph	0.00264577	0.00189605	6h	204
Single_cell_heterotroph	0.00439341	3
Single_cell_heterotroph	0.00160235	3			Single_cell_heterotroph	0.0102712	0.00672415	12h	192
Single_cell_heterotroph	0.00321319	3			Single_cell_autotroph	0.00291102	0.00204104	12h	192
Single_cell_heterotroph	0.00540789	3
Single_cell_heterotroph	0.00189839	3			Single_cell_heterotroph	0.00899429	0.00517824	24h	229
Single_cell_heterotroph	0.00509524	3			Single_cell_autotroph	0.00224266	0.00154821	24h	229
Single_cell_heterotroph	0.00519723	3
Single_cell_heterotroph	0.0137246	3						total active cells	788
Single_cell_heterotroph	0.00277591	3
Single_cell_heterotroph	0.00592286	3			Cyano_filament	0.0107683	0.005205	3h	6
Single_cell_heterotroph	0.00359643	3			Cyano_filament	0.0275229	0.02834	12h	7
Single_cell_heterotroph	0.00344371	3			Cyano_filament	0.01171	0.012785	24h	6
Single_cell_heterotroph	0.00521395	3
Single_cell_heterotroph	0.00427521	3
Single_cell_heterotroph	0.00329573	3
Single_cell_heterotroph	0.00399471	3
Single_cell_heterotroph	0.00276142	3
Single_cell_heterotroph	0.00713001	3
Single_cell_heterotroph	0.00537094	3
Single_cell_heterotroph	0.0045421	3
Single_cell_heterotroph	0.00737917	3
Single_cell_heterotroph	0.0056955	3
Single_cell_heterotroph	0.00174255	3
Single_cell_heterotroph	0.00246541	3
Single_cell_heterotroph	0.00768118	3
Single_cell_heterotroph	0.00394799	3
Single_cell_heterotroph	0.00465008	3
Single_cell_heterotroph	0.00702037	3
Single_cell_heterotroph	0.00481954	3
Single_cell_heterotroph	0.0157755	3
Single_cell_heterotroph	0.0185243	3
Single_cell_heterotroph	0.0107677	3
Single_cell_heterotroph	0.0038652	3
Single_cell_heterotroph	0.010001	3
Single_cell_heterotroph	0.02376	3
Single_cell_heterotroph	0.00230389	3
Single_cell_heterotroph	0.0162428	3
Single_cell_heterotroph	0.00310455	3
Single_cell_heterotroph	0.0193285	3
Single_cell_heterotroph	0.0176214	3
Single_cell_heterotroph	0.023877	3
Single_cell_heterotroph	0.00373217	3
Single_cell_heterotroph	0.00234262	3
Single_cell_heterotroph	0.0207603	3
Single_cell_heterotroph	0.00352565	3
Single_cell_heterotroph	0.0118364	3
Single_cell_heterotroph	0.00236261	3
Single_cell_heterotroph	0.00710828	3
Single_cell_heterotroph	0.00572175	3
Single_cell_heterotroph	0.00272873	3
Single_cell_heterotroph	0.00379821	3
Single_cell_heterotroph	0.00514128	3
Single_cell_heterotroph	0.00560828	3
Single_cell_heterotroph	0.00399318	3
Single_cell_heterotroph	0.00490792	3
Single_cell_heterotroph	0.0155158	3
Single_cell_heterotroph	0.016797	3
Single_cell_heterotroph	0.00892171	3
Single_cell_heterotroph	0.00409184	3
Single_cell_heterotroph	0.0026161	3
Single_cell_heterotroph	0.0050833	3
Single_cell_heterotroph	0.00358662	3
Single_cell_heterotroph	0.00566347	3
Single_cell_heterotroph	0.00638784	3
Single_cell_heterotroph	0.00475647	3
Single_cell_heterotroph	0.00491113	3
Single_cell_heterotroph	0.00532238	3
Single_cell_heterotroph	0.00617972	3
Single_cell_heterotroph	0.00256363	3
Single_cell_heterotroph	0.00607344	3
Single_cell_heterotroph	0.0019212	3
Single_cell_heterotroph	0.00423101	3
Single_cell_heterotroph	0.00207051	3
Single_cell_heterotroph	0.00371305	3
Single_cell_heterotroph	0.00260871	3
Single_cell_heterotroph	0.00439655	3
Single_cell_heterotroph	0.00335473	3
Single_cell_heterotroph	0.0280521	3
Single_cell_heterotroph	0.00242825	3
Single_cell_heterotroph	0.0192016	3
Single_cell_heterotroph	0.00664891	3
Single_cell_heterotroph	0.0135645	3
Single_cell_heterotroph	0.00600884	3
Single_cell_heterotroph	0.00276526	3
Single_cell_heterotroph	0.00712251	3
Single_cell_heterotroph	0.00673255	3
Single_cell_heterotroph	0.00687402	3
Single_cell_heterotroph	0.00182173	3
Single_cell_heterotroph	0.00244733	3
Single_cell_heterotroph	0.00435069	3
Single_cell_heterotroph	0.00662367	3
Single_cell_heterotroph	0.00200268	3
Single_cell_heterotroph	0.0101061	3
Single_cell_heterotroph	0.0420787	3
Single_cell_heterotroph	0.00647951	3
Single_cell_heterotroph	0.00498626	3
Single_cell_heterotroph	0.00348475	3
Single_cell_heterotroph	0.00527916	3
Single_cell_heterotroph	0.00675711	3
Single_cell_heterotroph	0.0105622	3
Single_cell_heterotroph	0.00316348	3
Single_cell_heterotroph	0.00748535	3
Single_cell_heterotroph	0.00285333	3
Single_cell_heterotroph	0.0029535	3
Single_cell_heterotroph	0.00307452	3
Single_cell_heterotroph	0.00287224	3
Single_cell_heterotroph	0.0149713	3
Single_cell_heterotroph	0.0129895	3
Single_cell_heterotroph	0.00400722	3
Single_cell_heterotroph	0.00807816	3
Single_cell_heterotroph	0.00556325	3
Single_cell_heterotroph	0.00807389	3
Single_cell_heterotroph	0.00838307	3
Single_cell_heterotroph	0.00199526	3
Single_cell_heterotroph	0.0084215	3
Single_cell_heterotroph	0.00491648	3
Single_cell_heterotroph	0.00704498	3
Single_cell_heterotroph	0.00424893	3
Single_cell_heterotroph	0.0354414	3
Single_cell_heterotroph	0.0119333	3
Single_cell_heterotroph	0.00970559	3
Single_cell_heterotroph	0.0197207	3
Single_cell_heterotroph	0.00225228	3
Single_cell_heterotroph	0.00190573	3
Single_cell_heterotroph	0.00587946	3
Single_cell_heterotroph	0.00479238	3
Single_cell_heterotroph	0.00479415	3
Single_cell_heterotroph	0.00412373	3
Single_cell_heterotroph	0.00328208	3
Single_cell_heterotroph	0.00788489	3
Single_cell_heterotroph	0.00339695	3
Single_cell_heterotroph	0.000354771	3
Single_cell_heterotroph	0.00870073	3
Single_cell_heterotroph	0.00258619	3
Single_cell_heterotroph	0.0055347	3
Single_cell_heterotroph	0.00757321	3
Single_cell_heterotroph	0.0030331	3
Single_cell_heterotroph	0.0178748	3
Single_cell_heterotroph	0.0124919	3
Single_cell_heterotroph	0.00195849	3
Single_cell_heterotroph	0.00356176	3
Single_cell_heterotroph	0.00220745	3
Single_cell_heterotroph	0.00454063	3
Single_cell_heterotroph	0.00614085	3
Single_cell_heterotroph	0.0052702	3
Single_cell_heterotroph	0.00220436	3
Single_cell_heterotroph	0.0152764	3
Single_cell_heterotroph	0.00553879	3
Single_cell_heterotroph	0.00672561	3
Single_cell_heterotroph	0.00677041	3
Single_cell_heterotroph	0.0078537	3
Single_cell_heterotroph	0.00234671	3
Single_cell_heterotroph	0.00190135	3
Single_cell_heterotroph	0.00607628	3
Single_cell_heterotroph	0.00253998	3
Single_cell_heterotroph	0.00850313	3
Single_cell_heterotroph	0.0144518	3
Single_cell_heterotroph	0.00436081	3
Single_cell_autotroph	0.001831	3
Single_cell_autotroph	0.00151879	3
Single_cell_autotroph	0.000707211	3
Single_cell_autotroph	0.00132432	3
Single_cell_autotroph	0.00169592	3
Single_cell_autotroph	0.00136503	3
Single_cell_autotroph	0.000499287	3
Single_cell_autotroph	0.000999553	3
Single_cell_autotroph	0.00167847	3
Single_cell_autotroph	0.000591351	3
Single_cell_autotroph	0.00158194	3
Single_cell_autotroph	0.00161343	3
Single_cell_autotroph	0.00422326	3
Single_cell_autotroph	0.000863915	3
Single_cell_autotroph	0.00183732	3
Single_cell_autotroph	0.00111833	3
Single_cell_autotroph	0.00107101	3
Single_cell_autotroph	0.0016186	3
Single_cell_autotroph	0.00132847	3
Single_cell_autotroph	0.00102514	3
Single_cell_autotroph	0.00124166	3
Single_cell_autotroph	0.000859419	3
Single_cell_autotroph	0.00220903	3
Single_cell_autotroph	0.00166706	3
Single_cell_autotroph	0.00141101	3
Single_cell_autotroph	0.00228564	3
Single_cell_autotroph	0.00176721	3
Single_cell_autotroph	0.000542894	3
Single_cell_autotroph	0.000767528	3
Single_cell_autotroph	0.00237844	3
Single_cell_autotroph	0.0012272	3
Single_cell_autotroph	0.00144439	3
Single_cell_autotroph	0.00217531	3
Single_cell_autotroph	0.00149677	3
Single_cell_autotroph	0.00484405	3
Single_cell_autotroph	0.00567193	3
Single_cell_autotroph	0.00332353	3
Single_cell_autotroph	0.00120157	3
Single_cell_autotroph	0.00308933	3
Single_cell_autotroph	0.00723562	3
Single_cell_autotroph	0.000717364	3
Single_cell_autotroph	0.00498513	3
Single_cell_autotroph	0.000965865	3
Single_cell_autotroph	0.00591322	3
Single_cell_autotroph	0.00540053	3
Single_cell_autotroph	0.00727035	3
Single_cell_autotroph	0.00116038	3
Single_cell_autotroph	0.000729395	3
Single_cell_autotroph	0.00634183	3
Single_cell_autotroph	0.0010964	3
Single_cell_autotroph	0.00364935	3
Single_cell_autotroph	0.000735602	3
Single_cell_autotroph	0.00220235	3
Single_cell_autotroph	0.0017753	3
Single_cell_autotroph	0.000849273	3
Single_cell_autotroph	0.00118083	3
Single_cell_autotroph	0.00159616	3
Single_cell_autotroph	0.0017403	3
Single_cell_autotroph	0.00124119	3
Single_cell_autotroph	0.00152408	3
Single_cell_autotroph	0.00476558	3
Single_cell_autotroph	0.00515225	3
Single_cell_autotroph	0.00275902	3
Single_cell_autotroph	0.00127173	3
Single_cell_autotroph	0.000814314	3
Single_cell_autotroph	0.00157825	3
Single_cell_autotroph	0.00111529	3
Single_cell_autotroph	0.00175733	3
Single_cell_autotroph	0.00198061	3
Single_cell_autotroph	0.00147728	3
Single_cell_autotroph	0.00152507	3
Single_cell_autotroph	0.00165207	3
Single_cell_autotroph	0.00191649	3
Single_cell_autotroph	0.000798025	3
Single_cell_autotroph	0.00188374	3
Single_cell_autotroph	0.00059844	3
Single_cell_autotroph	0.00131479	3
Single_cell_autotroph	0.000644851	3
Single_cell_autotroph	0.00115445	3
Single_cell_autotroph	0.000812021	3
Single_cell_autotroph	0.001366	3
Single_cell_autotroph	0.00104343	3
Single_cell_autotroph	0.00850469	3
Single_cell_autotroph	0.000755989	3
Single_cell_autotroph	0.00587517	3
Single_cell_autotroph	0.002061	3
Single_cell_autotroph	0.0041747	3
Single_cell_autotroph	0.00186383	3
Single_cell_autotroph	0.000860612	3
Single_cell_autotroph	0.00220672	3
Single_cell_autotroph	0.00208675	3
Single_cell_autotroph	0.00213028	3
Single_cell_autotroph	0.000567517	3
Single_cell_autotroph	0.000761915	3
Single_cell_autotroph	0.00135182	3
Single_cell_autotroph	0.00205323	3
Single_cell_autotroph	0.000623768	3
Single_cell_autotroph	0.00312148	3
Single_cell_autotroph	0.0125723	3
Single_cell_autotroph	0.00200884	3
Single_cell_autotroph	0.00154828	3
Single_cell_autotroph	0.00108373	3
Single_cell_autotroph	0.00163873	3
Single_cell_autotroph	0.00209431	3
Single_cell_autotroph	0.0032608	3
Single_cell_autotroph	0.000984141	3
Single_cell_autotroph	0.00231827	3
Single_cell_autotroph	0.000887938	3
Single_cell_autotroph	0.000919015	3
Single_cell_autotroph	0.000956553	3
Single_cell_autotroph	0.000893806	3
Single_cell_autotroph	0.00460094	3
Single_cell_autotroph	0.00400012	3
Single_cell_autotroph	0.00124554	3
Single_cell_autotroph	0.00250034	3
Single_cell_autotroph	0.00172641	3
Single_cell_autotroph	0.00249903	3
Single_cell_autotroph	0.00259389	3
Single_cell_autotroph	0.000621463	3
Single_cell_autotroph	0.00260568	3
Single_cell_autotroph	0.00152672	3
Single_cell_autotroph	0.00218288	3
Single_cell_autotroph	0.00132034	3
Single_cell_autotroph	0.0106627	3
Single_cell_autotroph	0.00367886	3
Single_cell_autotroph	0.002999	3
Single_cell_autotroph	0.00603076	3
Single_cell_autotroph	0.000701332	3
Single_cell_autotroph	0.000593633	3
Single_cell_autotroph	0.00182394	3
Single_cell_autotroph	0.00148838	3
Single_cell_autotroph	0.00148892	3
Single_cell_autotroph	0.0012816	3
Single_cell_autotroph	0.00102091	3
Single_cell_autotroph	0.00244101	3
Single_cell_autotroph	0.00105652	3
Single_cell_autotroph	0.000110688	3
Single_cell_autotroph	0.0026913	3
Single_cell_autotroph	0.000805028	3
Single_cell_autotroph	0.0017176	3
Single_cell_autotroph	0.00234527	3
Single_cell_autotroph	0.000943706	3
Single_cell_autotroph	0.00547673	3
Single_cell_autotroph	0.00384886	3
Single_cell_autotroph	0.000610033	3
Single_cell_autotroph	0.00110759	3
Single_cell_autotroph	0.000687405	3
Single_cell_autotroph	0.00141055	3
Single_cell_autotroph	0.00190451	3
Single_cell_autotroph	0.00163596	3
Single_cell_autotroph	0.000686444	3
Single_cell_autotroph	0.00469322	3
Single_cell_autotroph	0.00171886	3
Single_cell_autotroph	0.00208461	3
Single_cell_autotroph	0.0020984	3
Single_cell_autotroph	0.00243143	3
Single_cell_autotroph	0.000730663	3
Single_cell_autotroph	0.00059227	3
Single_cell_autotroph	0.00188461	3
Single_cell_autotroph	0.000790683	3
Single_cell_autotroph	0.00263072	3
Single_cell_autotroph	0.00444368	3
Single_cell_autotroph	0.00135495	3
Single_cell_heterotroph	0.0119506	6
Single_cell_heterotroph	0.0162399	6
Single_cell_heterotroph	0.0142136	6
Single_cell_heterotroph	0.0224668	6
Single_cell_heterotroph	0.0267212	6
Single_cell_heterotroph	0.022063	6
Single_cell_heterotroph	0.00922567	6
Single_cell_heterotroph	0.0256893	6
Single_cell_heterotroph	0.00457993	6
Single_cell_heterotroph	0.007182	6
Single_cell_heterotroph	0.00898419	6
Single_cell_heterotroph	0.00703907	6
Single_cell_heterotroph	0.013419	6
Single_cell_heterotroph	0.0215227	6
Single_cell_heterotroph	0.00822919	6
Single_cell_heterotroph	0.0295915	6
Single_cell_heterotroph	0.012931	6
Single_cell_heterotroph	0.00593787	6
Single_cell_heterotroph	0.017511	6
Single_cell_heterotroph	0.0086468	6
Single_cell_heterotroph	0.025589	6
Single_cell_heterotroph	0.0146828	6
Single_cell_heterotroph	0.019904	6
Single_cell_heterotroph	0.00790835	6
Single_cell_heterotroph	0.0103002	6
Single_cell_heterotroph	0.0155268	6
Single_cell_heterotroph	0.00785939	6
Single_cell_heterotroph	0.00909305	6
Single_cell_heterotroph	0.00552044	6
Single_cell_heterotroph	0.0125996	6
Single_cell_heterotroph	0.0170409	6
Single_cell_heterotroph	0.0140226	6
Single_cell_heterotroph	0.0108896	6
Single_cell_heterotroph	0.00383607	6
Single_cell_heterotroph	0.00220198	6
Single_cell_heterotroph	0.0111371	6
Single_cell_heterotroph	0.0108628	6
Single_cell_heterotroph	0.00607351	6
Single_cell_heterotroph	0.00184184	6
Single_cell_heterotroph	0.00422279	6
Single_cell_heterotroph	0.00868832	6
Single_cell_heterotroph	0.00604275	6
Single_cell_heterotroph	0.00267898	6
Single_cell_heterotroph	0.00540321	6
Single_cell_heterotroph	0.0187675	6
Single_cell_heterotroph	0.00728032	6
Single_cell_heterotroph	0.00595224	6
Single_cell_heterotroph	0.00233873	6
Single_cell_heterotroph	0.00797283	6
Single_cell_heterotroph	0.00858577	6
Single_cell_heterotroph	0.0364461	6
Single_cell_heterotroph	0.00610013	6
Single_cell_heterotroph	0.0170943	6
Single_cell_heterotroph	0.0010622	6
Single_cell_heterotroph	0.00549937	6
Single_cell_heterotroph	0.00685304	6
Single_cell_heterotroph	0.00590878	6
Single_cell_heterotroph	0.00835501	6
Single_cell_heterotroph	0.0032455	6
Single_cell_heterotroph	0.00574557	6
Single_cell_heterotroph	0.0237086	6
Single_cell_heterotroph	0.0166446	6
Single_cell_heterotroph	0.0137562	6
Single_cell_heterotroph	0.00652687	6
Single_cell_heterotroph	0.0112577	6
Single_cell_heterotroph	0.0164379	6
Single_cell_heterotroph	0.00518377	6
Single_cell_heterotroph	0.00417038	6
Single_cell_heterotroph	0.00693105	6
Single_cell_heterotroph	0.00962218	6
Single_cell_heterotroph	0.00442402	6
Single_cell_heterotroph	0.00455382	6
Single_cell_heterotroph	0.0184229	6
Single_cell_heterotroph	0.00376262	6
Single_cell_heterotroph	0.00180227	6
Single_cell_heterotroph	0.00256647	6
Single_cell_heterotroph	0.00282229	6
Single_cell_heterotroph	0.00803811	6
Single_cell_heterotroph	0.0083837	6
Single_cell_heterotroph	0.00735325	6
Single_cell_heterotroph	0.0192751	6
Single_cell_heterotroph	0.00600955	6
Single_cell_heterotroph	0.00472809	6
Single_cell_heterotroph	0.00418978	6
Single_cell_heterotroph	0.00330263	6
Single_cell_heterotroph	0.0109292	6
Single_cell_heterotroph	0.0101458	6
Single_cell_heterotroph	0.00981529	6
Single_cell_heterotroph	0.013687	6
Single_cell_heterotroph	0.0140189	6
Single_cell_heterotroph	0.0032685	6
Single_cell_heterotroph	0.00388356	6
Single_cell_heterotroph	0.00420595	6
Single_cell_heterotroph	0.00714205	6
Single_cell_heterotroph	0.0318733	6
Single_cell_heterotroph	0.00802466	6
Single_cell_heterotroph	0.00641666	6
Single_cell_heterotroph	0.00700015	6
Single_cell_heterotroph	0.00507408	6
Single_cell_heterotroph	0.00510124	6
Single_cell_heterotroph	0.00736257	6
Single_cell_heterotroph	0.00272674	6
Single_cell_heterotroph	0.00127981	6
Single_cell_heterotroph	0.00496165	6
Single_cell_heterotroph	0.00271425	6
Single_cell_heterotroph	0.00224427	6
Single_cell_heterotroph	0.00207124	6
Single_cell_heterotroph	0.0037156	6
Single_cell_heterotroph	0.00416712	6
Single_cell_heterotroph	0.00455425	6
Single_cell_heterotroph	0.00892938	6
Single_cell_heterotroph	0.0195633	6
Single_cell_heterotroph	0.00560869	6
Single_cell_heterotroph	0.00183823	6
Single_cell_heterotroph	0.00953142	6
Single_cell_heterotroph	0.00105255	6
Single_cell_heterotroph	0.00219998	6
Single_cell_heterotroph	0.00405674	6
Single_cell_heterotroph	0.00665009	6
Single_cell_heterotroph	0.00349204	6
Single_cell_heterotroph	0.00304075	6
Single_cell_heterotroph	0.000946793	6
Single_cell_heterotroph	0.00471137	6
Single_cell_heterotroph	0.0206629	6
Single_cell_heterotroph	0.00529571	6
Single_cell_heterotroph	0.00454857	6
Single_cell_heterotroph	0.00440935	6
Single_cell_heterotroph	0.00792662	6
Single_cell_heterotroph	0.0053249	6
Single_cell_heterotroph	0.00530413	6
Single_cell_heterotroph	0.00350657	6
Single_cell_heterotroph	0.00161237	6
Single_cell_heterotroph	0.0382448	6
Single_cell_heterotroph	0.0476933	6
Single_cell_heterotroph	0.0397358	6
Single_cell_heterotroph	0.00259337	6
Single_cell_heterotroph	0.00135565	6
Single_cell_heterotroph	0.00328072	6
Single_cell_heterotroph	0.00531432	6
Single_cell_heterotroph	0.00813498	6
Single_cell_heterotroph	0.0145016	6
Single_cell_heterotroph	0.00895009	6
Single_cell_heterotroph	0.00768252	6
Single_cell_heterotroph	0.00925798	6
Single_cell_heterotroph	0.00596284	6
Single_cell_heterotroph	0.00352595	6
Single_cell_heterotroph	0.00345712	6
Single_cell_heterotroph	0.00285649	6
Single_cell_heterotroph	0.00295085	6
Single_cell_heterotroph	0.00470828	6
Single_cell_heterotroph	0.00488226	6
Single_cell_heterotroph	0.00733539	6
Single_cell_heterotroph	0.0153618	6
Single_cell_heterotroph	0.00870139	6
Single_cell_heterotroph	0.00352807	6
Single_cell_heterotroph	0.00412592	6
Single_cell_heterotroph	0.00808221	6
Single_cell_heterotroph	0.00853146	6
Single_cell_heterotroph	0.006693	6
Single_cell_heterotroph	0.00248336	6
Single_cell_heterotroph	0.00612337	6
Single_cell_heterotroph	0.0088113	6
Single_cell_heterotroph	0.00451368	6
Single_cell_heterotroph	0.00330332	6
Single_cell_heterotroph	0.00247663	6
Single_cell_heterotroph	0.00426436	6
Single_cell_heterotroph	0.0233603	6
Single_cell_heterotroph	0.0189071	6
Single_cell_heterotroph	0.0102268	6
Single_cell_heterotroph	0.0149567	6
Single_cell_heterotroph	0.0117567	6
Single_cell_heterotroph	0.00186964	6
Single_cell_heterotroph	0.00273734	6
Single_cell_heterotroph	0.00131855	6
Single_cell_heterotroph	0.00407659	6
Single_cell_heterotroph	0.00898295	6
Single_cell_heterotroph	0.00333815	6
Single_cell_heterotroph	0.00120837	6
Single_cell_heterotroph	0.0137195	6
Single_cell_heterotroph	0.00211591	6
Single_cell_heterotroph	0.00129401	6
Single_cell_heterotroph	0.0023787	6
Single_cell_heterotroph	0.00259598	6
Single_cell_heterotroph	0.00512988	6
Single_cell_heterotroph	0.00389619	6
Single_cell_heterotroph	0.00390127	6
Single_cell_heterotroph	0.016846	6
Single_cell_heterotroph	0.00115548	6
Single_cell_heterotroph	0.002086	6
Single_cell_heterotroph	0.00506505	6
Single_cell_heterotroph	0.0115584	6
Single_cell_heterotroph	0.0044401	6
Single_cell_heterotroph	0.00346872	6
Single_cell_heterotroph	0.0220188	6
Single_cell_heterotroph	0.013494	6
Single_cell_heterotroph	0.00520958	6
Single_cell_heterotroph	0.00547254	6
Single_cell_heterotroph	0.012413	6
Single_cell_heterotroph	0.00697139	6
Single_cell_heterotroph	0.00618197	6
Single_cell_heterotroph	0.00401788	6
Single_cell_heterotroph	0.00931976	6
Single_cell_heterotroph	0.00735036	6
Single_cell_heterotroph	0.00466951	6
Single_cell_autotroph	0.00363876	6
Single_cell_autotroph	0.0049009	6
Single_cell_autotroph	0.00430751	6
Single_cell_autotroph	0.00669266	6
Single_cell_autotroph	0.00788961	6
Single_cell_autotroph	0.00657792	6
Single_cell_autotroph	0.002825	6
Single_cell_autotroph	0.00760131	6
Single_cell_autotroph	0.00141599	6
Single_cell_autotroph	0.00220854	6
Single_cell_autotroph	0.00275244	6
Single_cell_autotroph	0.00216523	6
Single_cell_autotroph	0.00407344	6
Single_cell_autotroph	0.00642405	6
Single_cell_autotroph	0.00252508	6
Single_cell_autotroph	0.0086848	6
Single_cell_autotroph	0.00392927	6
Single_cell_autotroph	0.00183067	6
Single_cell_autotroph	0.00527054	6
Single_cell_autotroph	0.00265093	6
Single_cell_autotroph	0.0075732	6
Single_cell_autotroph	0.00444538	6
Single_cell_autotroph	0.005961	6
Single_cell_autotroph	0.00242825	6
Single_cell_autotroph	0.00314702	6
Single_cell_autotroph	0.00469266	6
Single_cell_autotroph	0.00241346	6
Single_cell_autotroph	0.00278516	6
Single_cell_autotroph	0.00170345	6
Single_cell_autotroph	0.00383122	6
Single_cell_autotroph	0.00513406	6
Single_cell_autotroph	0.00425133	6
Single_cell_autotroph	0.00332304	6
Single_cell_autotroph	0.00118783	6
Single_cell_autotroph	0.000684146	6
Single_cell_autotroph	0.0033968	6
Single_cell_autotroph	0.00331503	6
Single_cell_autotroph	0.00187196	6
Single_cell_autotroph	0.000572679	6
Single_cell_autotroph	0.00130654	6
Single_cell_autotroph	0.00266343	6
Single_cell_autotroph	0.0018626	6
Single_cell_autotroph	0.000831527	6
Single_cell_autotroph	0.00166768	6
Single_cell_autotroph	0.00563397	6
Single_cell_autotroph	0.00223832	6
Single_cell_autotroph	0.00183505	6
Single_cell_autotroph	0.000726428	6
Single_cell_autotroph	0.00244772	6
Single_cell_autotroph	0.00263255	6
Single_cell_autotroph	0.010544	6
Single_cell_autotroph	0.00188007	6
Single_cell_autotroph	0.00514958	6
Single_cell_autotroph	0.000330798	6
Single_cell_autotroph	0.00169702	6
Single_cell_autotroph	0.00210882	6
Single_cell_autotroph	0.00182181	6
Single_cell_autotroph	0.00256302	6
Single_cell_autotroph	0.00100619	6
Single_cell_autotroph	0.00177209	6
Single_cell_autotroph	0.0070443	6
Single_cell_autotroph	0.00501881	6
Single_cell_autotroph	0.00417287	6
Single_cell_autotroph	0.00200981	6
Single_cell_autotroph	0.00343274	6
Single_cell_autotroph	0.0049586	6
Single_cell_autotroph	0.00160068	6
Single_cell_autotroph	0.00129046	6
Single_cell_autotroph	0.00213248	6
Single_cell_autotroph	0.002944	6
Single_cell_autotroph	0.00136822	6
Single_cell_autotroph	0.00140799	6
Single_cell_autotroph	0.00553448	6
Single_cell_autotroph	0.00116527	6
Single_cell_autotroph	0.00056042	6
Single_cell_autotroph	0.00079679	6
Single_cell_autotroph	0.00087575	6
Single_cell_autotroph	0.00246743	6
Single_cell_autotroph	0.00257167	6
Single_cell_autotroph	0.0022604	6
Single_cell_autotroph	0.00578023	6
Single_cell_autotroph	0.0018525	6
Single_cell_autotroph	0.00146134	6
Single_cell_autotroph	0.00129641	6
Single_cell_autotroph	0.00102378	6
Single_cell_autotroph	0.00333482	6
Single_cell_autotroph	0.00310084	6
Single_cell_autotroph	0.00300188	6
Single_cell_autotroph	0.00415248	6
Single_cell_autotroph	0.00425025	6
Single_cell_autotroph	0.00101327	6
Single_cell_autotroph	0.00120242	6
Single_cell_autotroph	0.00130137	6
Single_cell_autotroph	0.00219644	6
Single_cell_autotroph	0.0093099	6
Single_cell_autotroph	0.00246337	6
Single_cell_autotroph	0.00197632	6
Single_cell_autotroph	0.00215343	6
Single_cell_autotroph	0.00156716	6
Single_cell_autotroph	0.00157546	6
Single_cell_autotroph	0.00226323	6
Single_cell_autotroph	0.000846268	6
Single_cell_autotroph	0.000398389	6
Single_cell_autotroph	0.00153279	6
Single_cell_autotroph	0.000842414	6
Single_cell_autotroph	0.000697226	6
Single_cell_autotroph	0.000643698	6
Single_cell_autotroph	0.00115082	6
Single_cell_autotroph	0.00128946	6
Single_cell_autotroph	0.00140812	6
Single_cell_autotroph	0.00273596	6
Single_cell_autotroph	0.00586312	6
Single_cell_autotroph	0.00173036	6
Single_cell_autotroph	0.000571558	6
Single_cell_autotroph	0.00291678	6
Single_cell_autotroph	0.000327802	6
Single_cell_autotroph	0.000683528	6
Single_cell_autotroph	0.00125559	6
Single_cell_autotroph	0.00204723	6
Single_cell_autotroph	0.00108207	6
Single_cell_autotroph	0.000943112	6
Single_cell_autotroph	0.000294928	6
Single_cell_autotroph	0.00145623	6
Single_cell_autotroph	0.00617851	6
Single_cell_autotroph	0.00163486	6
Single_cell_autotroph	0.00140638	6
Single_cell_autotroph	0.00136373	6
Single_cell_autotroph	0.00243376	6
Single_cell_autotroph	0.00164378	6
Single_cell_autotroph	0.00163743	6
Single_cell_autotroph	0.00108654	6
Single_cell_autotroph	0.000501568	6
Single_cell_autotroph	0.0110227	6
Single_cell_autotroph	0.0134756	6
Single_cell_autotroph	0.0114166	6
Single_cell_autotroph	0.000805098	6
Single_cell_autotroph	0.000421932	6
Single_cell_autotroph	0.00101704	6
Single_cell_autotroph	0.00164054	6
Single_cell_autotroph	0.00249666	6
Single_cell_autotroph	0.00439217	6
Single_cell_autotroph	0.00274219	6
Single_cell_autotroph	0.00236001	6
Single_cell_autotroph	0.00283471	6
Single_cell_autotroph	0.00183828	6
Single_cell_autotroph	0.0010925	6
Single_cell_autotroph	0.00107133	6
Single_cell_autotroph	0.0008863	6
Single_cell_autotroph	0.000915398	6
Single_cell_autotroph	0.00145528	6
Single_cell_autotroph	0.00150852	6
Single_cell_autotroph	0.002255	6
Single_cell_autotroph	0.0046444	6
Single_cell_autotroph	0.00266736	6
Single_cell_autotroph	0.00109316	6
Single_cell_autotroph	0.00127682	6
Single_cell_autotroph	0.00248074	6
Single_cell_autotroph	0.00261619	6
Single_cell_autotroph	0.00206026	6
Single_cell_autotroph	0.00077112	6
Single_cell_autotroph	0.00188714	6
Single_cell_autotroph	0.00270044	6
Single_cell_autotroph	0.00139569	6
Single_cell_autotroph	0.00102399	6
Single_cell_autotroph	0.000769043	6
Single_cell_autotroph	0.00131928	6
Single_cell_autotroph	0.00694586	6
Single_cell_autotroph	0.00567421	6
Single_cell_autotroph	0.00312505	6
Single_cell_autotroph	0.00452573	6
Single_cell_autotroph	0.00358116	6
Single_cell_autotroph	0.000581289	6
Single_cell_autotroph	0.00084954	6
Single_cell_autotroph	0.000410418	6
Single_cell_autotroph	0.00126168	6
Single_cell_autotroph	0.00275207	6
Single_cell_autotroph	0.00103472	6
Single_cell_autotroph	0.000376208	6
Single_cell_autotroph	0.00416205	6
Single_cell_autotroph	0.000657521	6
Single_cell_autotroph	0.000402799	6
Single_cell_autotroph	0.000738782	6
Single_cell_autotroph	0.000805905	6
Single_cell_autotroph	0.00158421	6
Single_cell_autotroph	0.0012063	6
Single_cell_autotroph	0.00120786	6
Single_cell_autotroph	0.0050774	6
Single_cell_autotroph	0.000359778	6
Single_cell_autotroph	0.000648266	6
Single_cell_autotroph	0.0015644	6
Single_cell_autotroph	0.00352223	6
Single_cell_autotroph	0.00137315	6
Single_cell_autotroph	0.0010749	6
Single_cell_autotroph	0.00656534	6
Single_cell_autotroph	0.00409558	6
Single_cell_autotroph	0.00160856	6
Single_cell_autotroph	0.00168883	6
Single_cell_autotroph	0.00377593	6
Single_cell_autotroph	0.00214471	6
Single_cell_autotroph	0.00190497	6
Single_cell_autotroph	0.00124366	6
Single_cell_autotroph	0.00285326	6
Single_cell_autotroph	0.00225953	6
Single_cell_autotroph	0.00144341	6
Single_cell_heterotroph	0.0235769	12
Single_cell_heterotroph	0.0209779	12
Single_cell_heterotroph	0.022503	12
Single_cell_heterotroph	0.0127612	12
Single_cell_heterotroph	0.00842111	12
Single_cell_heterotroph	0.00434525	12
Single_cell_heterotroph	0.00372994	12
Single_cell_heterotroph	0.00608867	12
Single_cell_heterotroph	0.00823723	12
Single_cell_heterotroph	0.00840257	12
Single_cell_heterotroph	0.0192843	12
Single_cell_heterotroph	0.0144852	12
Single_cell_heterotroph	0.00349437	12
Single_cell_heterotroph	0.00449861	12
Single_cell_heterotroph	0.00495215	12
Single_cell_heterotroph	0.00997246	12
Single_cell_heterotroph	0.0151755	12
Single_cell_heterotroph	0.014184	12
Single_cell_heterotroph	0.012687	12
Single_cell_heterotroph	0.0126344	12
Single_cell_heterotroph	0.00842995	12
Single_cell_heterotroph	0.0269015	12
Single_cell_heterotroph	0.0349934	12
Single_cell_heterotroph	0.011727	12
Single_cell_heterotroph	0.0130723	12
Single_cell_heterotroph	0.0143212	12
Single_cell_heterotroph	0.0102668	12
Single_cell_heterotroph	0.0190912	12
Single_cell_heterotroph	0.00819616	12
Single_cell_heterotroph	0.00439546	12
Single_cell_heterotroph	0.00809068	12
Single_cell_heterotroph	0.0231328	12
Single_cell_heterotroph	0.00668614	12
Single_cell_heterotroph	0.0162348	12
Single_cell_heterotroph	0.00856934	12
Single_cell_heterotroph	0.059328	12
Single_cell_heterotroph	0.00665284	12
Single_cell_heterotroph	0.0109347	12
Single_cell_heterotroph	0.00858474	12
Single_cell_heterotroph	0.00344041	12
Single_cell_heterotroph	0.00314804	12
Single_cell_heterotroph	0.00570589	12
Single_cell_heterotroph	0.00562153	12
Single_cell_heterotroph	0.0051895	12
Single_cell_heterotroph	0.00304327	12
Single_cell_heterotroph	0.0144811	12
Single_cell_heterotroph	0.0176765	12
Single_cell_heterotroph	0.00699336	12
Single_cell_heterotroph	0.00283019	12
Single_cell_heterotroph	0.00154189	12
Single_cell_heterotroph	0.000726164	12
Single_cell_heterotroph	0.00368208	12
Single_cell_heterotroph	0.00912657	12
Single_cell_heterotroph	0.00691074	12
Single_cell_heterotroph	0.00452421	12
Single_cell_heterotroph	0.00239114	12
Single_cell_heterotroph	0.00458225	12
Single_cell_heterotroph	0.00608545	12
Single_cell_heterotroph	0.00420045	12
Single_cell_heterotroph	0.00332268	12
Single_cell_heterotroph	0.00425932	12
Single_cell_heterotroph	0.0175374	12
Single_cell_heterotroph	0.0146526	12
Single_cell_heterotroph	0.00585588	12
Single_cell_heterotroph	0.0110127	12
Single_cell_heterotroph	0.00580688	12
Single_cell_heterotroph	0.00513586	12
Single_cell_heterotroph	0.00755248	12
Single_cell_heterotroph	0.0379143	12
Single_cell_heterotroph	0.00805304	12
Single_cell_heterotroph	0.0448521	12
Single_cell_heterotroph	0.00767544	12
Single_cell_heterotroph	0.0112511	12
Single_cell_heterotroph	0.0132701	12
Single_cell_heterotroph	0.00735496	12
Single_cell_heterotroph	0.0392151	12
Single_cell_heterotroph	0.044484	12
Single_cell_heterotroph	0.0110501	12
Single_cell_heterotroph	0.010931	12
Single_cell_heterotroph	0.0119368	12
Single_cell_heterotroph	0.0410629	12
Single_cell_heterotroph	0.00253404	12
Single_cell_heterotroph	0.00777032	12
Single_cell_heterotroph	0.00375854	12
Single_cell_heterotroph	0.00690395	12
Single_cell_heterotroph	0.0023434	12
Single_cell_heterotroph	0.00554229	12
Single_cell_heterotroph	0.00594195	12
Single_cell_heterotroph	0.00389061	12
Single_cell_heterotroph	0.0100004	12
Single_cell_heterotroph	0.00875262	12
Single_cell_heterotroph	0.00131025	12
Single_cell_heterotroph	0.0101038	12
Single_cell_heterotroph	0.0276014	12
Single_cell_heterotroph	0.00576834	12
Single_cell_heterotroph	0.0100688	12
Single_cell_heterotroph	0.0043615	12
Single_cell_heterotroph	0.003526	12
Single_cell_heterotroph	0.00314537	12
Single_cell_heterotroph	0.00344368	12
Single_cell_heterotroph	0.00363587	12
Single_cell_heterotroph	0.000544172	12
Single_cell_heterotroph	0.00319317	12
Single_cell_heterotroph	0.0107611	12
Single_cell_heterotroph	0.00917569	12
Single_cell_heterotroph	0.014054	12
Single_cell_heterotroph	0.00482973	12
Single_cell_heterotroph	0.00899145	12
Single_cell_heterotroph	0.00369387	12
Single_cell_heterotroph	0.00273485	12
Single_cell_heterotroph	0.00546685	12
Single_cell_heterotroph	0.000634139	12
Single_cell_heterotroph	0.00617415	12
Single_cell_heterotroph	0.00104376	12
Single_cell_heterotroph	0.0051363	12
Single_cell_heterotroph	0.00321625	12
Single_cell_heterotroph	0.00130031	12
Single_cell_heterotroph	0.000940597	12
Single_cell_heterotroph	0.00255385	12
Single_cell_heterotroph	0.0130285	12
Single_cell_heterotroph	0.00624226	12
Single_cell_heterotroph	0.00688711	12
Single_cell_heterotroph	0.00364572	12
Single_cell_heterotroph	0.00828944	12
Single_cell_heterotroph	0.0019823	12
Single_cell_heterotroph	0.0429996	12
Single_cell_heterotroph	0.0100072	12
Single_cell_heterotroph	0.0821054	12
Single_cell_heterotroph	0.00318774	12
Single_cell_heterotroph	0.00115769	12
Single_cell_heterotroph	0.00674232	12
Single_cell_heterotroph	0.0713458	12
Single_cell_heterotroph	0.00356017	12
Single_cell_heterotroph	0.00232652	12
Single_cell_heterotroph	0.00144921	12
Single_cell_heterotroph	0.00483292	12
Single_cell_heterotroph	0.001497	12
Single_cell_heterotroph	0.000966581	12
Single_cell_heterotroph	0.000939359	12
Single_cell_heterotroph	0.00317741	12
Single_cell_heterotroph	0.00454891	12
Single_cell_heterotroph	0.0167523	12
Single_cell_heterotroph	0.00140839	12
Single_cell_heterotroph	0.00456364	12
Single_cell_heterotroph	0.0131339	12
Single_cell_heterotroph	0.00634889	12
Single_cell_heterotroph	0.00494714	12
Single_cell_heterotroph	0.00759373	12
Single_cell_heterotroph	0.0119935	12
Single_cell_heterotroph	0.0100561	12
Single_cell_heterotroph	0.00877155	12
Single_cell_heterotroph	0.00720733	12
Single_cell_heterotroph	0.016669	12
Single_cell_heterotroph	0.005417	12
Single_cell_heterotroph	0.00799757	12
Single_cell_heterotroph	0.0450264	12
Single_cell_heterotroph	0.00432887	12
Single_cell_heterotroph	0.00670597	12
Single_cell_heterotroph	0.00653997	12
Single_cell_heterotroph	0.00587757	12
Single_cell_heterotroph	0.00393537	12
Single_cell_heterotroph	0.00458175	12
Single_cell_heterotroph	0.0100162	12
Single_cell_heterotroph	0.0085383	12
Single_cell_heterotroph	0.0126993	12
Single_cell_heterotroph	0.0434348	12
Single_cell_heterotroph	0.0185136	12
Single_cell_heterotroph	0.00165187	12
Single_cell_heterotroph	0.00109369	12
Single_cell_heterotroph	0.00975329	12
Single_cell_heterotroph	0.00337624	12
Single_cell_heterotroph	0.00554953	12
Single_cell_heterotroph	0.00595474	12
Single_cell_heterotroph	0.00253015	12
Single_cell_heterotroph	0.00773458	12
Single_cell_heterotroph	0.00562231	12
Single_cell_heterotroph	0.0232289	12
Single_cell_heterotroph	0.0191906	12
Single_cell_heterotroph	0.0215794	12
Single_cell_heterotroph	0.00833196	12
Single_cell_heterotroph	0.00534095	12
Single_cell_heterotroph	0.00286206	12
Single_cell_heterotroph	0.00382147	12
Single_cell_heterotroph	0.00309591	12
Single_cell_heterotroph	0.0165277	12
Single_cell_heterotroph	0.00676601	12
Single_cell_heterotroph	0.00275224	12
Single_cell_heterotroph	0.0034273	12
Single_cell_heterotroph	0.00159092	12
Single_cell_heterotroph	0.000573152	12
Single_cell_heterotroph	0.00682386	12
Single_cell_heterotroph	0.0079493	12
Single_cell_autotroph	0.00666917	12
Single_cell_autotroph	0.00599921	12
Single_cell_autotroph	0.00639422	12
Single_cell_autotroph	0.00377728	12
Single_cell_autotroph	0.00253815	12
Single_cell_autotroph	0.00133204	12
Single_cell_autotroph	0.00114634	12
Single_cell_autotroph	0.00185303	12
Single_cell_autotroph	0.00248463	12
Single_cell_autotroph	0.00253276	12
Single_cell_autotroph	0.00555424	12
Single_cell_autotroph	0.00425678	12
Single_cell_autotroph	0.00107499	12
Single_cell_autotroph	0.00137818	12
Single_cell_autotroph	0.00151427	12
Single_cell_autotroph	0.00298638	12
Single_cell_autotroph	0.00444678	12
Single_cell_autotroph	0.00417352	12
Single_cell_autotroph	0.00375649	12
Single_cell_autotroph	0.00374173	12
Single_cell_autotroph	0.00254072	12
Single_cell_autotroph	0.00750374	12
Single_cell_autotroph	0.00943292	12
Single_cell_autotroph	0.00348617	12
Single_cell_autotroph	0.00386434	12
Single_cell_autotroph	0.00421148	12
Single_cell_autotroph	0.00307076	12
Single_cell_autotroph	0.00550309	12
Single_cell_autotroph	0.00247267	12
Single_cell_autotroph	0.00134715	12
Single_cell_autotroph	0.00244192	12
Single_cell_autotroph	0.00655577	12
Single_cell_autotroph	0.00202982	12
Single_cell_autotroph	0.00473612	12
Single_cell_autotroph	0.00258124	12
Single_cell_autotroph	0.0144264	12
Single_cell_autotroph	0.00201999	12
Single_cell_autotroph	0.00326143	12
Single_cell_autotroph	0.00258571	12
Single_cell_autotroph	0.00105863	12
Single_cell_autotroph	0.000969834	12
Single_cell_autotroph	0.0017393	12
Single_cell_autotroph	0.00171418	12
Single_cell_autotroph	0.00158529	12
Single_cell_autotroph	0.000937964	12
Single_cell_autotroph	0.00425565	12
Single_cell_autotroph	0.00512563	12
Single_cell_autotroph	0.00212038	12
Single_cell_autotroph	0.000873062	12
Single_cell_autotroph	0.000478185	12
Single_cell_autotroph	0.000225966	12
Single_cell_autotroph	0.00113185	12
Single_cell_autotroph	0.00274271	12
Single_cell_autotroph	0.00209605	12
Single_cell_autotroph	0.00138587	12
Single_cell_autotroph	0.000738965	12
Single_cell_autotroph	0.00140332	12
Single_cell_autotroph	0.00185208	12
Single_cell_autotroph	0.00128843	12
Single_cell_autotroph	0.0010229	12
Single_cell_autotroph	0.00130617	12
Single_cell_autotroph	0.00508827	12
Single_cell_autotroph	0.00430295	12
Single_cell_autotroph	0.00178391	12
Single_cell_autotroph	0.0032836	12
Single_cell_autotroph	0.00176934	12
Single_cell_autotroph	0.00156925	12
Single_cell_autotroph	0.00228459	12
Single_cell_autotroph	0.0100948	12
Single_cell_autotroph	0.00243094	12
Single_cell_autotroph	0.0115962	12
Single_cell_autotroph	0.00232059	12
Single_cell_autotroph	0.00335136	12
Single_cell_autotroph	0.00391958	12
Single_cell_autotroph	0.00222667	12
Single_cell_autotroph	0.0103838	12
Single_cell_autotroph	0.011519	12
Single_cell_autotroph	0.00329424	12
Single_cell_autotroph	0.00326037	12
Single_cell_autotroph	0.00354543	12
Single_cell_autotroph	0.0107883	12
Single_cell_autotroph	0.000782664	12
Single_cell_autotroph	0.00234835	12
Single_cell_autotroph	0.00115499	12
Single_cell_autotroph	0.00209405	12
Single_cell_autotroph	0.000724355	12
Single_cell_autotroph	0.00169058	12
Single_cell_autotroph	0.00180948	12
Single_cell_autotroph	0.00119492	12
Single_cell_autotroph	0.00299439	12
Single_cell_autotroph	0.00263443	12
Single_cell_autotroph	0.000406737	12
Single_cell_autotroph	0.00302404	12
Single_cell_autotroph	0.00767628	12
Single_cell_autotroph	0.00175788	12
Single_cell_autotroph	0.00301402	12
Single_cell_autotroph	0.00133693	12
Single_cell_autotroph	0.00108458	12
Single_cell_autotroph	0.000969025	12
Single_cell_autotroph	0.00105961	12
Single_cell_autotroph	0.00111786	12
Single_cell_autotroph	0.000169461	12
Single_cell_autotroph	0.000983555	12
Single_cell_autotroph	0.00321196	12
Single_cell_autotroph	0.00275691	12
Single_cell_autotroph	0.00413752	12
Single_cell_autotroph	0.00147759	12
Single_cell_autotroph	0.00270363	12
Single_cell_autotroph	0.00113542	12
Single_cell_autotroph	0.000843985	12
Single_cell_autotroph	0.00166809	12
Single_cell_autotroph	0.000197405	12
Single_cell_autotroph	0.00187838	12
Single_cell_autotroph	0.000324368	12
Single_cell_autotroph	0.00156938	12
Single_cell_autotroph	0.00099057	12
Single_cell_autotroph	0.000403667	12
Single_cell_autotroph	0.000292433	12
Single_cell_autotroph	0.000788718	12
Single_cell_autotroph	0.00385208	12
Single_cell_autotroph	0.00189857	12
Single_cell_autotroph	0.00208909	12
Single_cell_autotroph	0.00112085	12
Single_cell_autotroph	0.00249984	12
Single_cell_autotroph	0.000613651	12
Single_cell_autotroph	0.0112048	12
Single_cell_autotroph	0.00299635	12
Single_cell_autotroph	0.018137	12
Single_cell_autotroph	0.000981903	12
Single_cell_autotroph	0.000359607	12
Single_cell_autotroph	0.0020464	12
Single_cell_autotroph	0.0164897	12
Single_cell_autotroph	0.00109493	12
Single_cell_autotroph	0.000719187	12
Single_cell_autotroph	0.000449615	12
Single_cell_autotroph	0.00147854	12
Single_cell_autotroph	0.000464352	12
Single_cell_autotroph	0.000300479	12
Single_cell_autotroph	0.00029205	12
Single_cell_autotroph	0.000978765	12
Single_cell_autotroph	0.0013933	12
Single_cell_autotroph	0.00487651	12
Single_cell_autotroph	0.000437025	12
Single_cell_autotroph	0.00139772	12
Single_cell_autotroph	0.00388154	12
Single_cell_autotroph	0.00193014	12
Single_cell_autotroph	0.00151277	12
Single_cell_autotroph	0.00229667	12
Single_cell_autotroph	0.00356145	12
Single_cell_autotroph	0.00301038	12
Single_cell_autotroph	0.00263992	12
Single_cell_autotroph	0.00218331	12
Single_cell_autotroph	0.00485396	12
Single_cell_autotroph	0.00165322	12
Single_cell_autotroph	0.00241475	12
Single_cell_autotroph	0.0116326	12
Single_cell_autotroph	0.00132711	12
Single_cell_autotroph	0.00203567	12
Single_cell_autotroph	0.00198665	12
Single_cell_autotroph	0.00179036	12
Single_cell_autotroph	0.00120844	12
Single_cell_autotroph	0.00140317	12
Single_cell_autotroph	0.00299894	12
Single_cell_autotroph	0.00257222	12
Single_cell_autotroph	0.00375993	12
Single_cell_autotroph	0.0112974	12
Single_cell_autotroph	0.00534955	12
Single_cell_autotroph	0.000512062	12
Single_cell_autotroph	0.000339815	12
Single_cell_autotroph	0.00292341	12
Single_cell_autotroph	0.00103915	12
Single_cell_autotroph	0.00169274	12
Single_cell_autotroph	0.00181328	12
Single_cell_autotroph	0.000781475	12
Single_cell_autotroph	0.0023379	12
Single_cell_autotroph	0.00171442	12
Single_cell_autotroph	0.00658036	12
Single_cell_autotroph	0.00552944	12
Single_cell_autotroph	0.00615563	12
Single_cell_autotroph	0.00251222	12
Single_cell_autotroph	0.00163053	12
Single_cell_autotroph	0.000882775	12
Single_cell_autotroph	0.00117402	12
Single_cell_autotroph	0.000953981	12
Single_cell_autotroph	0.00481566	12
Single_cell_autotroph	0.00205339	12
Single_cell_autotroph	0.000849289	12
Single_cell_autotroph	0.00105465	12
Single_cell_autotroph	0.000493294	12
Single_cell_autotroph	0.000178465	12
Single_cell_autotroph	0.00207045	12
Single_cell_autotroph	0.00240066	12
Single_cell_heterotroph	0.00104728	24
Single_cell_heterotroph	0.00117452	24
Single_cell_heterotroph	0.0135416	24
Single_cell_heterotroph	0.00508417	24
Single_cell_heterotroph	0.00309639	24
Single_cell_heterotroph	0.00285746	24
Single_cell_heterotroph	0.00163048	24
Single_cell_heterotroph	0.0195186	24
Single_cell_heterotroph	0.00127648	24
Single_cell_heterotroph	0.0126649	24
Single_cell_heterotroph	0.00481973	24
Single_cell_heterotroph	0.00282942	24
Single_cell_heterotroph	0.00415777	24
Single_cell_heterotroph	0.00215113	24
Single_cell_heterotroph	0.0121433	24
Single_cell_heterotroph	0.0130568	24
Single_cell_heterotroph	0.00449313	24
Single_cell_heterotroph	0.00566058	24
Single_cell_heterotroph	0.00609235	24
Single_cell_heterotroph	0.014723	24
Single_cell_heterotroph	0.0131575	24
Single_cell_heterotroph	0.00145653	24
Single_cell_heterotroph	0.00790658	24
Single_cell_heterotroph	0.0209968	24
Single_cell_heterotroph	0.00840005	24
Single_cell_heterotroph	0.0085497	24
Single_cell_heterotroph	0.00634965	24
Single_cell_heterotroph	0.0387531	24
Single_cell_heterotroph	0.00102713	24
Single_cell_heterotroph	0.00759678	24
Single_cell_heterotroph	0.0143745	24
Single_cell_heterotroph	0.0663406	24
Single_cell_heterotroph	0.000239079	24
Single_cell_heterotroph	0.000520054	24
Single_cell_heterotroph	0.00200169	24
Single_cell_heterotroph	0.00268472	24
Single_cell_heterotroph	0.00144895	24
Single_cell_heterotroph	0.00696315	24
Single_cell_heterotroph	0.00192385	24
Single_cell_heterotroph	0.00966592	24
Single_cell_heterotroph	0.00305902	24
Single_cell_heterotroph	0.00590799	24
Single_cell_heterotroph	0.00096319	24
Single_cell_heterotroph	0.070995	24
Single_cell_heterotroph	0.00465348	24
Single_cell_heterotroph	0.00728138	24
Single_cell_heterotroph	0.000789818	24
Single_cell_heterotroph	0.00775236	24
Single_cell_heterotroph	0.00682703	24
Single_cell_heterotroph	0.00589524	24
Single_cell_heterotroph	0.0353089	24
Single_cell_heterotroph	0.00309669	24
Single_cell_heterotroph	0.00832151	24
Single_cell_heterotroph	0.00510815	24
Single_cell_heterotroph	0.0118875	24
Single_cell_heterotroph	0.00520846	24
Single_cell_heterotroph	0.00444221	24
Single_cell_heterotroph	0.043884	24
Single_cell_heterotroph	0.00117724	24
Single_cell_heterotroph	0.00433928	24
Single_cell_heterotroph	0.000537069	24
Single_cell_heterotroph	0.00414251	24
Single_cell_heterotroph	0.00353541	24
Single_cell_heterotroph	0.00303927	24
Single_cell_heterotroph	0.00323071	24
Single_cell_heterotroph	0.00144563	24
Single_cell_heterotroph	0.000644824	24
Single_cell_heterotroph	0.0168632	24
Single_cell_heterotroph	0.0783856	24
Single_cell_heterotroph	0.00191613	24
Single_cell_heterotroph	0.0138462	24
Single_cell_heterotroph	0.00969032	24
Single_cell_heterotroph	0.00290717	24
Single_cell_heterotroph	0.00351382	24
Single_cell_heterotroph	0.00603167	24
Single_cell_heterotroph	0.0082196	24
Single_cell_heterotroph	0.00256242	24
Single_cell_heterotroph	0.0189028	24
Single_cell_heterotroph	0.0104978	24
Single_cell_heterotroph	0.00565405	24
Single_cell_heterotroph	0.000622117	24
Single_cell_heterotroph	0.00523084	24
Single_cell_heterotroph	0.00270111	24
Single_cell_heterotroph	0.0116916	24
Single_cell_heterotroph	0.000196692	24
Single_cell_heterotroph	0.000329422	24
Single_cell_heterotroph	0.000519819	24
Single_cell_heterotroph	0.00704079	24
Single_cell_heterotroph	0.00386964	24
Single_cell_heterotroph	0.00598301	24
Single_cell_heterotroph	0.00337956	24
Single_cell_heterotroph	0.0166644	24
Single_cell_heterotroph	0.00173261	24
Single_cell_heterotroph	0.0289531	24
Single_cell_heterotroph	0.0115106	24
Single_cell_heterotroph	0.00901635	24
Single_cell_heterotroph	0.0010805	24
Single_cell_heterotroph	0.00214929	24
Single_cell_heterotroph	0.000487732	24
Single_cell_heterotroph	0.00378754	24
Single_cell_heterotroph	0.0168132	24
Single_cell_heterotroph	0.00161167	24
Single_cell_heterotroph	0.00075177	24
Single_cell_heterotroph	0.0111281	24
Single_cell_heterotroph	0.00623307	24
Single_cell_heterotroph	0.0453656	24
Single_cell_heterotroph	0.0187188	24
Single_cell_heterotroph	0.00234524	24
Single_cell_heterotroph	0.0150763	24
Single_cell_heterotroph	0.00463161	24
Single_cell_heterotroph	0.00807518	24
Single_cell_heterotroph	0.00399602	24
Single_cell_heterotroph	0.00671854	24
Single_cell_heterotroph	0.00390127	24
Single_cell_heterotroph	0.000314886	24
Single_cell_heterotroph	0.00910023	24
Single_cell_heterotroph	0.00194445	24
Single_cell_heterotroph	0.000634423	24
Single_cell_heterotroph	0.004822	24
Single_cell_heterotroph	0.00586014	24
Single_cell_heterotroph	0.039274	24
Single_cell_heterotroph	0.0111063	24
Single_cell_heterotroph	0.011869	24
Single_cell_heterotroph	0.0129783	24
Single_cell_heterotroph	0.00606435	24
Single_cell_heterotroph	0.0011714	24
Single_cell_heterotroph	0.00299974	24
Single_cell_heterotroph	0.00260094	24
Single_cell_heterotroph	0.00103727	24
Single_cell_heterotroph	0.00119176	24
Single_cell_heterotroph	0.00677079	24
Single_cell_heterotroph	0.00746604	24
Single_cell_heterotroph	0.00829428	24
Single_cell_heterotroph	0.00722249	24
Single_cell_heterotroph	0.000614216	24
Single_cell_heterotroph	0.00596559	24
Single_cell_heterotroph	0.0332683	24
Single_cell_heterotroph	0.0130664	24
Single_cell_heterotroph	0.0595567	24
Single_cell_heterotroph	0.103323	24
Single_cell_heterotroph	0.0093838	24
Single_cell_heterotroph	0.00331823	24
Single_cell_heterotroph	0.00485401	24
Single_cell_heterotroph	0.000439688	24
Single_cell_heterotroph	0.00359074	24
Single_cell_heterotroph	0.00644076	24
Single_cell_heterotroph	0.00457902	24
Single_cell_heterotroph	0.0371726	24
Single_cell_heterotroph	0.0016127	24
Single_cell_heterotroph	0.0190639	24
Single_cell_heterotroph	0.00559526	24
Single_cell_heterotroph	0.0012556	24
Single_cell_heterotroph	0.00253711	24
Single_cell_heterotroph	0.0116445	24
Single_cell_heterotroph	0.00199261	24
Single_cell_heterotroph	0.000940948	24
Single_cell_heterotroph	0.00430968	24
Single_cell_heterotroph	0.00207067	24
Single_cell_heterotroph	0.00478451	24
Single_cell_heterotroph	0.00162356	24
Single_cell_heterotroph	0.0206344	24
Single_cell_heterotroph	0.0108266	24
Single_cell_heterotroph	0.00286345	24
Single_cell_heterotroph	0.0045039	24
Single_cell_heterotroph	0.00922198	24
Single_cell_heterotroph	0.00586516	24
Single_cell_heterotroph	0.0070547	24
Single_cell_heterotroph	0.0125105	24
Single_cell_heterotroph	0.00142916	24
Single_cell_heterotroph	0.0031935	24
Single_cell_heterotroph	0.000822164	24
Single_cell_heterotroph	0.00552504	24
Single_cell_heterotroph	0.00604112	24
Single_cell_heterotroph	0.00517824	24
Single_cell_heterotroph	0.00323698	24
Single_cell_heterotroph	0.000615604	24
Single_cell_heterotroph	0.0144453	24
Single_cell_heterotroph	0.0123724	24
Single_cell_heterotroph	0.0223533	24
Single_cell_heterotroph	0.00146106	24
Single_cell_heterotroph	0.00968648	24
Single_cell_heterotroph	0.00840085	24
Single_cell_heterotroph	0.0135416	24
Single_cell_heterotroph	0.00805569	24
Single_cell_heterotroph	0.000437877	24
Single_cell_heterotroph	0.00604548	24
Single_cell_heterotroph	0.00371445	24
Single_cell_heterotroph	0.00562438	24
Single_cell_heterotroph	0.000495533	24
Single_cell_heterotroph	0.00153378	24
Single_cell_heterotroph	0.00211862	24
Single_cell_heterotroph	0.0039966	24
Single_cell_heterotroph	0.000554952	24
Single_cell_heterotroph	0.000387326	24
Single_cell_heterotroph	0.00691481	24
Single_cell_heterotroph	0.00469085	24
Single_cell_heterotroph	0.000381794	24
Single_cell_heterotroph	0.0131117	24
Single_cell_heterotroph	0.0105845	24
Single_cell_heterotroph	0.0103168	24
Single_cell_heterotroph	0.0523627	24
Single_cell_heterotroph	0.0031969	24
Single_cell_heterotroph	0.0139129	24
Single_cell_heterotroph	0.00162269	24
Single_cell_heterotroph	0.00719804	24
Single_cell_heterotroph	0.00310837	24
Single_cell_heterotroph	0.000826042	24
Single_cell_heterotroph	0.00281023	24
Single_cell_heterotroph	0.00274723	24
Single_cell_heterotroph	0.0116491	24
Single_cell_heterotroph	0.00293308	24
Single_cell_heterotroph	0.00825337	24
Single_cell_heterotroph	0.00900819	24
Single_cell_heterotroph	0.00830164	24
Single_cell_heterotroph	0.00108931	24
Single_cell_heterotroph	0.000288802	24
Single_cell_heterotroph	0.000952435	24
Single_cell_heterotroph	0.00791589	24
Single_cell_heterotroph	0.00832069	24
Single_cell_heterotroph	0.000651364	24
Single_cell_heterotroph	0.00216081	24
Single_cell_heterotroph	0.0762416	24
Single_cell_heterotroph	0.0042166	24
Single_cell_heterotroph	0.00737399	24
Single_cell_heterotroph	0.00978071	24
Single_cell_heterotroph	0.00616452	24
Single_cell_heterotroph	0.00674779	24
Single_cell_heterotroph	0.000998606	24
Single_cell_heterotroph	0.00522985	24
Single_cell_autotroph	0.000324053	24
Single_cell_autotroph	0.000363039	24
Single_cell_autotroph	0.00377433	24
Single_cell_autotroph	0.00152127	24
Single_cell_autotroph	0.000941952	24
Single_cell_autotroph	0.000870992	24
Single_cell_autotroph	0.000502077	24
Single_cell_autotroph	0.00517222	24
Single_cell_autotroph	0.000394223	24
Single_cell_autotroph	0.00355614	24
Single_cell_autotroph	0.00144533	24
Single_cell_autotroph	0.000862647	24
Single_cell_autotroph	0.00125372	24
Single_cell_autotroph	0.000659549	24
Single_cell_autotroph	0.00342469	24
Single_cell_autotroph	0.00365411	24
Single_cell_autotroph	0.00135106	24
Single_cell_autotroph	0.00168562	24
Single_cell_autotroph	0.00180766	24
Single_cell_autotroph	0.00406289	24
Single_cell_autotroph	0.00367917	24
Single_cell_autotroph	0.000449159	24
Single_cell_autotroph	0.00231063	24
Single_cell_autotroph	0.0054947	24
Single_cell_autotroph	0.00244472	24
Single_cell_autotroph	0.00248515	24
Single_cell_autotroph	0.00187996	24
Single_cell_autotroph	0.0087274	24
Single_cell_autotroph	0.000317869	24
Single_cell_autotroph	0.00222586	24
Single_cell_autotroph	0.00397842	24
Single_cell_autotroph	0.0119092	24
Single_cell_autotroph	7.44722e-05	24
Single_cell_autotroph	0.000161619	24
Single_cell_autotroph	0.00061449	24
Single_cell_autotroph	0.000819515	24
Single_cell_autotroph	0.000446849	24
Single_cell_autotroph	0.00205106	24
Single_cell_autotroph	0.000590977	24
Single_cell_autotroph	0.00278341	24
Single_cell_autotroph	0.000930873	24
Single_cell_autotroph	0.00175567	24
Single_cell_autotroph	0.00029824	24
Single_cell_autotroph	0.0122831	24
Single_cell_autotroph	0.00139741	24
Single_cell_autotroph	0.00213909	24
Single_cell_autotroph	0.000244908	24
Single_cell_autotroph	0.00226849	24
Single_cell_autotroph	0.00201325	24
Single_cell_autotroph	0.00175206	24
Single_cell_autotroph	0.0081858	24
Single_cell_autotroph	0.000942041	24
Single_cell_autotroph	0.00242345	24
Single_cell_autotroph	0.00152814	24
Single_cell_autotroph	0.0033598	24
Single_cell_autotroph	0.00155685	24
Single_cell_autotroph	0.00133632	24
Single_cell_autotroph	0.00946689	24
Single_cell_autotroph	0.000363874	24
Single_cell_autotroph	0.00130647	24
Single_cell_autotroph	0.000166884	24
Single_cell_autotroph	0.00124927	24
Single_cell_autotroph	0.00107159	24
Single_cell_autotroph	0.000925014	24
Single_cell_autotroph	0.000981718	24
Single_cell_autotroph	0.000445836	24
Single_cell_autotroph	0.000200188	24
Single_cell_autotroph	0.0045701	24
Single_cell_autotroph	0.0128028	24
Single_cell_autotroph	0.000588641	24
Single_cell_autotroph	0.00384932	24
Single_cell_autotroph	0.00278987	24
Single_cell_autotroph	0.000885781	24
Single_cell_autotroph	0.00106523	24
Single_cell_autotroph	0.00179057	24
Single_cell_autotroph	0.00239582	24
Single_cell_autotroph	0.000782977	24
Single_cell_autotroph	0.00503522	24
Single_cell_autotroph	0.00300191	24
Single_cell_autotroph	0.00168377	24
Single_cell_autotroph	0.000193175	24
Single_cell_autotroph	0.00156325	24
Single_cell_autotroph	0.000824406	24
Single_cell_autotroph	0.00330987	24
Single_cell_autotroph	6.12903e-05	24
Single_cell_autotroph	0.000102537	24
Single_cell_autotroph	0.000161547	24
Single_cell_autotroph	0.00207258	24
Single_cell_autotroph	0.00116964	24
Single_cell_autotroph	0.00177685	24
Single_cell_autotroph	0.00102568	24
Single_cell_autotroph	0.00452382	24
Single_cell_autotroph	0.000533076	24
Single_cell_autotroph	0.00708285	24
Single_cell_autotroph	0.0032636	24
Single_cell_autotroph	0.00261056	24
Single_cell_autotroph	0.000334237	24
Single_cell_autotroph	0.000658995	24
Single_cell_autotroph	0.000151615	24
Single_cell_autotroph	0.00114561	24
Single_cell_autotroph	0.00455848	24
Single_cell_autotroph	0.00049636	24
Single_cell_autotroph	0.000233183	24
Single_cell_autotroph	0.00316534	24
Single_cell_autotroph	0.00184725	24
Single_cell_autotroph	0.00966626	24
Single_cell_autotroph	0.00499397	24
Single_cell_autotroph	0.000717906	24
Single_cell_autotroph	0.00414799	24
Single_cell_autotroph	0.0013911	24
Single_cell_autotroph	0.00235657	24
Single_cell_autotroph	0.00120657	24
Single_cell_autotroph	0.00198306	24
Single_cell_autotroph	0.00117889	24
Single_cell_autotroph	9.80245e-05	24
Single_cell_autotroph	0.00263299	24
Single_cell_autotroph	0.000597203	24
Single_cell_autotroph	0.000196976	24
Single_cell_autotroph	0.00144598	24
Single_cell_autotroph	0.00174214	24
Single_cell_autotroph	0.00880607	24
Single_cell_autotroph	0.00315969	24
Single_cell_autotroph	0.00335508	24
Single_cell_autotroph	0.00363454	24
Single_cell_autotroph	0.00179978	24
Single_cell_autotroph	0.000362086	24
Single_cell_autotroph	0.000913282	24
Single_cell_autotroph	0.000794494	24
Single_cell_autotroph	0.00032098	24
Single_cell_autotroph	0.000368316	24
Single_cell_autotroph	0.00199761	24
Single_cell_autotroph	0.00218995	24
Single_cell_autotroph	0.00241608	24
Single_cell_autotroph	0.00212284	24
Single_cell_autotroph	0.000190734	24
Single_cell_autotroph	0.00177193	24
Single_cell_autotroph	0.00784675	24
Single_cell_autotroph	0.00365649	24
Single_cell_autotroph	0.0112911	24
Single_cell_autotroph	0.0140345	24
Single_cell_autotroph	0.00270858	24
Single_cell_autotroph	0.00100758	24
Single_cell_autotroph	0.00145519	24
Single_cell_autotroph	0.000136734	24
Single_cell_autotroph	0.00108786	24
Single_cell_autotroph	0.00190549	24
Single_cell_autotroph	0.0013759	24
Single_cell_autotroph	0.00848355	24
Single_cell_autotroph	0.000496674	24
Single_cell_autotroph	0.00507122	24
Single_cell_autotroph	0.00166708	24
Single_cell_autotroph	0.000387841	24
Single_cell_autotroph	0.000775406	24
Single_cell_autotroph	0.00329785	24
Single_cell_autotroph	0.000611748	24
Single_cell_autotroph	0.000291406	24
Single_cell_autotroph	0.00129788	24
Single_cell_autotroph	0.000635303	24
Single_cell_autotroph	0.00143519	24
Single_cell_autotroph	0.000499976	24
Single_cell_autotroph	0.00541647	24
Single_cell_autotroph	0.00308739	24
Single_cell_autotroph	0.000872775	24
Single_cell_autotroph	0.00135418	24
Single_cell_autotroph	0.00266549	24
Single_cell_autotroph	0.00174356	24
Single_cell_autotroph	0.00207643	24
Single_cell_autotroph	0.00351737	24
Single_cell_autotroph	0.00044082	24
Single_cell_autotroph	0.000970709	24
Single_cell_autotroph	0.00025487	24
Single_cell_autotroph	0.00164712	24
Single_cell_autotroph	0.00179323	24
Single_cell_autotroph	0.00154821	24
Single_cell_autotroph	0.000983571	24
Single_cell_autotroph	0.000191163	24
Single_cell_autotroph	0.00399562	24
Single_cell_autotroph	0.0034826	24
Single_cell_autotroph	0.00578284	24
Single_cell_autotroph	0.000450539	24
Single_cell_autotroph	0.00278885	24
Single_cell_autotroph	0.00244493	24
Single_cell_autotroph	0.00377433	24
Single_cell_autotroph	0.00235127	24
Single_cell_autotroph	0.000136173	24
Single_cell_autotroph	0.00179446	24
Single_cell_autotroph	0.00112418	24
Single_cell_autotroph	0.00167535	24
Single_cell_autotroph	0.00015403	24
Single_cell_autotroph	0.000472678	24
Single_cell_autotroph	0.000649757	24
Single_cell_autotroph	0.00120674	24
Single_cell_autotroph	0.000172415	24
Single_cell_autotroph	0.000120503	24
Single_cell_autotroph	0.00203764	24
Single_cell_autotroph	0.00140819	24
Single_cell_autotroph	0.000118787	24
Single_cell_autotroph	0.00366778	24
Single_cell_autotroph	0.00302451	24
Single_cell_autotroph	0.00295464	24
Single_cell_autotroph	0.0105286	24
Single_cell_autotroph	0.000971716	24
Single_cell_autotroph	0.00386568	24
Single_cell_autotroph	0.000499709	24
Single_cell_autotroph	0.00211608	24
Single_cell_autotroph	0.000945503	24
Single_cell_autotroph	0.000256064	24
Single_cell_autotroph	0.000856935	24
Single_cell_autotroph	0.000838162	24
Single_cell_autotroph	0.00329902	24
Single_cell_autotroph	0.000893482	24
Single_cell_autotroph	0.00240498	24
Single_cell_autotroph	0.00260837	24
Single_cell_autotroph	0.00241807	24
Single_cell_autotroph	0.000336939	24
Single_cell_autotroph	8.99238e-05	24
Single_cell_autotroph	0.000294936	24
Single_cell_autotroph	0.00231317	24
Single_cell_autotroph	0.00242323	24
Single_cell_autotroph	0.000202207	24
Single_cell_autotroph	0.000662465	24
Single_cell_autotroph	0.0126608	24
Single_cell_autotroph	0.00127084	24
Single_cell_autotroph	0.00216462	24
Single_cell_autotroph	0.00281375	24
Single_cell_autotroph	0.00182798	24
Single_cell_autotroph	0.0019912	24
Single_cell_autotroph	0.000309115	24
Single_cell_autotroph	0.00156296	24
Cyano_filament_photoauto	0.00211	3
Cyano_filament_photoauto	0.00252	3
Cyano_filament_photoauto	0.0235	3
Cyano_filament_photoauto	0.00555	3
Cyano_filament_photoauto	0.02607	3
Cyano_filament_photoauto	0.00486	3
Cyano_filament_photoauto	0.02914	12
Cyano_filament_photoauto	0.02834	12
Cyano_filament_photoauto	0.03011	12
Cyano_filament_photoauto	0.02748	12
Cyano_filament_photoauto	0.02533	12
Cyano_filament_photoauto	0.02296	12
Cyano_filament_photoauto	0.0293	12
Cyano_filament_photoauto	0.0014	24
Cyano_filament_photoauto	0.01523	24
Cyano_filament_photoauto	0.0157	24
Cyano_filament_photoauto	0.01236	24
Cyano_filament_photoauto	0.01276	24
Cyano_filament_photoauto	0.01281	24
			0.00590234	0.00489081	0.00227121	0.00426181	0.00546445	0.00439341	0.00160235	0.00321319	0.00540789	0.00189839	0.00509524	0.00519723	0.0137246	0.00277591	0.00592286	0.00359643	0.00344371	0.00521395	0.00427521	0.00329573	0.00399471	0.00276142	0.00713001	0.00537094	0.0045421	0.00737917	0.0056955	0.00174255	0.00246541	0.00768118	0.00394799	0.00465008	0.00702037	0.00481954	0.0157755	0.0185243	0.0107677	0.0038652	0.010001	0.02376	0.00230389	0.0162428	0.00310455	0.0193285	0.0176214	0.023877	0.00373217
[truncated: 117 more columns]

## Sheet: Fig 2f
Type	Group	Time	% Active cells		Samples	at% 2H	Replication time (days) - heterotroph	Replication time (days) - autotroph				mean (days)	median (days)
single cells	heterotroph	< 1 day	6.55022		D_24h	0.1444	27.5772	89.1248			heterotroph	13.6526	5.5774
single cells	heterotroph	< 2 day	12.2271		D_24h	0.159151	24.5898	79.5537			autotroph	44.5426	18.6546
single cells	heterotroph	< 3 day	25.3275		D_24h	1.39785	2.13276	7.65199
single cells	autotroph	< 1 day	0		D_24h	0.591145	5.6806	18.9848
single cells	autotroph	< 2 day	0		D_24h	0.376573	9.32735	30.6609
single cells	autotroph	< 3 day	3.49345		D_24h	0.350085	10.1073	33.1589
					D_24h	0.211645	17.7132	57.5233
					D_24h	1.87687	1.47967	5.58389
					D_24h	0.17094	22.6256	73.2608
					D_24h	1.32162	2.28042	8.12149
					D_24h	0.563187	5.99227	19.9823
					D_24h	0.346966	10.2074	33.4797
					D_24h	0.492417	6.9463	23.0364
					D_24h	0.270888	13.426	43.7892
					D_24h	1.2755	2.37837	8.4332
					D_24h	1.3559	2.21196	7.90374
					D_24h	0.528411	6.42784	21.3766
					D_24h	0.651476	5.10215	17.1338
					D_24h	0.696123	4.74056	15.977
					D_24h	1.49805	1.96164	7.10852
					D_24h	1.36465	2.19503	7.8499
					D_24h	0.191686	19.8287	64.3005
					D_24h	0.878752	3.6528	12.4992
					D_24h	1.98512	1.3755	5.25618
					D_24h	0.927067	3.43821	11.8137
					D_24h	0.941606	3.37803	11.6215
					D_24h	0.722511	4.54846	15.3626
					D_24h	3.02514	0.74526	3.30925
					D_24h	0.142059	28.1183	90.8586
					D_24h	0.848126	3.80176	12.9752
					D_24h	1.46879	2.00919	7.25945
					D_24h	3.97294	0.435346	2.42511
					D_24h	0.0496403	120.802	387.811
					D_24h	0.0827924	55.5349	178.699
					D_24h	0.253959	14.4284	47.0002
					D_24h	0.330841	10.7576	35.2417
					D_24h	0.190815	19.9324	64.6328
					D_24h	0.784775	4.14771	14.0811
					D_24h	0.245118	15.0121	48.8701
					D_24h	1.04842	2.98794	10.3762
					D_24h	0.37244	9.4413	31.0259
					D_24h	0.677116	4.88849	16.4503
					D_24h	0.134626	29.9849	96.8386
					D_24h	4.07964	0.406805	2.35129
					D_24h	0.545519	6.20634	20.6676
					D_24h	0.816713	3.96644	13.5016
					D_24h	0.114412	36.5668	117.926
					D_24h	0.863535	3.72546	12.7314
					D_24h	0.771039	4.23041	14.3455
					D_24h	0.675799	4.89906	16.4841
					D_24h	2.85647	0.817955	3.5282
					D_24h	0.376606	9.32645	30.658
					D_24h	0.919415	3.47066	11.9173
					D_24h	0.593672	5.65393	18.8995
					D_24h	1.25268	2.42953	8.59608
					D_24h	0.604225	5.54504	18.551
					D_24h	0.522965	6.50152	21.6125
					D_24h	3.25192	0.658124	3.05075
					D_24h	0.159466	24.5328	79.3712
					D_24h	0.511935	6.65574	22.1062
					D_24h	0.0847928	53.7754	173.061
					D_24h	0.490772	6.9719	23.1183
					D_24h	0.424847	8.16911	26.9517
					D_24h	0.370254	9.50265	31.2224
					D_24h	0.391397	8.93955	29.419
					D_24h	0.190432	19.9783	64.7797
					D_24h	0.0974424	44.7891	144.27
					D_24h	1.67251	1.71268	6.31958
					D_24h	4.22638	0.368449	2.25584
					D_24h	0.244239	15.0727	49.0641
					D_24h	1.42396	2.08585	7.50292
					D_24h	1.05072	2.98041	10.3522
					D_24h	0.355609	9.93444	32.6053
					D_24h	0.422485	8.2193	27.1125
					D_24h	0.689877	4.78825	16.1296
					D_24h	0.909466	3.51369	12.0548
					D_24h	0.317167	11.271	36.8863
					D_24h	1.83063	1.52788	5.73582
					D_24h	1.12619	2.75116	9.62092
					D_24h	0.650797	5.10804	17.1527
					D_24h	0.0947795	46.4239	149.508
					D_24h	0.606576	5.52132	18.4751
					D_24h	0.33267	10.6923	35.0327
					D_24h	1.2351	2.47025	8.72576
					D_24h	0.0446197	146.834	471.219
					D_24h	0.0603243	87.6721	281.665
					D_24h	0.0827648	55.5599	178.779
					D_24h	0.79259	4.10197	13.9349
					D_24h	0.46126	7.46352	24.6924
					D_24h	0.684861	4.82719	16.2542
					D_24h	0.407769	8.54582	28.1581
					D_24h	1.65668	1.73311	6.38423
					D_24h	0.223325	16.6691	54.1783
					D_24h	2.50614	0.997513	4.07762
					D_24h	1.21879	2.50909	8.84946
					D_24h	0.98661	3.2032	11.0632
					D_24h	0.148255	26.7295	86.409
					D_24h	0.27068	13.4375	43.826
					D_24h	0.0789901	59.2151	190.49
					D_24h	0.452343	7.62529	25.2104
					D_24h	1.66854	1.71777	6.3357
					D_24h	0.20949	17.9201	58.1858
					D_24h	0.109965	38.4175	123.856
					D_24h	1.18408	2.59533	9.12419
					D_24h	0.710576	4.63353	15.6347
					D_24h	3.31237	0.63663	2.98783
					D_24h	1.81668	1.5429	5.7832
					D_24h	0.292786	12.3148	40.2297
					D_24h	1.52747	1.91567	6.96267
					D_24h	0.543189	6.23566	20.7614
					D_24h	0.895324	3.57653	12.2556
					D_24h	0.474953	7.22747	23.9366
					D_24h	0.760059	4.29872	14.5639
					D_24h	0.464692	7.403	24.4986
					D_24h	0.0586068	91.7193	294.632
					D_24h	0.994646	3.17367	10.969
					D_24h	0.247459	14.8531	48.3607
					D_24h	0.0962228	45.5235	146.623
					D_24h	0.563427	5.98945	19.9733
					D_24h	0.672169	4.9284	16.5779
					D_24h	3.04946	0.735376	3.27969
					D_24h	1.18209	2.60044	9.14048
					D_24h	1.25102	2.43333	8.60817
					D_24h	1.34906	2.22534	7.94629
					D_24h	0.693243	4.76244	16.047
					D_24h	0.15879	24.6551	79.7631
					D_24h	0.365876	9.62789	31.6235
					D_24h	0.321479	11.1041	36.3516
					D_24h	0.143236	27.8435	89.978
					D_24h	0.161146	24.2341	78.414
					D_24h	0.765351	4.26555	14.4579
					D_24h	0.835133	3.86834	13.188
					D_24h	0.91676	3.48205	11.9537
					D_24h	0.81082	3.99878	13.605
					D_24h	0.0938526	47.0211	151.421
					D_24h	0.683064	4.84129	16.2993
					D_24h	2.74976	0.868127	3.68065
					D_24h	1.35673	2.21034	7.8986
					D_24h	3.79444	0.484935	2.55787
					D_24h	4.56688	0.279523	2.05787
					D_24h	1.02169	3.07777	10.6628
					D_24h	0.40103	8.70378	28.6639
					D_24h	0.566821	5.94996	19.8469
					D_24h	0.0733328	65.6856	211.221
					D_24h	0.430895	8.04323	26.5486
					D_24h	0.731815	4.48412	15.1568
					D_24h	0.537582	6.30728	20.9907
					D_24h	2.94947	0.776947	3.40437
					D_24h	0.209608	17.9086	58.1491
					D_24h	1.8428	1.51496	5.69511
					D_24h	0.64468	5.16172	17.3244
					D_24h	0.168527	23.0019	74.4665
					D_24h	0.314332	11.3835	37.2465
					D_24h	1.23087	2.48024	8.75755
					D_24h	0.252929	14.4942	47.2108
					D_24h	0.132037	30.6937	99.1095
					D_24h	0.508757	6.70146	22.2525
					D_24h	0.261781	13.9477	45.4604
					D_24h	0.559449	6.03639	20.1236
					D_24h	0.210853	17.7887	57.7651
					D_24h	1.95894	1.39966	5.33209
					D_24h	1.1565	2.6676	9.35455
					D_24h	0.350751	10.0861	33.0912
					D_24h	0.529562	6.41248	21.3274
					D_24h	1.00628	3.13177	10.8352
					D_24h	0.672688	4.92418	16.5645
					D_24h	0.793988	4.09389	13.909
					D_24h	1.30803	2.30855	8.21101
					D_24h	0.188539	20.2084	65.5169
					D_24h	0.387294	9.04373	29.7526
					D_24h	0.11819	35.1282	113.317
					D_24h	0.637364	5.22732	17.5343
					D_24h	0.69085	4.78076	16.1056
					D_24h	0.601048	5.5774	18.6546
					D_24h	0.392087	8.92225	29.3636
					D_24h	0.0940154	46.9151	151.081
					D_24h	1.47475	1.99935	7.2282
					D_24h	1.29584	2.33431	8.29298
					D_24h	2.08113	1.29203	4.99428
					D_24h	0.192207	19.7672	64.1036
					D_24h	1.05036	2.98159	10.3559
					D_24h	0.927145	3.43788	11.8126
					D_24h	1.39785	2.13276	7.65199
					D_24h	0.893412	3.58518	12.2832
					D_24h	0.0731195	65.9572	212.091
					D_24h	0.691299	4.77731	16.0946
					D_24h	0.44439	7.77534	25.6908
					D_24h	0.647711	5.13499	17.2389
					D_24h	0.0799081	58.2829	187.503
					D_24h	0.20056	18.83	61.101
					D_24h	0.267211	13.632	44.4491
					D_24h	0.475015	7.22643	23.9333
					D_24h	0.0868943	52.0426	167.51
					D_24h	0.0671598	74.5654	239.671
					D_24h	0.779902	4.17671	14.1738
					D_24h	0.549496	6.15691	20.5093
					D_24h	0.0665071	75.6459	243.133
					D_24h	1.36068	2.20269	7.87428
					D_24h	1.1342	2.72862	9.54904
					D_24h	1.1094	2.79943	9.77484
					D_24h	3.57055	0.551559	2.74312
					D_24h	0.38767	9.0341	29.7218
					D_24h	1.42965	2.07585	7.47116
					D_24h	0.210753	17.7983	57.7959
					D_24h	0.808373	4.01236	13.6484
					D_24h	0.377897	9.2914	30.5458
					D_24h	0.118642	34.9633	112.789
					D_24h	0.344832	10.2771	33.7028
					D_24h	0.337814	10.5128	34.4577
					D_24h	1.23128	2.47926	8.75445
					D_24h	0.358484	9.8467	32.3243
					D_24h	0.912766	3.49931	12.0089
					D_24h	0.985827	3.2061	11.0725
					D_24h	0.917478	3.47897	11.9439
					D_24h	0.149277	26.5133	85.7163
					D_24h	0.0555234	100.003	321.173
					D_24h	0.133374	30.3235	97.9234
					D_24h	0.879669	3.6485	12.4855
					D_24h	0.919335	3.471	11.9184
					D_24h	0.0982091	44.3395	142.829
					D_24h	0.271983	13.3659	43.5965
					D_24h	4.18645	0.378811	2.28115
					D_24h	0.498752	6.84939	22.7261
					D_24h	0.825961	3.91662	13.3424
					D_24h	1.05924	2.95287	10.2643
					D_24h	0.703542	4.68506	15.7995
					D_24h	0.763022	4.28009	14.5044
					D_24h	0.138744	28.9214	93.4316
					D_24h	0.606472	5.52236	18.4784

## Sheet: Fig 4a
Function_category	Metagenomic bin	Assigned annotation	Uploaded_genome_name	Gene id	C_0	E_0	F_0	C_0.25	E_0.25	F_0.25	C_0.5	E_0.5	F_0.5	C_3	E_3	F_3	C_6	E_6	F_6	C_12	E_12	F_12	C_29	E_39	F_39	C_55	E_55	F_55
DNA repair double-stranded break	Rubrobacteraceae01	DNA double-strand break repair nuclease NurA	AVDCRST_01	Rubrobacteraceae01_3857	36.0754	92.8004	64.371	114.103	90.5779	96.4258	106.28	175.39	149.039	175.891	176.696	155.906	144.824	110.539	147.695	137.631	130.818	131.528	44.7152	24.695	19.478	16.3072	25.1497	42.6858
DNA repair double-stranded break	Rubrobacteraceae04	DNA double-strand break repair nuclease NurA	AVDCRST_55	Rubrobacteraceae04_1985	406.432	315.419	431.32	508.798	534.648	213.653	551.578	767.88	391.005	720.141	1769.77	0	409.399	861.779	496.434	691.373	812.337	1213.78	540.318	0	117.956	70.5006	49.3838	0
DNA repair double-stranded break	Rubrobacteraceae06	DNA double-strand break repair nuclease NurA	AVDCRST_78	Rubrobacteraceae06_3064	181.574	135.244	0	344.356	276.908	256.875	102.428	181.531	362.836	217.934	328.565	585.241	91.8271	188.797	375.202	154.548	102.841	313.533	0	0	0	56.6334	0	59.6638
DNA repair double-stranded break	Rubrobacteraceae08	DNA double-strand break repair nuclease NurA	AVDCRST_37	Rubrobacteraceae08_281	178.982	205.107	215.99	70.9664	158.623	119.245	67.9803	251.108	135.265	402.675	231.362	292.587	502.499	618.314	291.215	294.099	338.661	570.258	123.891	123.775	103.88	28.2371	0	41.6153
DNA repair double-stranded break	Rubrobacteraceae09	DNA double-strand break repair nuclease NurA	AVDCRST_28	Rubrobacteraceae09_100	84.886	84.3642	55.3388	23.0798	34.6189	23.8954	17.6682	47.2622	0	48.4482	61.782	72.2617	173.388	160.905	107.515	70.9254	145.685	139.638	191.326	91.8957	43.0804	102.763	25.9307	32.1462
DNA repair double-stranded break	Rubrobacteraceae10	DNA double-strand break repair nuclease NurA	AVDCRST_02	Rubrobacteraceae10_181	51.5373	80.9521	30.357	77.3641	73.3246	96.7115	153.683	69.0782	195.885	213.505	198.798	243.604	67.493	118.984	190.396	94.3239	162.849	109.248	93.3204	23.0965	23.1767	2.73526	25.9709	10.2969
DNA repair double-stranded break	Rubrobacteraceae11	DNA double-strand break repair nuclease NurA	AVDCRST_14	Rubrobacteraceae11_451	386.411	96.4038	241.57	167.726	93.1845	181.777	149.883	275.45	45.8412	440.698	265.756	563.034	383.31	492.368	382.521	488.953	435.352	289.849	188.256	137.593	224.293	41.032	62.8877	332.818
DNA repair double-stranded break	Armatimonadota01	DNA double-strand break repair protein Mre11	AVDCRST_63	Armatimonadota01_3871	0	37.765	100.521	21.214	29.1443	0	0	0	58.3685	47.0752	114.655	66.5352	65.5644	171.087	214.293	149.295	196.852	108.938	28.5158	0	31.9296	0	29.1573	53.1006
DNA repair double-stranded break	Chloroflexia02	DNA double-strand break repair protein Mre11	AVDCRST_26	Chloroflexia02_1512	60.4071	38.949	33.0363	113.569	82.6144	38.4337	66.2	116.626	116.893	11.6036	104.289	130.098	102.786	164.269	113.402	82.4811	57.3689	137	0	0	20.6226	46.3475	44.7132	0
DNA repair double-stranded break	Chloroflexia02	DNA double-strand break repair protein Mre11	AVDCRST_26	Chloroflexia02_1512	60.4071	38.949	33.0363	113.569	82.6144	38.4337	66.2	116.626	116.893	11.6036	104.289	130.098	102.786	164.269	113.402	82.4811	57.3689	137	0	0	20.6226	46.3475	44.7132	0
DNA repair double-stranded break	Microcoleus01	DNA double-strand break repair protein Mre11	AVDCRST_84	Microcoleus01_7028	154.4	116.478	58.6733	141.003	87.9202	21.2847	85.3292	111.661	54.6634	16.0366	13.2339	7.10809	14.7325	21.3644	14.698	19.7372	24.7918	15.258	62.1702	148.426	27.6851	93.0971	58.5934	123.495
DNA repair double-stranded break	Rubellimicrobium01	DNA double-strand break repair protein Mre11	AVDCRST_15	Rubellimicrobium01_1164	0	61.4545	0	38.7007	0	26.8853	137.285	26.8319	124.901	230.65	183.058	286.074	60.6486	24.3156	111.472	98.9433	64.4642	114.894	98.5187	20.3241	56.3948	0	0	12.2023
DNA repair double-stranded break	Rubellimicrobium01	DNA double-strand break repair protein Mre11	AVDCRST_15	Rubellimicrobium01_1164	0	61.4545	0	38.7007	0	26.8853	137.285	26.8319	124.901	230.65	183.058	286.074	60.6486	24.3156	111.472	98.9433	64.4642	114.894	98.5187	20.3241	56.3948	0	0	12.2023
DNA repair double-stranded break	Rubrobacteraceae01	DNA double-strand break repair protein Mre11	AVDCRST_01	Rubrobacteraceae01_730	19.0684	68.3147	67.6277	50.4555	51.4712	69.0766	86.4732	74.6579	77.9936	88.3401	69.4059	33.5069	76.8481	72.3938	59.3723	24.257	67.857	64.0811	59.6425	15.0846	16.832	24.7824	37.5727	26.3797
DNA repair double-stranded break	Rubrobacteraceae01	DNA double-strand break repair protein Mre11	AVDCRST_01	Rubrobacteraceae01_730	19.0684	68.3147	67.6277	50.4555	51.4712	69.0766	86.4732	74.6579	77.9936	88.3401	69.4059	33.5069	76.8481	72.3938	59.3723	24.257	67.857	64.0811	59.6425	15.0846	16.832	24.7824	37.5727	26.3797
DNA repair double-stranded break	Rubrobacteraceae08	DNA double-strand break repair protein Mre11	AVDCRST_37	Rubrobacteraceae08_2780	8.0645	64.2051	24.5862	38.371	0	31.2604	0	0	0	0	204.702	255.553	161.862	219.036	66.2981	256.194	183.111	163.454	227.755	0	42.1255	0	10.5241	0
DNA repair double-stranded break	Rubrobacteraceae08	DNA double-strand break repair protein Mre11	AVDCRST_37	Rubrobacteraceae08_2780	8.0645	64.2051	24.5862	38.371	0	31.2604	0	0	0	0	204.702	255.553	161.862	219.036	66.2981	256.194	183.111	163.454	227.755	0	42.1255	0	10.5241	0
DNA repair double-stranded break	Rubrobacteraceae10	DNA double-strand break repair protein Mre11	AVDCRST_02	Rubrobacteraceae10_174	6.16027	102.637	88.1745	69.3551	50.1967	68.5138	59.3485	65.0233	45.0521	126.804	160.396	152.87	234.707	79.9997	161.702	105.699	99.2731	113.006	109.953	39.7546	74.7985	5.88503	0	29.539
DNA repair double-stranded break	Rubrobacteraceae10	DNA double-strand break repair protein Mre11	AVDCRST_02	Rubrobacteraceae10_174	6.16027	102.637	88.1745	69.3551	50.1967	68.5138	59.3485	65.0233	45.0521	126.804	160.396	152.87	234.707	79.9997	161.702	105.699	99.2731	113.006	109.953	39.7546	74.7985	5.88503	0	29.539
DNA repair double-stranded break	Rubrobacteraceae12	DNA double-strand break repair protein Mre11	AVDCRST_58	Rubrobacteraceae12_598	10.1685	38.5882	83.3871	0	0	0	44.8159	0	0	316.526	72.4685	0	291.386	62.0729	142.028	215.332	39.9726	48.4072	0	0	74.5311	160.073	0	0
DNA repair double-stranded break	Rubrobacteraceae12	DNA double-strand break repair protein Mre11	AVDCRST_58	Rubrobacteraceae12_598	10.1685	38.5882	83.3871	0	0	0	44.8159	0	0	316.526	72.4685	0	291.386	62.0729	142.028	215.332	39.9726	48.4072	0	0	74.5311	160.073	0	0
DNA repair double-stranded break	Coleofasciculus01	DNA double-strand break repair Rad50 ATPase	AVDCRST_92	Coleofasciculus01_5178	27.3793	15.9973	21.8227	25.6112	27.5032	17.6252	33.6826	41.0393	22.7223	49.845	35.9808	32.6795	26.6926	26.3727	29.9537	34.7486	32.8226	21.757	26.8259	12.6515	2.65041	11.645	5.17507	7.87657
DNA repair double-stranded break	Coleofasciculus01	DNA double-strand break repair Rad50 ATPase	AVDCRST_92	Coleofasciculus01_5178	27.3793	15.9973	21.8227	25.6112	27.5032	17.6252	33.6826	41.0393	22.7223	49.845	35.9808	32.6795	26.6926	26.3727	29.9537	34.7486	32.8226	21.757	26.8259	12.6515	2.65041	11.645	5.17507	7.87657
DNA repair double-stranded break	Rubellimicrobium01	DNA double-strand break repair Rad50 ATPase	AVDCRST_15	Rubellimicrobium01_1163	40.1577	13.2355	0	20.8374	0	27.0214	85.4159	52.0091	31.9436	152.733	287.572	171.311	78.3713	83.7896	148.848	60.3767	83.3019	51.4692	0	8.7544	0	0	0	26.28
DNA repair double-stranded break	Rubrobacteraceae01	DNA double-strand break repair Rad50 ATPase	AVDCRST_01	Rubrobacteraceae01_731	51.0361	62.5077	52.493	37.7382	33.484	47.6667	83.9402	82.4079	63.3197	87.8037	111.755	97.1809	85.2181	94.2239	94.53	85.6944	94.0518	83.1472	87.5705	50.3299	35.0148	19.0815	32.8207	51.8831
DNA repair double-stranded break	Rubrobacteraceae01	DNA double-strand break repair Rad50 ATPase	AVDCRST_01	Rubrobacteraceae01_731	51.0361	62.5077	52.493	37.7382	33.484	47.6667	83.9402	82.4079	63.3197	87.8037	111.755	97.1809	85.2181	94.2239	94.53	85.6944	94.0518	83.1472	87.5705	50.3299	35.0148	19.0815	32.8207	51.8831
DNA repair double-stranded break	Rubrobacteraceae04	DNA double-strand break repair Rad50 ATPase	AVDCRST_55	Rubrobacteraceae04_1351	0	41.444	0	83.5659	0	28.0726	4.34843	0	308.253	441.569	232.536	0	145.239	250.303	83.8649	189.942	120.078	257.626	0	32.015	46.4958	10.1054	38.9323	0
DNA repair double-stranded break	Rubrobacteraceae04	DNA double-strand break repair Rad50 ATPase	AVDCRST_55	Rubrobacteraceae04_1351	0	41.444	0	83.5659	0	28.0726	4.34843	0	308.253	441.569	232.536	0	145.239	250.303	83.8649	189.942	120.078	257.626	0	32.015	46.4958	10.1054	38.9323	0
DNA repair double-stranded break	Rubrobacteraceae08	DNA double-strand break repair Rad50 ATPase	AVDCRST_37	Rubrobacteraceae08_277	165.267	34.7972	22.9022	50.0401	0	32.0313	14.9406	31.1318	36.3348	152.108	173.732	72.5486	137.852	150.341	170.862	134.959	86.1826	119.039	259.579	29.9235	39.2402	0	27.4492	62.8798
DNA repair double-stranded break	Rubrobacteraceae08	DNA double-strand break repair Rad50 ATPase	AVDCRST_37	Rubrobacteraceae08_277	165.267	34.7972	22.9022	50.0401	0	32.0313	14.9406	31.1318	36.3348	152.108	173.732	72.5486	137.852	150.341	170.862	134.959	86.1826	119.039	259.579	29.9235	39.2402	0	27.4492	62.8798
DNA repair double-stranded break	Rubrobacteraceae08	DNA double-strand break repair Rad50 ATPase	AVDCRST_37	Rubrobacteraceae08_2779	57.9784	48.4188	33.992	0	16.262	17.2879	22.1752	34.6548	107.858	45.1525	100.627	121.138	51.1509	89.2555	82.4953	39.0847	90.6058	184.898	103.727	0	46.593	33.7735	17.4603	24.8873
DNA repair double-stranded break	Rubrobacteraceae08	DNA double-strand break repair Rad50 ATPase	AVDCRST_37	Rubrobacteraceae08_2779	57.9784	48.4188	33.992	0	16.262	17.2879	22.1752	34.6548	107.858	45.1525	100.627	121.138	51.1509	89.2555	82.4953	39.0847	90.6058	184.898	103.727	0	46.593	33.7735	17.4603	24.8873
DNA repair double-stranded break	Rubrobacteraceae10	DNA double-strand break repair Rad50 ATPase	AVDCRST_02	Rubrobacteraceae10_173	18.2862	36.9296	9.69402	15.4406	6.20852	22.5975	12.5836	8.61679	32.8941	21.3061	57.7117	55.1019	71.4249	43.5366	37.3332	61.1829	69.3373	23.4813	8.86915	22.1265	6.16758	0	1.88486	26.0312
DNA repair double-stranded break	Rubrobacteraceae10	DNA double-strand break repair Rad50 ATPase	AVDCRST_02	Rubrobacteraceae10_173	18.2862	36.9296	9.69402	15.4406	6.20852	22.5975	12.5836	8.61679	32.8941	21.3061	57.7117	55.1019	71.4249	43.5366	37.3332	61.1829	69.3373	23.4813	8.86915	22.1265	6.16758	0	1.88486	26.0312
DNA repair double-stranded break	Rubrobacteraceae12	DNA double-strand break repair Rad50 ATPase	AVDCRST_58	Rubrobacteraceae12_597	35.032	54.5405	29.4648	78.1592	18.6018	140.387	13.5734	0	81.356	139.805	204.854	135.013	25.7403	65.8003	105.947	150.119	21.1864	51.314	171.039	0	26.3355	12.5692	38.199	15.0636
DNA repair double-stranded break	Rubrobacteraceae12	DNA double-strand break repair Rad50 ATPase	AVDCRST_58	Rubrobacteraceae12_597	35.032	54.5405	29.4648	78.1592	18.6018	140.387	13.5734	0	81.356	139.805	204.854	135.013	25.7403	65.8003	105.947	150.119	21.1864	51.314	171.039	0	26.3355	12.5692	38.199	15.0636
DNA repair double-stranded break	Acidimicrobiales03	DNA polymerase I (EC 2.7.7.7)	AVDCRST_10	Acidimicrobiales03_2189	0	40.1654	0	21.1973	31.5317	0	0	14.5564	0	0	76.8773	156.867	0	95.4841	104.943	45.4742	73.5896	72.4025	205.273	0	0	27.1845	28.032	0
DNA repair double-stranded break	Quadrisphaera01	DNA polymerase I (EC 2.7.7.7)	AVDCRST_35	Quadrisphaera01_94	0	84.3442	128.246	85.7804	100.549	139.624	0	176.715	149.708	205.694	402.172	308.467	98.3515	234.913	173.295	495.386	253.296	205.496	146.983	559.271	0	0	139.482	100.678
DNA repair double-stranded break	Armatimonadota01	DNA polymerase I (EC 2.7.7.7)	AVDCRST_63	Armatimonadota01_2472	0	0	39.1411	0	0	0	62.6964	0	0	91.6512	74.4079	0	0	60.5619	37.9282	122.385	191.626	70.6973	0	0	0	0	0	0
DNA repair double-stranded break	Adhaeribacter01	DNA polymerase I (EC 2.7.7.7)	AVDCRST_95	Adhaeribacter01_1547	0	0	0	0	101.811	85.9123	79.7303	0	24.7248	0	56.7689	0	180.491	283.358	138.778	43.5303	38.1199	114.354	70.1808	0	0	0	0	0
DNA repair double-stranded break	Chloroflexota01	DNA polymerase I (EC 2.7.7.7)	AVDCRST_77	Chloroflexota01_6272	0	23.1352	13.8581	0	21.9489	10.1921	10.8325	0	0	0	12.3669	78.1994	0	45.2763	21.266	158.199	145.349	102.64	106.204	0	26.4377	110.985	90.5318	44.0757
DNA repair double-stranded break	Chloroflexia02	DNA polymerase I (EC 2.7.7.7)	AVDCRST_26	Chloroflexia02_816	106.988	104.742	33.435	59.6301	47.7779	33.3407	63.3684	62.0082	67.6019	70.4618	103.394	69.4512	81.0596	111.329	133.728	127.202	164.852	261.461	318.768	227.091	366.741	211.081	230.305	149.723
DNA repair double-stranded break	Craurococcus01	DNA polymerase I (EC 2.7.7.7)	AVDCRST_27	Craurococcus01_3559	23.0101	91.3096	0	22.7263	47.6627	0	148.434	36.4773	103.259	147.748	215.291	242.143	110.838	110.997	121.134	73.0066	145.42	0	39.1365	26.7837	0	0	0	0
DNA repair double-stranded break	Coleofasciculus01	DNA polymerase I (EC 2.7.7.7)	AVDCRST_92	Coleofasciculus01_4599	46.6905	41.9768	32.3643	47.6459	62.5895	48.8236	45.3995	61.7012	39.8559	53.4068	38.5581	22.7982	22.9567	25.4055	29.4919	21.0917	34.0377	30.0047	31.3692	11.5878	14.2374	29.7877	19.5729	12.0889
DNA repair double-stranded break	Cytophagales01	DNA polymerase I (EC 2.7.7.7)	AVDCRST_56	Cytophagales01_5123	0	39.9154	38.8544	77.2975	88.1257	54.5613	82.996	77.8954	97.9633	81.9147	41.865	43.4141	62.9068	43.7916	39.9415	27.5499	45.984	61.0654	34.7246	0	3.75382	0	0	7.47556
DNA repair double-stranded break	Gemmatimonadaceae02	DNA polymerase I (EC 2.7.7.7)	AVDCRST_40	Gemmatimonadaceae02_81	0	0	0	0	0	154.237	49.8278	156.24	127.342	581.691	160.042	385.749	250.006	0	140.072	522.338	330.249	99.2655	0	0	0	0	0	0
DNA repair double-stranded break	Blastococcus02	DNA polymerase I (EC 2.7.7.7)	AVDCRST_52	Blastococcus02_1256	0	38.0467	5.24139	0	39.3734	73.4532	83.3869	123.396	0	37.3776	95.4297	99.7808	76.5389	140.288	122.897	24.2038	0	33.1283	54.6027	0	0	0	0	10.5521
DNA repair double-stranded break	Microcoleus01	DNA polymerase I (EC 2.7.7.7)	AVDCRST_84	Microcoleus01_1153	20.7661	28.7904	19.4007	76.53	20.527	8.48731	32.5583	25.8466	1.51201	12.2069	11.2057	7.20369	10.2847	14.0675	11.3323	9.0493	11.0643	6.75705	17.9847	14.235	2.34292	11.518	4.56021	13.5021
DNA repair double-stranded break	Microcoleus01	DNA polymerase I (EC 2.7.7.7)	AVDCRST_84	Microcoleus01_6614	79.6105	83.9619	72.0731	95.3222	70.9853	13.6298	82.6146	75.0661	24.5914	23.71	21.5669	18.5268	38.0342	29.6014	15.2045	18.481	28.2001	12.9927	47.8802	67.3294	9.69646	76.9844	35.8316	68.0449
DNA repair double-stranded break	Nocardioidaceae02	DNA polymerase I (EC 2.7.7.7)	AVDCRST_29	Nocardioidaceae02_2239	60.0066	233.97	54.6229	27.3266	199.161	158.604	35.4834	208.986	196.639	143.943	311.697	594.487	203.796	405.642	298.994	511.83	207.941	423.873	533.004	0	0	0	0	138.974
DNA repair double-stranded break	Nocardioidaceae05	DNA polymerase I (EC 2.7.7.7)	AVDCRST_34	Nocardioidaceae05_817	57.1483	89.9269	96.9007	127.42	123.802	106.25	185.775	179.682	128.42	225.903	311.684	143.482	36.7768	211.744	356.878	73.5419	250.017	222.547	70.3615	0	0	0	0	164.219
DNA repair double-stranded break	Nocardioidaceae07	DNA polymerase I (EC 2.7.7.7)	AVDCRST_47	Nocardioidaceae07_2282	0	0	0	131.72	146.826	316.735	123.886	121.442	175.474	221.591	244.002	448.686	100.848	414.769	183.704	247.751	0	113.439	116.265	0	0	0	155.509	24.4954
DNA repair double-stranded break	Rubellimicrobium01	DNA polymerase I (EC 2.7.7.7)	AVDCRST_15	Rubellimicrobium01_38	0	49.5565	0	23.406	75.1829	21.6802	45.1023	32.4556	59.8021	104.102	121.567	101.278	70.643	107.844	53.9342	33.2447	90.9712	51.8841	52.9633	8.19462	0	0	0	0
DNA repair double-stranded break	Rubrobacteraceae01	DNA polymerase I (EC 2.7.7.7)	AVDCRST_01	Rubrobacteraceae01_2960	156.014	161.144	188.779	349.791	524.283	389.872	191.562	379.592	253.299	204.949	360.328	455.93	219.483	291.898	333.924	120.377	376.959	347.268	253.33	155.097	98.9912	28.4795	109.215	226.523
DNA repair double-stranded break	Rubrobacteraceae02	DNA polymerase I (EC 2.7.7.7)	AVDCRST_03	Rubrobacteraceae02_4038	78.3344	139.136	159.244	326.247	480.195	457.73	244.746	203.86	301.687	175.126	161.632	194.993	205.35	183.634	232.745	188.171	185.183	239.076	108.115	0	60.0792	2.53597	46.5886	64.6603
DNA repair double-stranded break	Rubrobacteraceae07	DNA polymerase I (EC 2.7.7.7)	AVDCRST_80	Rubrobacteraceae07_674	45.7361	240.892	0	436.685	388.693	114.312	452.43	305.592	0	295.834	281.953	123.112	52.461	392.868	156.919	532.16	465.953	0	387.544	0	0	12.2028	0	146.882
DNA repair double-stranded break	Rubrobacteraceae10	DNA polymerase I (EC 2.7.7.7)	AVDCRST_02	Rubrobacteraceae10_1824	265.728	162.057	184.107	396.917	436.935	449.758	363.005	335.231	312.204	404.641	365.35	514.848	443.509	530.726	454.267	521.85	409.019	503.869	285.84	241.946	223.619	135.725	114.984	124.581
DNA repair double-stranded break	Rubrobacteraceae11	DNA polymerase I (EC 2.7.7.7)	AVDCRST_14	Rubrobacteraceae11_1385	165.524	201.405	241.971	588.816	510.256	509.823	232.587	472.985	367.339	327.92	399.145	480.474	470.14	325.077	412.728	398.81	277.881	407.648	96.9781	42.0028	95.6215	93.9434	71.9912	182.878
DNA repair double-stranded break	Rubrobacteraceae13	DNA polymerase I (EC 2.7.7.7)	AVDCRST_25	Rubrobacteraceae13_2175	105.558	213.237	358.777	394.342	788.916	559.01	413.361	478.79	303.5	348.721	378.983	330.278	293.019	230.908	315.161	209.788	271.829	333.384	85.0327	85.9175	32.6804	11.3265	55.6382	258.998
DNA repair double-stranded break	Rubrobacteraceae14	DNA polymerase I (EC 2.7.7.7)	AVDCRST_05	Rubrobacteraceae14_4327	143.655	199.065	113.434	575.226	715.507	493.562	533.983	376.186	389.134	318.917	293.916	384.742	521.944	325.447	277.003	339.596	262.246	186.826	339.969	202.309	18.018	47.1614	46.3593	140.099
DNA repair double-stranded break	Segetibacter01	DNA polymerase I (EC 2.7.7.7)	AVDCRST_96	Segetibacter01_3586	0	0	0	8.53334	9.67939	0	0	0	0	115.142	0	44.119	6.01106	0	12.1457	13.4412	38.2078	26.0339	23.4627	0	0	0	0	0
DNA repair double-stranded break	Segetibacter01	DNA polymerase I (EC 2.7.7.7)	AVDCRST_96	Segetibacter01_512	0	10.1155	6.24708	0	24.1643	46.0686	2.17835	21.6492	23.8434	57.4899	84.8875	100.963	82.5356	127.653	104.44	44.7407	31.795	75.8252	0	0	4.67389	0	0	0
DNA repair double-stranded break	Sphingomonas02	DNA polymerase I (EC 2.7.7.7)	AVDCRST_44	Sphingomonas02_1087	0	0	0	0	263.464	0	0	0	647.43	3811.04	602.805	0	0	580.426	416.736	0	841.797	0	0	0	0	0	0	0
DNA repair double-stranded break	Sphingomonas02	DNA polymerase I (EC 2.7.7.7)	AVDCRST_44	Sphingomonas02_781	0	0	0	182.779	34.6416	217.054	0	172.87	191.537	0	237.78	606.231	585.566	228.952	82.1917	124.913	0	333.602	0	0	0	0	0	0
DNA repair double-stranded break	Sphingomonas03	DNA polymerase I (EC 2.7.7.7)	AVDCRST_31	Sphingomonas03_607	0	202.437	0	0	112.71	143.999	146.036	74.047	123.741	135.466	326.992	0	66.8961	110.098	340.96	129.301	0	459.247	0	0	0	0	0	0
DNA repair double-stranded break	Sphingomonas01	DNA polymerase I (EC 2.7.7.7)	AVDCRST_09	Sphingomonas01_756	0	0	96.1518	170.515	51.9277	0	89.9725	94.6506	0	204.18	122.418	337.433	44.983	318.983	182.365	113.983	253.393	140.248	0	102.716	0	0	0	63.1031
DNA repair double-stranded break	Thermomicrobiales05	DNA polymerase I (EC 2.7.7.7)	AVDCRST_43	Thermomicrobiales05_99	39.8575	49.2948	51.3534	76.9973	88.4744	129.403	109.507	141.903	57.2751	98.2506	149.41	70.1261	137.105	135.537	88.6634	72.6366	111.532	119.572	78.5259	49.2142	50.0942	14.8817	28.4956	36.1371
DNA repair double-stranded break	Thermomicrobiales10	DNA polymerase I (EC 2.7.7.7)	AVDCRST_18	Thermomicrobiales10_1840	73.7791	84.502	67.3914	182.897	126.746	165.286	154.178	147.756	170.73	98.9534	93.8965	89.0221	61.7489	114.8	129.318	112.862	68.1047	75.9109	41.1818	61.5718	35.4193	55.219	57.8058	49.12
DNA repair double-stranded break	Thermomicrobiales02	DNA polymerase I (EC 2.7.7.7)	AVDCRST_59	Thermomicrobiales02_1239	0	0	0	0	0	0	0	0	0	42.0971	41.0575	0	0	18.5179	37.7425	6.13323	36.9132	0	0	0	0	0	24.3558	19.6326
DNA repair double-stranded break	Armatimonadota01	DNA recombination and repair protein RecF	AVDCRST_63	Armatimonadota01_4992	38.0655	32.8611	0	0	76.0794	0	0	0	101.578	389.142	315.929	173.686	76.0676	216.539	135.612	273.491	114.193	126.389	0	0	0	36.7114	0	69.3079
DNA repair double-stranded break	Armatimonadota01	DNA recombination and repair protein RecF	AVDCRST_63	Armatimonadota01_4992	38.0655	32.8611	0	0	76.0794	0	0	0	101.578	389.142	315.929	173.686	76.0676	216.539	135.612	273.491	114.193	126.389	0	0	0	36.7114	0	69.3079
DNA repair double-stranded break	Chloroflexia02	DNA recombination and repair protein RecF	AVDCRST_26	Chloroflexia02_3599	52.5094	105.633	0	24.9399	7.18133	4.00906	26.1929	35.3188	0	145.246	41.442	52.1948	97.4702	48.1925	177.436	95.5965	134.645	76.2168	159.71	0	21.5116	112.806	81.6215	84.722
DNA repair double-stranded break	Chloroflexia02	DNA recombination and repair protein RecF	AVDCRST_26	Chloroflexia02_3599	52.5094	105.633	0	24.9399	7.18133	4.00906	26.1929	35.3188	0	145.246	41.442	52.1948	97.4702	48.1925	177.436	95.5965	134.645	76.2168	159.71	0	21.5116	112.806	81.6215	84.722
DNA repair double-stranded break	Chthoniobacterales01	DNA recombination and repair protein RecF	AVDCRST_42	Chthoniobacterales01_2482	0	0	0	324.751	74.7194	184.48	271.149	415.647	0	252.186	0	157.279	288.146	182.001	58.4102	0	205.417	194.754	0	0	0	0	0	0
DNA repair double-stranded break	Chthoniobacterales01	DNA recombination and repair protein RecF	AVDCRST_42	Chthoniobacterales01_2482	0	0	0	324.751	74.7194	184.48	271.149	415.647	0	252.186	0	157.279	288.146	182.001	58.4102	0	205.417	194.754	0	0	0	0	0	0
DNA repair double-stranded break	Corynebacteriales01	DNA recombination and repair protein RecF	AVDCRST_41	Corynebacteriales01_403	57.434	66.2159	289.775	32.2174	0	36.1355	0	0	0	0	40.3071	67.5316	71.4296	0	0	0	0	50.6947	84.364	163.37	316.707	0	57.4457	72.3948
DNA repair double-stranded break	Corynebacteriales01	DNA recombination and repair protein RecF	AVDCRST_41	Corynebacteriales01_403	57.434	66.2159	289.775	32.2174	0	36.1355	0	0	0	0	40.3071	67.5316	71.4296	0	0	0	0	50.6947	84.364	163.37	316.707	0	57.4457	72.3948
DNA repair double-stranded break	Craurococcus01	DNA recombination and repair protein RecF	AVDCRST_27	Craurococcus01_868	0	87.4322	0	81.6047	0	40.127	130.91	116.428	263.665	152.945	108.499	151.213	97.2874	53.1418	0	0	69.6226	0	0	0	0	0	0	0
DNA repair double-stranded break	Craurococcus01	DNA recombination and repair protein RecF	AVDCRST_27	Craurococcus01_868	0	87.4322	0	81.6047	0	40.127	130.91	116.428	263.665	152.945	108.499	151.213	97.2874	53.1418	0	0	69.6226	0	0	0	0	0	0	0
DNA repair double-stranded break	Coleofasciculus01	DNA recombination and repair protein RecF	AVDCRST_92	Coleofasciculus01_3366	0	11.5567	22.2879	20.4478	3.74806	14.7239	22.7548	9.92995	6.41425	27.2565	17.9501	23.482	35.2436	38.438	11.5401	44.483	25.7096	18.2769	23.2228	13.4407	17.0211	23.863	6.81738	11.5291
DNA repair double-stranded break	Coleofasciculus01	DNA recombination and repair protein RecF	AVDCRST_92	Coleofasciculus01_3366	0	11.5567	22.2879	20.4478	3.74806	14.7239	22.7548	9.92995	6.41425	27.2565	17.9501	23.482	35.2436	38.438	11.5401	44.483	25.7096	18.2769	23.2228	13.4407	17.0211	23.863	6.81738	11.5291
DNA repair double-stranded break	Mycobacteriales01	DNA recombination and repair protein RecF	AVDCRST_07	Mycobacteriales01_2102	0	159.187	52.1142	0	32.7469	66.8835	126.432	0	0	0	0	96.1763	133.5	235.387	327.315	427.514	238.998	125.483	147.455	0	19.0709	0	111.193	80.0944
DNA repair double-stranded break	Mycobacteriales01	DNA recombination and repair protein RecF	AVDCRST_07	Mycobacteriales01_2102	0	159.187	52.1142	0	32.7469	66.8835	126.432	0	0	0	0	96.1763	133.5	235.387	327.315	427.514	238.998	125.483	147.455	0	19.0709	0	111.193	80.0944
DNA repair double-stranded break	Friedmanniella01	DNA recombination and repair protein RecF	AVDCRST_48	Friedmanniella01_2434	0	0	0	0	0	179.77	0	0	18.0318	45.5315	135.641	116.103	118.985	388.801	89.8023	124.637	129.327	0	0	0	0	0	0	0
DNA repair double-stranded break	Friedmanniella01	DNA recombination and repair protein RecF	AVDCRST_48	Friedmanniella01_2434	0	0	0	0	0	179.77	0	0	18.0318	45.5315	135.641	116.103	118.985	388.801	89.8023	124.637	129.327	0	0	0	0	0	0	0
DNA repair double-stranded break	Microcoleus01	DNA recombination and repair protein RecF	AVDCRST_84	Microcoleus01_6603	6.11071	4.00645	5.39285	33.8297	13.646	16.3702	26.2929	17.074	1.27122	21.9379	13.2178	8.45627	21.4731	18.4476	15.8346	16.8641	15.8986	10.7743	12.3643	3.84689	2.15449	2.91839	1.11535	0.639547
DNA repair double-stranded break	Microcoleus01	DNA recombination and repair protein RecF	AVDCRST_84	Microcoleus01_6603	6.11071	4.00645	5.39285	33.8297	13.646	16.3702	26.2929	17.074	1.27122	21.9379	13.2178	8.45627	21.4731	18.4476	15.8346	16.8641	15.8986	10.7743	12.3643	3.84689	2.15449	2.91839	1.11535	0.639547
DNA repair double-stranded break	Rubellimicrobium01	DNA recombination and repair protein RecF	AVDCRST_15	Rubellimicrobium01_2643	0	0	0	59.4656	53.0585	55.0809	41.6682	27.4857	35.9844	271.535	110.305	178.686	82.8353	62.2703	125.607	97.1312	49.5263	117.694	33.6398	41.6387	0	0	0	0
DNA repair double-stranded break	Rubellimicrobium01	DNA recombination and repair protein RecF	AVDCRST_15	Rubellimicrobium01_2643	0	0	0	59.4656	53.0585	55.0809	41.6682	27.4857	35.9844	271.535	110.305	178.686	82.8353	62.2703	125.607	97.1312	49.5263	117.694	33.6398	41.6387	0	0	0	0
DNA repair double-stranded break	Craurococcus01	DNA recombination and repair protein RecO	AVDCRST_27	Craurococcus01_756	89.5182	0	0	530.486	432.662	554.312	729.43	662.251	794.512	186.421	440.823	81.9158	28.747	43.1823	78.5433	0	0	0	0	312.598	68.7297	585.721	209.788	174.834
DNA repair double-stranded break	Craurococcus01	DNA recombination and repair protein RecO	AVDCRST_27	Craurococcus01_756	89.5182	0	0	530.486	432.662	554.312	729.43	662.251	794.512	186.421	440.823	81.9158	28.747	43.1823	78.5433	0	0	0	0	312.598	68.7297	585.721	209.788	174.834
DNA repair double-stranded break	Coleofasciculus01	DNA recombination and repair protein RecO	AVDCRST_92	Coleofasciculus01_5043	317.186	235.715	210.611	165.691	183.639	208.454	121.494	177.422	169.222	124.517	89.4977	103.251	59.7732	81.7208	71.5534	98.1217	110.11	107.501	130.652	128.33	132.688	68.5236	100.941	166.566
DNA repair double-stranded break	Coleofasciculus01	DNA recombination and repair protein RecO	AVDCRST_92	Coleofasciculus01_5043	317.186	235.715	210.611	165.691	183.639	208.454	121.494	177.422	169.222	124.517	89.4977	103.251	59.7732	81.7208	71.5534	98.1217	110.11	107.501	130.652	128.33	132.688	68.5236	100.941	166.566
DNA repair double-stranded break	Microcoleus01	DNA recombination and repair protein RecO	AVDCRST_84	Microcoleus01_1039	0	7.50057	18.4425	0	7.72851	8.7563	0	1.6605	0	0	4.96412	2.44497	0	1.90984	2.15335	0	2.89499	5.02962	1.51649	8.2307	20.6777	1.70294	8.94888	11.2889
DNA repair double-stranded break	Microcoleus01	DNA recombination and repair protein RecO	AVDCRST_84	Microcoleus01_1039	0	7.50057	18.4425	0	7.72851	8.7563	0	1.6605	0	0	4.96412	2.44497	0	1.90984	2.15335	0	2.89499	5.02962	1.51649	8.2307	20.6777	1.70294	8.94888	11.2889
DNA repair double-stranded break	Rubrobacteraceae01	DNA recombination and repair protein RecO	AVDCRST_01	Rubrobacteraceae01_1954	63.4775	49.8162	39.6234	122.775	139.596	155.235	126.412	185.905	115.942	80.5447	94.4925	127.534	91.5906	144.649	80.4921	109.052	66.6132	132.462	53.3132	22.2483	44.2694	18.3184	18.0845	60.6349
DNA repair double-stranded break	Rubrobacteraceae01	DNA recombination and repair protein RecO	AVDCRST_01	Rubrobacteraceae01_1954	63.4775	49.8162	39.6234	122.775	139.596	155.235	126.412	185.905	115.942	80.5447	94.4925	127.534	91.5906	144.649	80.4921	109.052	66.6132	132.462	53.3132	22.2483	44.2694	18.3184	18.0845	60.6349
DNA repair double-stranded break	Rubrobacteraceae02	DNA recombination and repair protein RecO	AVDCRST_03	Rubrobacteraceae02_3768	0	14.0244	0	33.9122	33.556	175.496	40.9322	45.9726	106.097	0	32.7827	0	16.8655	0	29.0316	13.9091	0	22.2443	0	0	0	0	9.68544	5.00184
DNA repair double-stranded break	Rubrobacteraceae02	DNA recombination and repair protein RecO	AVDCRST_03	Rubrobacteraceae02_3768	0	14.0244	0	33.9122	33.556	175.496	40.9322	45.9726	106.097	0	32.7827	0	16.8655	0	29.0316	13.9091	0	22.2443	0	0	0	0	9.68544	5.00184
DNA repair double-stranded break	Rubrobacteraceae03	DNA recombination and repair protein RecO	AVDCRST_22	Rubrobacteraceae03_3468	0	65.3925	171.018	376.424	316.919	201.596	0	589.894	824.876	0	34.3589	222.028	0	0	262.662	0	69.9516	204.996	0	0	60.0001	0	0	0
DNA repair double-stranded break	Rubrobacteraceae03	DNA recombination and repair protein RecO	AVDCRST_22	Rubrobacteraceae03_3468	0	65.3925	171.018	376.424	316.919	201.596	0	589.894	824.876	0	34.3589	222.028	0	0	262.662	0	69.9516	204.996	0	0	60.0001	0	0	0
DNA repair double-stranded break	Rubrobacteraceae08	DNA recombination and repair protein RecO	AVDCRST_37	Rubrobacteraceae08_3669	10.8713	47.2098	82.8582	375.012	264.267	258.111	9.00896	441.141	723.007	0	107.313	311.688	77.9277	139.865	163.85	119.09	181.884	140.219	234.783	54.1301	28.3935	0	49.6544	75.8311
DNA repair double-stranded break	Rubrobacteraceae08	DNA recombination and repair protein RecO	AVDCRST_37	Rubrobacteraceae08_3669	10.8713	47.2098	82.8582	375.012	264.267	258.111	9.00896	441.141	723.007	0	107.313	311.688	77.9277	139.865	163.85	119.09	181.884	140.219	234.783	54.1301	28.3935	0	49.6544	75.8311
DNA repair double-stranded break	Rubrobacteraceae09	DNA recombination and repair protein RecO	AVDCRST_28	Rubrobacteraceae09_1787	145.428	86.6279	79.8974	310.243	277.332	178.447	229.583	183.533	42.135	60.3008	123.035	125.916	35.1144	37.5507	106.191	56.4972	54.3979	109.409	101.603	18.5477	55.9511	55.8127	11.6188	4.36479
DNA repair double-stranded break	Rubrobacteraceae09	DNA recombination and repair protein RecO	AVDCRST_28	Rubrobacteraceae09_1787	145.428	86.6279	79.8974	310.243	277.332	178.447	229.583	183.533	42.135	60.3008	123.035	125.916	35.1144	37.5507	106.191	56.4972	54.3979	109.409	101.603	18.5477	55.9511	55.8127	11.6188	4.36479
DNA repair double-stranded break	Rubrobacteraceae10	DNA recombination and repair protein RecO	AVDCRST_02	Rubrobacteraceae10_2870	86.9924	8.7842	36.8936	181.189	20.253	129.003	158.639	144.293	147.764	37.1648	144.139	135.693	150.222	120.503	86.2647	29.8526	41.232	121.282	60.7578	14.0349	0	20.7764	50.2139	57.3563
DNA repair double-stranded break	Rubrobacteraceae10	DNA recombination and repair protein RecO	AVDCRST_02	Rubrobacteraceae10_2870	86.9924	8.7842	36.8936	181.189	20.253	129.003	158.639	144.293	147.764	37.1648	144.139	135.693	150.222	120.503	86.2647	29.8526	41.232	121.282	60.7578	14.0349	0	20.7764	50.2139	57.3563
DNA repair double-stranded break	Rubrobacteraceae14	DNA recombination and repair protein RecO	AVDCRST_05	Rubrobacteraceae14_675	78.4272	48.1164	18.8882	171.917	124.556	191.557	107.655	107.822	59.8114	9.39887	32.1979	0	78.4153	69.9238	69.8856	69.5962	83.6182	17.7765	66.1665	0	60.0044	19.6324	0	26.9173
DNA repair double-stranded break	Rubrobacteraceae14	DNA recombination and repair protein RecO	AVDCRST_05	Rubrobacteraceae14_675	78.4272	48.1164	18.8882	171.917	124.556	191.557	107.655	107.822	59.8114	9.39887	32.1979	0	78.4153	69.9238	69.8856	69.5962	83.6182	17.7765	66.1665	0	60.0044	19.6324	0	26.9173
DNA repair double-stranded break	Thermomicrobiales08	DNA recombination and repair protein RecO	AVDCRST_19	Thermomicrobiales08_290	152.703	25.7092	172.468	429.316	318.798	499.002	158.96	119.599	0	144.244	94.5893	202.224	120.019	178.853	92.1374	119.225	231.13	74.6346	134.357	38.3436	45.5225	6.34889	29.3048	56.7662
DNA repair double-stranded break	Thermomicrobiales08	DNA recombination and repair protein RecO	AVDCRST_19	Thermomicrobiales08_290	152.703	25.7092	172.468	429.316	318.798	499.002	158.96	119.599	0	144.244	94.5893	202.224	120.019	178.853	92.1374	119.225	231.13	74.6346	134.357	38.3436	45.5225	6.34889	29.3048	56.7662
DNA repair double-stranded break	Thermomicrobiales01	DNA recombination and repair protein RecO	AVDCRST_73	Thermomicrobiales01_1286	50.0627	209.443	48.4719	505.326	449.218	438.608	90.2035	171.04	479.018	0	0	0	0	184.998	0	48.0567	121.251	0	0	0	0	43.4589	21.4708	57.2415
DNA repair double-stranded break	Thermomicrobiales01	DNA recombination and repair protein RecO	AVDCRST_73	Thermomicrobiales01_1286	50.0627	209.443	48.4719	505.326	449.218	438.608	90.2035	171.04	479.018	0	0	0	0	184.998	0	48.0567	121.251	0	0	0	0	43.4589	21.4708	57.2415
DNA repair double-stranded break	Thermomicrobiales02	DNA recombination and repair protein RecO	AVDCRST_59	Thermomicrobiales02_4913	0	112.313	84.1692	347.853	190.771	107.38	225.383	177.685	0	200.514	173.833	227.72	56.4239	235.209	59.9241	116.853	146.518	127.294	81.2485	27.2614	0	27.017	0	46.7562
DNA repair double-stranded break	Thermomicrobiales02	DNA recombination and repair protein RecO	AVDCRST_59	Thermomicrobiales02_4913	0	112.313	84.1692	347.853	190.771	107.38	225.383	177.685	0	200.514	173.833	227.72	56.4239	235.209	59.9241	116.853	146.518	127.294	81.2485	27.2614	0	27.017	0	46.7562
DNA repair double-stranded break	Cytophagales01	DNA repair and recombination protein, putative helicase	AVDCRST_56	Cytophagales01_7086	0	32.843	32.969	51.4423	28.4865	11.7579	38.3262	12.1556	41.2401	35.0665	23.6824	36.838	38.9567	66.0593	18.0754	43.6368	57.8054	34.5437	4.9108	8.58056	12.7409	0	35.3163	8.45763
DNA repair double-stranded break	Acetobacteraceae02	DNA repair protein RadA	AVDCRST_04	Acetobacteraceae02_151	19.3538	44.7886	112.071	104.336	139.802	83.8288	54.4141	104.659	194.586	0	118.855	40.3872	106.729	121.267	55.7984	0	44.5189	30.018	52.4611	0	137.637	69.2262	102.011	95.5971
DNA repair double-stranded break	Acetobacteraceae02	DNA repair protein RadA	AVDCRST_04	Acetobacteraceae02_151	19.3538	44.7886	112.071	104.336	139.802	83.8288	54.4141	104.659	194.586	0	118.855	40.3872	106.729	121.267	55.7984	0	44.5189	30.018	52.4611	0	137.637	69.2262	102.011	95.5971
DNA repair double-stranded break	Acetobacteraceae02	DNA repair protein RadA	AVDCRST_04	Acetobacteraceae02_3588	0	29.8591	32.0204	62.6017	37.2804	22.8624	132.149	119.61	72.9696	11.9071	50.9378	100.968	13.3411	51.9716	61.9983	74.1028	44.5189	45.027	34.974	27.553	0	8.65327	0	47.7986
DNA repair double-stranded break	Acetobacteraceae02	DNA repair protein RadA	AVDCRST_04	Acetobacteraceae02_3588	0	29.8591	32.0204	62.6017	37.2804	22.8624	132.149	119.61	72.9696	11.9071	50.9378	100.968	13.3411	51.9716	61.9983	74.1028	44.5189	45.027	34.974	27.553	0	8.65327	0	47.7986
DNA repair double-stranded break	Acidimicrobiales01	DNA repair protein RadA	AVDCRST_20	Acidimicrobiales01_2544	0	185.69	64.8134	0	0	0	0	35.2142	0	71.5113	156.433	0	0	71.4216	50.7388	0	81.5844	62.5047	574.21	430.497	185.763	0	243.578	153.376
DNA repair double-stranded break	Acidimicrobiales01	DNA repair protein RadA	AVDCRST_20	Acidimicrobiales01_2544	0	185.69	64.8134	0	0	0	0	35.2142	0	71.5113	156.433	0	0	71.4216	50.7388	0	81.5844	62.5047	574.21	430.497	185.763	0	243.578	153.376
DNA repair double-stranded break	Quadrisphaera01	DNA repair protein RadA	AVDCRST_35	Quadrisphaera01_905	0	80.4373	0	0	0	177.542	0	337.058	95.1819	0	383.543	196.119	281.387	298.709	123.951	157.48	483.125	335.961	0	0	0	0	266.041	256.038
DNA repair double-stranded break	Quadrisphaera01	DNA repair protein RadA	AVDCRST_35	Quadrisphaera01_905	0	80.4373	0	0	0	177.542	0	337.058	95.1819	0	383.543	196.119	281.387	298.709	123.951	157.48	483.125	335.961	0	0	0	0	266.041	256.038
DNA repair double-stranded break	Corynebacteriales01	DNA repair protein RadA	AVDCRST_41	Corynebacteriales01_2552	0	44.9022	81.8757	18.206	20.648	0	23.9494	21.0747	0	18.9862	0	114.486	60.5471	67.095	0	49.1202	49.0829	42.9712	143.022	61.5468	0	99.9327	175.297	129.19
DNA repair double-stranded break	Corynebacteriales01	DNA repair protein RadA	AVDCRST_41	Corynebacteriales01_2552	0	44.9022	81.8757	18.206	20.648	0	23.9494	21.0747	0	18.9862	0	114.486	60.5471	67.095	0	49.1202	49.0829	42.9712	143.022	61.5468	0	99.9327	175.297	129.19
DNA repair double-stranded break	Coleofasciculus01	DNA repair protein RadA	AVDCRST_92	Coleofasciculus01_3634	76.3799	62.4262	60.1636	51.3714	42.211	47.588	36.4686	33.454	88.9081	4.29322	17.0082	22.6031	27.2012	14.0882	22.8971	26.8857	38.4708	20.1518	24.4918	18.1644	24.198	36.9159	18.1398	17.9781
DNA repair double-stranded break	Coleofasciculus01	DNA repair protein RadA	AVDCRST_92	Coleofasciculus01_3634	76.3799	62.4262	60.1636	51.3714	42.211	47.588	36.4686	33.454	88.9081	4.29322	17.0082	22.6031	27.2012	14.0882	22.8971	26.8857	38.4708	20.1518	24.4918	18.1644	24.198	36.9159	18.1398	17.9781
DNA repair double-stranded break	Cytophagales01	DNA repair protein RadA	AVDCRST_56	Cytophagales01_7110	0	44.8053	0	18.7144	109.611	128.324	97.5999	33.1662	60.9493	63.785	7.1796	40.2044	10.9017	22.53	123.295	22.6783	10.5146	52.3617	71.4608	0	0	0	0	3.84605
DNA repair double-stranded break	Cytophagales01	DNA repair protein RadA	AVDCRST_56	Cytophagales01_7110	0	44.8053	0	18.7144	109.611	128.324	97.5999	33.1662	60.9493	63.785	7.1796	40.2044	10.9017	22.53	123.295	22.6783	10.5146	52.3617	71.4608	0	0	0	0	3.84605
DNA repair double-stranded break	Gemmatimonadaceae01	DNA repair protein RadA	AVDCRST_11	Gemmatimonadaceae01_1575	0	81.1352	116.058	229.177	416.489	215.916	137.881	141.076	133.7	0	111.928	150.626	315.064	0	205.414	168.199	168.113	95.0663	252.366	0	0	0	0	0
DNA repair double-stranded break	Gemmatimonadaceae01	DNA repair protein RadA	AVDCRST_11	Gemmatimonadaceae01_1575	0	81.1352	116.058	229.177	416.489	215.916	137.881	141.076	133.7	0	111.928	150.626	315.064	0	205.414	168.199	168.113	95.0663	252.366	0	0	0	0	0
DNA repair double-stranded break	Gemmatimonadaceae02	DNA repair protein RadA	AVDCRST_40	Gemmatimonadaceae02_506	0	0	0	0	70.2954	0	0	193.937	0	577.634	198.657	287.294	0	0	57.9563	162.092	0	215.629	0	0	0	570.736	0	0
DNA repair double-stranded break	Gemmatimonadaceae02	DNA repair protein RadA	AVDCRST_40	Gemmatimonadaceae02_506	0	0	0	0	70.2954	0	0	193.937	0	577.634	198.657	287.294	0	0	57.9563	162.092	0	215.629	0	0	0	570.736	0	0
DNA repair double-stranded break	Nocardioidaceae03	DNA repair protein RadA	AVDCRST_24	Nocardioidaceae03_630	211.357	177.592	0	89.4355	0	26.863	32.7815	49.5947	0	451.82	80.9914	522.053	559.197	404.536	244.335	0	0	392.497	0	0	0	1432.88	0	271.391
DNA repair double-stranded break	Nocardioidaceae03	DNA repair protein RadA	AVDCRST_24	Nocardioidaceae03_630	211.357	177.592	0	89.4355	0	26.863	32.7815	49.5947	0	451.82	80.9914	522.053	559.197	404.536	244.335	0	0	392.497	0	0	0	1432.88	0	271.391
DNA repair double-stranded break	Nocardioides01	DNA repair protein RadA	AVDCRST_32	Nocardioides01_2376	0	0	0	0	0	0	0	0	42.4962	139.11	360.558	99.2891	236.961	345.397	46.2033	199.863	268.074	334.598	471.036	0	0	0	824.906	299.032
DNA repair double-stranded break	Nocardioides01	DNA repair protein RadA	AVDCRST_32	Nocardioides01_2376	0	0	0	0	0	0	0	0	42.4962	139.11	360.558	99.2891	236.961	345.397	46.2033	199.863	268.074	334.598	471.036	0	0	0	824.906	299.032
DNA repair double-stranded break	Nocardioides02	DNA repair protein RadA	AVDCRST_06	Nocardioides02_1208	0	37.6297	0	66.3565	0	49.1131	50.9388	22.9172	39.2677	156.529	161.606	43.9093	294.513	165.11	272.759	294.534	0	0	156.73	73.1506	211.973	0	399.908	168.159
DNA repair double-stranded break	Nocardioides02	DNA repair protein RadA	AVDCRST_06	Nocardioides02_1208	0	37.6297	0	66.3565	0	49.1131	50.9388	22.9172	39.2677	156.529	161.606	43.9093	294.513	165.11	272.759	294.534	0	0	156.73	73.1506	211.973	0	399.908	168.159
DNA repair double-stranded break	Nocardioidaceae07	DNA repair protein RadA	AVDCRST_47	Nocardioidaceae07_2308	140.616	0	0	0	0	0	0	66.239	27.3457	0	133.088	267.673	385.042	0	0	270.265	0	216.558	0	0	0	982.192	1187.48	23.3812
DNA repair double-stranded break	Nocardioidaceae07	DNA repair protein RadA	AVDCRST_47	Nocardioidaceae07_2308	140.616	0	0	0	0	0	0	66.239	27.3457	0	133.088	267.673	385.042	0	0	270.265	0	216.558	0	0	0	982.192	1187.48	23.3812
DNA repair double-stranded break	Propionibacteriaceae01	DNA repair protein RadA	AVDCRST_75	Propionibacteriaceae01_1314	0	0	138.15	0	0	43.1498	50.1178	50.5085	0	174.869	135.272	183.603	277.139	70.133	73.5285	516.538	152.107	226.492	720.131	0	178.705	73.7924	367.455	683.417
DNA repair double-stranded break	Propionibacteriaceae01	DNA repair protein RadA	AVDCRST_75	Propionibacteriaceae01_1314	0	0	138.15	0	0	43.1498	50.1178	50.5085	0	174.869	135.272	183.603	277.139	70.133	73.5285	516.538	152.107	226.492	720.131	0	178.705	73.7924	367.455	683.417
DNA repair double-stranded break	Rubrobacteraceae01	DNA repair protein RadA	AVDCRST_01	Rubrobacteraceae01_3621	27.0074	69.1074	45.338	50.9245	40.6562	53.0255	100.084	100.391	79.909	63.4983	68.3174	64.8857	52.2703	80.7284	43.2496	33.8121	72.7416	53.4286	30.7527	25.0217	18.4089	15.8107	28.9171	35.125
DNA repair double-stranded break	Rubrobacteraceae01	DNA repair protein RadA	AVDCRST_01	Rubrobacteraceae01_3621	27.0074	69.1074	45.338	50.9245	40.6562	53.0255	100.084	100.391	79.909	63.4983	68.3174	64.8857	52.2703	80.7284	43.2496	33.8121	72.7416	53.4286	30.7527	25.0217	18.4089	15.8107	28.9171	35.125
DNA repair double-stranded break	Rubrobacteraceae14	DNA repair protein RadA	AVDCRST_05	Rubrobacteraceae14_1088	25.7382	46.7875	30.9936	63.8079	71.0902	98.0155	61.0643	95.4835	95.4181	61.6903	42.2667	40.957	42.8905	47.8074	38.225	0	10.1636	19.4462	48.2544	18.1235	76.5807	42.953	16.889	53.9837
DNA repair double-stranded break	Rubrobacteraceae14	DNA repair protein RadA	AVDCRST_05	Rubrobacteraceae14_1088	25.7382	46.7875	30.9936	63.8079	71.0902	98.0155	61.0643	95.4835	95.4181	61.6903	42.2667	40.957	42.8905	47.8074	38.225	0	10.1636	19.4462	48.2544	18.1235	76.5807	42.953	16.889	53.9837
DNA repair double-stranded break	Segetibacter01	DNA repair protein RadA	AVDCRST_96	Segetibacter01_2441	0	0	0	0	0	25.6849	0	0	0	0	23.2488	23.8809	0	142.342	52.5942	43.6529	0	14.0917	0	0	0	0	0	0
DNA repair double-stranded break	Segetibacter01	DNA repair protein RadA	AVDCRST_96	Segetibacter01_2441	0	0	0	0	0	25.6849	0	0	0	0	23.2488	23.8809	0	142.342	52.5942	43.6529	0	14.0917	0	0	0	0	0	0
DNA repair double-stranded break	Sphingomonas02	DNA repair protein RadA	AVDCRST_44	Sphingomonas02_958	0	0	0	137.855	0	0	0	0	0	0	0	0	0	172.68	123.981	94.2117	333.919	125.804	0	0	0	0	0	0
DNA repair double-stranded break	Sphingomonas02	DNA repair protein RadA	AVDCRST_44	Sphingomonas02_958	0	0	0	137.855	0	0	0	0	0	0	0	0	0	172.68	123.981	94.2117	333.919	125.804	0	0	0	0	0	0
DNA repair double-stranded break	Sphingomonas01	DNA repair protein RadA	AVDCRST_09	Sphingomonas01_1952	0	0	0	0	198.507	77.6089	0	38.5947	172.957	208.142	0	0	45.8557	0	70.8203	38.7313	172.206	57.1874	0	0	0	0	0	0
DNA repair double-stranded break	Sphingomonas01	DNA repair protein RadA	AVDCRST_09	Sphingomonas01_1952	0	0	0	0	198.507	77.6089	0	38.5947	172.957	208.142	0	0	45.8557	0	70.8203	38.7313	172.206	57.1874	0	0	0	0	0	0
DNA repair double-stranded break	Coleofasciculus01	DNA repair protein RadA domain protein	AVDCRST_92	Coleofasciculus01_576	0	0	0	0	0	0	0	0.819635	0	2.76112	0.416708	1.93824	0.119007	0	0.276543	1.15274	0.434069	1.23432	0	0.798779	0.16211	8.86364	0.361747	0
DNA repair double-stranded break	Acidimicrobiales03	DNA repair protein RecN	AVDCRST_10	Acidimicrobiales03_1221	128.501	111.554	81.2943	0	0	31.4724	0	11.8907	0	0	0	0	0	129.998	219.076	18.5734	90.1703	168.982	0	0	169.835	44.4127	22.8986	51.7568
DNA repair double-stranded break	Chloroflexota01	DNA repair protein RecN	AVDCRST_77	Chloroflexota01_3473	109.914	68.9707	41.314	161.731	250.831	319.039	379.454	271.636	133.849	195.054	202.776	116.564	405.002	84.3613	327.558	78.6039	72.219	83.4524	316.615	0	0	78.7788	0	0
DNA repair double-stranded break	Chloroflexia02	DNA repair protein RecN	AVDCRST_26	Chloroflexia02_1612	553.228	686.992	575.232	2088.31	1681.36	2072.82	1104.16	1204.64	634.395	566.771	626.636	760.374	431.055	473.618	509.671	329.511	282.161	334.585	332.379	279.07	209.853	89.0855	90.9997	151.524
DNA repair double-stranded break	Craurococcus01	DNA repair protein RecN	AVDCRST_27	Craurococcus01_633	137.739	31.2332	49.604	19.4343	230.965	86.0069	20.042	62.3868	78.4905	68.2952	77.5178	108.035	208.523	341.707	241.704	24.9725	99.4845	0	0	30.5387	0	25.7494	0	38.4303
DNA repair double-stranded break	Cytophagales01	DNA repair protein RecN	AVDCRST_56	Cytophagales01_4786	0	12.47	0	46.8766	166.399	138.393	218.278	175.382	219.216	152.163	149.864	96.9756	102.401	94.0567	27.4519	47.3379	105.35	113.67	104.415	0	0	0	0	3.21124
DNA repair double-stranded break	Mycobacteriales01	DNA repair protein RecN	AVDCRST_07	Mycobacteriales01_144	0	126.95	17.3169	70.9167	108.814	0	0	104.008	0	47.8669	234.196	63.9164	177.442	312.864	39.55	101.47	370.607	95.3064	244.987	244.011	12.674	91.2457	73.8962	70.9716
DNA repair double-stranded break	Mycobacteriales02	DNA repair protein RecN	AVDCRST_16	Mycobacteriales02_1837	0	0	0	151.384	0	0	0	0	109.28	0	0	54.2408	283.089	117.403	98.4492	222.519	125.504	0	0	0	0	0	0	0
DNA repair double-stranded break	Microcoleus01	DNA repair protein RecN	AVDCRST_84	Microcoleus01_2997	6.61317	6.07023	6.16159	5.02509	2.43238	0.953952	10.9142	12.5426	0.963025	7.56914	6.39144	6.00213	20.0882	16.4546	7.11606	9.98546	10.592	8.90419	7.51722	7.1237	1.55443	11.4562	4.69998	8.23639
DNA repair double-stranded break	Nocardioides01	DNA repair protein RecN	AVDCRST_32	Nocardioides01_2431	219.261	0	0	0	0	61.7233	288.384	0	0	108.528	0	309.845	92.4336	0	36.0459	38.9812	209.14	43.5065	0	505.048	0	0	0	0
DNA repair double-stranded break	Nocardioides02	DNA repair protein RecN	AVDCRST_06	Nocardioides02_826	22.7008	89.9352	73.9511	26.4321	41.0713	58.6904	32.4651	73.0296	36.4972	124.702	90.1223	122.434	251.388	350.769	152.109	187.717	141.919	0	93.6463	233.107	168.872	881.974	796.485	200.951
DNA repair double-stranded break	Ramlibacter01	DNA repair protein RecN	AVDCRST_51	Ramlibacter01_3183	156.233	0	0	0	0	0	161.351	137.597	0	96.3779	233.625	228.677	0	441.461	204.417	86.9938	325.083	171.667	0	0	0	258.962	0	0
DNA repair double-stranded break	Rubellimicrobium01	DNA repair protein RecN	AVDCRST_15	Rubellimicrobium01_1414	62.687	247.929	57.8707	234.199	139.31	210.904	259.834	216.499	335.93	240.733	289.616	225.195	163.119	261.594	239.85	166.322	0	148.328	44.1622	27.3316	0	0	272.228	0
DNA repair double-stranded break	Rubellimicrobium01	DNA repair protein RecN	AVDCRST_15	Rubellimicrobium01_1415	0	170.124	0	53.5674	86.0324	124.044	154.833	111.418	135.063	23.8249	149.047	96.5776	55.9643	33.6563	177.438	68.476	22.307	38.1673	159.092	0	0	0	0	0
DNA repair double-stranded break	Rubrobacteraceae01	DNA repair protein RecN	AVDCRST_01	Rubrobacteraceae01_4097	46.0687	91.2725	58.8597	63.1871	39.9108	40.0099	89.2688	99.0921	57.1583	127.017	168.49	150.799	248.835	202.366	196.536	138.222	198.587	196.832	142.319	97.8758	60.74	43.747	34.3364	94.1339
DNA repair double-stranded break	Rubrobacteraceae08	DNA repair protein RecN	AVDCRST_37	Rubrobacteraceae08_533	98.1414	82.2471	31.495	135.172	94.1717	20.0224	25.6828	156.086	93.6888	191.747	262.224	179.272	177.726	287.97	173.395	33.9503	104.938	109.452	128.715	0	8.99383	17.1132	20.2221	14.412
DNA repair double-stranded break	Rubrobacteraceae09	DNA repair protein RecN	AVDCRST_28	Rubrobacteraceae09_2533	79.9585	67.9141	156.682	206.885	319.907	156.384	185.746	63.6166	58.9234	78.7053	86.0284	48.2141	96.1648	105.025	85.7206	52.672	69.7329	95.626	59.2028	31.1255	67.8118	53.3347	25.2751	30.5195
DNA repair double-stranded break	Rubrobacteraceae10	DNA repair protein RecN	AVDCRST_02	Rubrobacteraceae10_1950	23.7167	31.931	37.7185	22.2511	13.8039	32.5647	10.8804	53.6434	40.0981	53.7315	124.751	84.077	148.434	130.042	99.1456	67.8224	138.64	133.42	62.8831	58.989	69.326	42.4819	17.9271	16.5847
DNA repair double-stranded break	Segetibacter01	DNA repair protein RecN	AVDCRST_96	Segetibacter01_272	0	0	0	0	0	54.8952	0	36.1159	53.0352	351.658	14.9066	244.99	29.2067	243.376	134.889	55.9785	70.7219	72.2824	0	0	0	0	0	0
DNA repair double-stranded break	Solirubrobacteraceae01	DNA repair protein RecN	AVDCRST_13	Solirubrobacteraceae01_2541	0	34.6391	0	0	0	0	0	0	0	0	33.1464	65.763	86.0793	0	22.5953	0	50.5686	143.685	0	0	0	0	0	0
DNA repair double-stranded break	Sphingomonas02	DNA repair protein RecN	AVDCRST_44	Sphingomonas02_596	0	0	0	56.8006	344.489	247.324	0	107.443	0	415.256	443.357	1130.36	818.871	142.299	306.505	0	687.925	207.341	0	0	0	0	0	0
DNA repair double-stranded break	Sphingomonas03	DNA repair protein RecN	AVDCRST_31	Sphingomonas03_2712	3020.8	0	0	0	189.985	283.181	307.699	187.221	1042.9	685.027	367.454	475.448	0	278.374	114.945	0	314.532	0	657.874	0	0	0	0	0
DNA repair double-stranded break	Sphingomonas01	DNA repair protein RecN	AVDCRST_09	Sphingomonas01_1122	0	0	0	394.779	142.083	160.239	75.7477	79.6862	47.6138	0	123.676	142.042	340.84	0	87.7333	79.9682	142.221	188.919	0	0	0	0	0	0
DNA repair double-stranded break	Thermomicrobiales08	DNA repair protein RecN	AVDCRST_19	Thermomicrobiales08_1343	190.065	62.8027	61.524	70.2857	61.6163	23.2184	78.5866	86.9516	28.5526	174.502	99.0272	107.536	88.4202	150.836	69.0703	204.564	159.165	121.545	107.982	62.4441	71.4875	141.798	77.2676	52.8263
DNA repair double-stranded break	Coleofasciculus01	Phosphoesterase, RecJ domain protein	AVDCRST_92	Coleofasciculus01_4972	555.085	275.093	281.6	338.292	340.439	425.003	287.107	279.672	255.497	65.0522	84.2967	85.0319	67.5818	63.5723	85.2616	76.7938	88.3376	78.969	88.9684	73.006	80.6011	74.0672	79.7911	175.344
DNA repair double-stranded break	Thermosynechococcaceae01	Phosphoesterase, RecJ domain protein	AVDCRST_81	Thermosynechococcaceae01_4403	1248.03	584.275	177.773	315.149	260.931	161.062	241.714	153.57	148.28	61.3391	0	289.471	136.422	88.6958	131.571	106.944	153.266	134.964	134.471	104.415	55.5257	111.756	59.3212	103.862
DNA repair double-stranded break	Rubrobacteraceae01	PolA	AVDCRST_01	Rubrobacteraceae01_655	180.839	171.715	140.246	210.442	190.428	216.954	229.88	228.254	244.709	283.672	265.493	244.242	230.606	252.176	202.029	263.035	169.332	186.561	171.792	116.612	94.3178	87.3825	113.146	127.175
DNA repair double-stranded break	Rubrobacteraceae06	PolA	AVDCRST_78	Rubrobacteraceae06_1189	97.5017	132.617	133.387	22.5111	155.159	59.2669	256.676	652.683	474.382	227.946	214.788	382.58	300.144	185.129	280.314	249.604	67.2286	263.522	0	0	42.1854	18.511	0	0
DNA repair double-stranded break	Rubrobacteraceae09	PolA	AVDCRST_28	Rubrobacteraceae09_1272	59.6798	42.0134	24.4966	80.4562	37.615	71.9282	126.703	58.5799	37.4641	57.1904	27.3488	91.965	156.108	66.7758	44.9066	81.6304	30.2297	63.8399	45.17	19.7899	27.3617	24.8127	6.8872	7.76184
DNA repair double-stranded break	Rubrobacteraceae10	PolA	AVDCRST_02	Rubrobacteraceae10_590	169.919	160.14	182.16	174.298	172.89	276.863	231.261	301.772	364.341	266.907	348.575	262.368	317.746	418.445	255.5	243.607	300.672	271.53	247.608	86.8106	101.885	36.0728	51.3759	113.164
DNA repair double-stranded break	Coleofasciculus01	RadA	AVDCRST_92	Coleofasciculus01_3635	233.73	33.0398	40.8173	159.008	85.009	99.0842	63.5904	64.3483	124.697	48.1713	10.905	50.7229	29.5864	43.1112	21.711	35.1945	34.078	16.1507	52.3441	15.6777	50.9081	33.1367	71.0006	0
DNA repair double-stranded break	Acetobacteraceae01	RecA	AVDCRST_08	Acetobacteraceae01_3541	2084.08	2017.86	1804.4	2827.41	2505.05	1974.62	2122.84	1590.72	1335.94	1839.08	1574.46	1866.36	1267.18	961.579	1070.11	1338.15	235.094	465.861	664.538	508.587	344.794	103.768	324.418	746.757
DNA repair double-stranded break	Acetobacteraceae02	RecA	AVDCRST_04	Acetobacteraceae02_2924	2659.58	2795.82	2049.12	4427.85	6064.78	3937.44	3974.41	4250.2	3408.02	3513.15	2928.03	2693.38	2462.41	2193.92	2464.05	2911.85	1349.51	1658.11	1672.71	631.053	973.516	2121.78	687.17	811.397
DNA repair double-stranded break	Acidimicrobiales01	RecA	AVDCRST_20	Acidimicrobiales01_2145	237.483	82.6239	173.035	65.656	65.1121	280.551	66.0894	258.535	0	2004.62	278.424	210.707	191.968	715.04	338.649	746.853	544.523	709.203	447.123	574.658	371.954	687.402	162.573	102.369
DNA repair double-stranded break	Adhaeribacter01	RecA	AVDCRST_95	Adhaeribacter01_2601	1384.52	6399.46	4369.16	11696.7	9166.24	7262.13	8195.16	6215.97	7988.89	4108.5	2044.4	2562.32	3656.21	850.371	2151.81	3396.55	1944.8	4632.94	2738.01	0	534.335	0	0	1692.99
DNA repair double-stranded break	Chloroflexota01	RecA	AVDCRST_77	Chloroflexota01_4510	1471.14	871.849	1597.45	4136.93	3924.88	1762.29	3553.94	3285.59	5573.52	2030.54	3180.1	2426.9	4216.12	2308.44	3834.19	1490.43	1074.01	1406.55	1412.57	0	703.274	1687.06	875.729	390.823
DNA repair double-stranded break	Craurococcus01	RecA	AVDCRST_27	Craurococcus01_790	375.519	1614.33	1222.76	2318.05	3673.15	2074.51	3208.62	3538.74	3208.06	2432.94	1417.72	2348.12	1617.92	2415.26	3706.66	1370.17	791.076	802.673	514.508	182.127	96.1045	778.062	256.678	702.852
DNA repair double-stranded break	Coleofasciculus01	RecA	AVDCRST_92	Coleofasciculus01_2695	571.387	833.988	920.053	1536.02	1658.99	2191.49	1996.52	1841.93	2347.73	1128.41	1050.44	1018.83	813.056	587.52	947.045	641.159	541.508	1182.72	462.672	453.055	369.642	776.222	510.87	1405.8
DNA repair double-stranded break	Thermosynechococcaceae01	RecA	AVDCRST_81	Thermosynechococcaceae01_5375	1779.75	960.5	722.014	1255.03	2371.83	747.593	1171.16	1128.63	1376.52	844.654	511.186	671.812	606.838	643.273	362.606	441.791	59.2838	548.149	397.197	575.532	338.272	679.425	217.984	346.016
DNA repair double-stranded break	Cytophagales01	RecA	AVDCRST_56	Cytophagales01_3930	2163.11	1763.65	1615.12	4652.5	4461.54	4559.31	4109.68	4308.15	4417.48	1925.53	1659.94	2554.28	1422.86	1530.96	1655.19	1057.11	1084.81	1080.44	2276.2	97.0043	67.2174	0	186.319	210.352
DNA repair double-stranded break	Microcoleus01	RecA	AVDCRST_84	Microcoleus01_330	302.195	188.878	216.126	338.004	231.153	186.454	570.823	342.894	137.601	1228.34	659.079	565.567	797.63	503.003	375.74	369.755	289.236	242.851	276.806	211.255	30.382	125.979	40.575	184.168
DNA repair double-stranded break	Nocardioidaceae02	RecA	AVDCRST_29	Nocardioidaceae02_362	215.012	101.618	0	106.816	361.041	123.993	208.05	242.044	0	125.034	58.0182	619.673	106.215	880.892	606.008	852.141	993.442	184.096	198.423	0	0	108.786	875.399	0
DNA repair double-stranded break	Nocardioidaceae03	RecA	AVDCRST_24	Nocardioidaceae03_40	0	110.782	203.619	530.004	769.702	469.2	1247.39	618.743	295.17	2317.4	1313.58	1395.67	4534.76	4353.03	2857.8	1345.42	1522.6	1101.78	957.539	337.575	0	357.532	0	338.588
DNA repair double-stranded break	Nocardioidaceae04	RecA	AVDCRST_36	Nocardioidaceae04_2498	0	165.674	56.2093	0	0	343.042	178.011	191.628	165.892	836.482	69.8469	328.529	493.828	1853.31	926.555	336.37	454.696	209.579	474.728	0	0	0	61.4254	125.585
DNA repair double-stranded break	Nocardioidaceae05	RecA	AVDCRST_34	Nocardioidaceae05_2144	0	0	501.8	119.972	37.7123	194.194	103.075	174.466	277.094	511.804	89.6698	557.266	618.958	657.912	606.405	0	647.356	192.077	0	0	0	0	0	0
DNA repair double-stranded break	Nocardioides01	RecA	AVDCRST_32	Nocardioides01_288	0	646.898	0	0	296.071	277.033	208.021	102.313	55.8015	2009.31	1420.34	1043.01	1711.34	680.308	1243.72	984.147	352.006	329.519	824.686	0	0	0	0	196.328
DNA repair double-stranded break	Nocardioides02	RecA	AVDCRST_06	Nocardioides02_2512	0	99.3195	40.8338	262.711	221.115	129.629	363.008	272.193	138.19	774.642	639.811	666.389	1360.34	1016.85	1061.88	958.783	752.294	818.652	517.089	193.073	139.87	0	527.756	554.797
DNA repair double-stranded break	Nocardioidaceae07	RecA	AVDCRST_47	Nocardioidaceae07_2903	386.796	314.85	0	0	154.202	220.634	284.617	182.205	404.31	436.357	686.414	699.48	661.965	544.51	1061.13	185.856	879.726	595.691	534.217	0	0	1801.16	816.611	0
DNA repair double-stranded break	Nocardioides03	RecA	AVDCRST_60	Nocardioides03_1777	0	0	0	0	0	0	214.607	0	0	1586.17	0	0	0	0	1134.23	2848.29	0	357.225	0	0	0	0	0	0
DNA repair double-stranded break	Actinomycetospora01	RecA	AVDCRST_54	Actinomycetospora01_4475	0	287.483	421.313	172.379	63.0654	0	139.604	314.034	211.556	757.599	168.144	193.479	590.515	875.718	530.023	514.293	222.793	468.412	295.314	387.947	109.93	266.448	124.633	219.143
DNA repair double-stranded break	Rubrobacteraceae01	RecA	AVDCRST_01	Rubrobacteraceae01_2028	694.336	680.224	590.584	1896.75	1796.82	1584.54	2362.57	2235.43	1408.86	1062.82	707.95	739.775	622.84	559.128	516.013	616.518	379.127	477.375	474.392	546.416	268.264	291.127	323.409	492.695
DNA repair double-stranded break	Rubrobacteraceae02	RecA	AVDCRST_03	Rubrobacteraceae02_2862	439.322	332.071	375.354	897.442	859.973	872.037	962.859	744.37	908.194	297.494	205.472	225.847	193.798	197.713	259.464	135.611	65.9953	224.623	52.1761	160.288	71.5739	41.1214	134.901	167.2
DNA repair double-stranded break	Rubrobacteraceae03	RecA	AVDCRST_22	Rubrobacteraceae03_2216	368.431	975.245	562.874	2129.4	1303.85	1465.26	918.223	2135.67	1518.21	382.486	1802.3	1239.68	139.684	700.527	612.355	395.923	215.843	158.134	0	0	431.984	194.808	387.753	358.188
DNA repair double-stranded break	Rubrobacteraceae06	RecA	AVDCRST_78	Rubrobacteraceae06_1114	576.924	221.45	556.838	939.751	1425	923.688	1695.8	1832.98	1188.22	618.533	0	638.851	601.433	309.137	672.868	476.344	561.308	268.914	190.363	639.549	70.4432	92.7318	144.034	130.258
DNA repair double-stranded break	Rubrobacteraceae08	RecA	AVDCRST_37	Rubrobacteraceae08_561	635.702	480.88	443.879	1609.91	1191.38	1045.29	1583.8	1338.48	1934.13	2062.27	971.636	1014.96	905.489	879.422	674.335	862.615	323.482	876.609	1035.64	626.248	199.952	225.172	289.017	183.091
DNA repair double-stranded break	Rubrobacteraceae09	RecA	AVDCRST_28	Rubrobacteraceae09_2562	187.256	223.528	280.714	533.114	581.565	730.74	850.796	592.512	375.648	371.567	283.551	163.642	380.14	174.904	246.932	210.728	59.3847	164.228	110.918	64.7938	59.0444	123.889	132.477	136.595
DNA repair double-stranded break	Rubrobacteraceae10	RecA	AVDCRST_02	Rubrobacteraceae10_1922	693.983	785.701	748.539	1772.34	1834.84	1435.52	1848.23	2024.96	1482.69	1038.45	891.26	958.524	747.711	785.491	627.368	573.208	626.531	595.198	538.551	441.068	214.814	324.313	468.212	464.583
DNA repair double-stranded break	Rubrobacteraceae11	RecA	AVDCRST_14	Rubrobacteraceae11_2508	731.591	766.759	944.113	1794.03	1852.88	1408.4	1744.78	1057.64	880.077	1661.92	1037.91	776.776	675.821	376.85	704.232	771.084	361.821	787.376	748.656	402.523	407.274	450.142	327.707	365.118
DNA repair double-stranded break	Rubrobacteraceae13	RecA	AVDCRST_25	Rubrobacteraceae13_39	624.405	835.962	559.248	1226.36	1579.86	1670.72	1935.66	1471.1	1760.86	1007.8	830.372	958.108	762.14	1488.42	747.581	799.132	742.89	727.568	416.696	651.551	388.05	461.117	604.026	636.722
DNA repair double-stranded break	Rubrobacteraceae14	RecA	AVDCRST_05	Rubrobacteraceae14_5234	103.929	88.5585	500.6	345.796	439.556	634.612	449.116	399.731	338.506	31.1376	64.0012	220.508	10.8243	43.4346	289.406	187.335	200.07	117.784	48.7119	9.14768	66.263	0	187.54	208.074
DNA repair double-stranded break	Solirubrobacteraceae01	RecA	AVDCRST_13	Solirubrobacteraceae01_3363	93.8892	277.396	169.689	88.1184	109.379	0	82.3712	34.523	145.475	659.816	212.354	421.313	1332.72	531.138	759.976	394.456	647.939	782.444	0	230.323	97.9687	0	128.675	286.321
DNA repair double-stranded break	Sphingomonas02	RecA	AVDCRST_44	Sphingomonas02_143	0	0	0	87.1505	858.905	482.968	571.777	439.606	487.074	955.706	1757.32	1445.28	3210.83	1310	1254.07	1667.67	1266.6	1113.45	1641.48	0	0	0	1235.22	698.565
DNA repair double-stranded break	Sphingomonas03	RecA	AVDCRST_31	Sphingomonas03_1300	464.782	0	0	0	97.4372	373.46	0	192.04	962.766	2107.97	1696.1	1584.97	693.977	571.077	353.71	335.341	483.94	0	0	0	0	0	0	0
DNA repair double-stranded break	Sphningosinicella01	RecA	AVDCRST_23	Sphningosinicella01_662	0	0	0	191.093	138.497	183.319	193.983	192.008	638.991	423.477	290.787	316.933	246.667	386.834	522.561	34.7491	216.157	328.294	481.899	0	0	0	113.894	42.9868
DNA repair double-stranded break	Sphingomonas01	RecA	AVDCRST_09	Sphingomonas01_1312	429.999	202.262	0	331.314	639.013	821.813	553.592	980.845	732.588	1586.91	1490.6	262.256	844.897	1555.56	944.908	418.334	1203.52	327.005	0	0	0	0	247.881	163.481
DNA repair double-stranded break	Thermomicrobiales05	RecA	AVDCRST_43	Thermomicrobiales05_1681	521.837	610.08	470.514	1332.35	1146.83	1545.56	1240.13	1440.26	1457.98	1225.1	1083.87	727.317	1102.95	1139.25	920.754	708.135	936.906	1146.35	997.469	601.219	515.501	1006.17	709.943	762.667
DNA repair double-stranded break	Thermomicrobiales01	RecA	AVDCRST_73	Thermomicrobiales01_2448	295.417	287.191	146.682	420.524	597.472	420.306	801.839	431.324	603.985	177.467	483.274	603.138	242.343	612.31	445.176	399.92	146.768	256.549	199.585	0	40.4156	115.073	113.703	162.393
DNA repair double-stranded break	Thermomicrobiales02	RecA	AVDCRST_59	Thermomicrobiales02_2927	348.27	257.234	124.737	537.445	823.918	374.435	340.692	247.835	298.911	660.347	466.929	438.718	188.142	348.573	236.816	367.994	390.845	161.697	140.476	40.4006	76.6695	100.096	76.4103	115.486
DNA repair double-stranded break	Truepera01	RecA	AVDCRST_86	Truepera01_978	1129.27	4584.55	4117.76	6158.97	10083.8	4870.83	1136.05	2468.2	2745	942.947	1653.45	777.428	1736.71	1944.8	1434.61	0	1578.72	319.155	2044.27	628.23	426.598	1939.22	1300.04	983.733
DNA repair double-stranded break	Cytophagales01	RecD-like DNA helicase Atu2026	AVDCRST_56	Cytophagales01_2605	0	42.41	18.9212	168.282	77.3417	80.9756	113.828	104.644	97.6307	51.75	149.507	179.704	41.2755	78.1936	31.121	16.0994	49.7625	44.6062	135.281	0	0	200.231	0	0
DNA repair double-stranded break	Cytophagales01	RecD-like DNA helicase YrrC	AVDCRST_56	Cytophagales01_7700	0	16.4608	11.016	0	30.7512	88.3954	44.1806	42.6466	98.1797	15.0645	47.4782	51.6967	27.0346	51.7324	27.178	31.2437	37.6635	34.6264	34.4579	0	17.0285	0	11.8003	6.35841
DNA repair double-stranded break	Thermomicrobiales10	RecD-like DNA helicase YrrC	AVDCRST_18	Thermomicrobiales10_4618	48.6772	80.7275	65.3469	128.469	167.095	162.656	106.802	112.393	143.77	18.1022	101.237	157.684	95.479	151.674	67.8854	66.8267	63.8913	79.113	79.1997	26.8183	11.9163	46.444	12.5331	74.8819
DNA repair double-stranded break	Acidimicrobiales01	RecG	AVDCRST_20	Acidimicrobiales01_2126	0	0	167.773	31.8296	0	0	0	0	0	0	67.4891	255.374	46.5324	231.098	98.505	281.61	52.7964	40.4491	0	185.727	0	0	236.443	99.2554
DNA repair double-stranded break	Armatimonadota01	RecG	AVDCRST_63	Armatimonadota01_4011	157.177	411.741	338.748	126.158	79.4379	429.853	271.304	309.858	57.8522	338.276	416.684	642.981	509.045	508.72	588.922	576.321	812.96	728.825	310.899	201.515	147.687	62.7251	101.148	440.784
DNA repair double-stranded break	Chloroflexia02	RecG	AVDCRST_26	Chloroflexia02_1504	89.5583	96.2416	108.842	38.4012	52.7355	68.3773	62.0468	46.4804	77.0234	114.688	147.254	222.554	152.388	202.952	180.387	201.543	283.513	295.643	393.46	443.554	468.81	368.383	486.133	175.606
DNA repair double-stranded break	Coleofasciculus01	RecG	AVDCRST_92	Coleofasciculus01_4008	0	5.03382	11.9592	21.1976	14.8019	20.9668	18.5343	32.6796	22.1648	29.3568	17.4452	15.4559	10.9133	9.8524	11.026	13.7883	8.65335	4.92133	4.48591	0.796201	1.93904	0	0	0
DNA repair double-stranded break	Coleofasciculus01	RecG	AVDCRST_92	Coleofasciculus01_4122	0	27.1759	33.7717	45.5869	46.1022	60.9499	56.8526	54.2849	52.598	41.9078	29.3237	32.0928	12.8081	27.2768	20.605	4.77168	16.1711	12.7734	23.8039	3.30647	8.05248	15.7244	8.98452	0
DNA repair double-stranded break	Cytophagales01	RecG	AVDCRST_56	Cytophagales01_6389	0	55.2959	0	0	0	79.1846	0	0	0	0	132.909	16.5392	35.3173	69.5128	60.8652	0	136.253	96.9324	99.2165	0	0	0	0	0
DNA repair double-stranded break	Mycobacteriales01	RecG	AVDCRST_07	Mycobacteriales01_510	0	0	0	28.7239	0	0	17.0163	42.127	0	77.5515	27.1023	51.777	0	126.722	48.0576	0	85.777	135.109	39.6915	39.5334	0	0	0	0
DNA repair double-stranded break	Gemmatimonadaceae02	RecG	AVDCRST_40	Gemmatimonadaceae02_909	0	0	0	0	46.8747	191.497	41.2433	0	105.403	0	0	191.575	0	76.3042	0	0	0	41.0819	0	0	0	0	0	0
DNA repair double-stranded break	Microcoleus01	RecG	AVDCRST_84	Microcoleus01_165	11.3338	6.24201	8.90706	31.3482	18.8981	13.2973	53.1224	31.4378	3.96111	26.5648	13.7288	10.2866	20.058	19.1608	17.98	13.9927	14.4052	9.15616	17.1776	5.99342	1.50251	3.9957	1.6653	3.32136
DNA repair double-stranded break	Nocardioidaceae05	RecG	AVDCRST_34	Nocardioidaceae05_515	0	54.473	0	56.1342	123.517	45.4312	0	136.052	207.441	68.42	209.78	152.099	44.5549	51.3055	0	44.5478	151.447	0	0	0	138.634	0	0	0
DNA repair double-stranded break	Nocardioides01	RecG	AVDCRST_32	Nocardioides01_1894	0	0	0	0	0	16.5229	0	0	106.5	522.938	75.2998	62.2074	74.2314	108.2	86.843	0	335.912	69.8783	0	0	0	0	0	0
DNA repair double-stranded break	Rubellimicrobium01	RecG	AVDCRST_15	Rubellimicrobium01_1220	0	0	0	0	0	4.84132	0	14.4951	0	44.6335	23.2686	71.6172	14.5616	52.543	18.0658	2.22713	43.531	14.8963	0	0	0	0	0	6.5919
DNA repair double-stranded break	Rubrobacteraceae01	RecG	AVDCRST_01	Rubrobacteraceae01_1763	24.8796	29.1932	34.4052	6.62891	6.6394	11.2739	28.1184	19.7574	35.285	62.6737	72.7247	88.4413	112.07	108.763	86.4286	97.8571	113.477	99.345	100.691	33.8894	39.8055	8.71591	6.83495	46.6991
DNA repair double-stranded break	Rubrobacteraceae02	RecG	AVDCRST_03	Rubrobacteraceae02_262	43.5379	18.1394	16.3901	11.9625	0	6.69253	19.2518	8.10841	24.9503	0	18.5025	47.4329	47.5943	18.2084	87.0475	122.661	66.8564	125.547	26.4284	3.86618	24.1693	5.95113	10.2496	3.52879
DNA repair double-stranded break	Rubrobacteraceae04	RecG	AVDCRST_55	Rubrobacteraceae04_195	29.6863	55.6766	0	56.1319	106.171	245.135	0	0	0	84.7444	234.294	380.485	260.156	336.261	112.665	421.588	161.314	197.771	79.4791	0	124.926	54.3033	0	137.232
DNA repair double-stranded break	Rubrobacteraceae08	RecG	AVDCRST_37	Rubrobacteraceae08_487	130.921	163.67	69.5468	84.9442	19.2879	23.0677	3.28767	58.2294	23.9863	93.7198	123.081	101.772	136.504	181.48	95.1274	252.067	75.8576	91.3758	131.815	39.5078	20.7235	30.0434	15.5319	55.3466
DNA repair double-stranded break	Rubrobacteraceae09	RecG	AVDCRST_28	Rubrobacteraceae09_1990	39.223	35.5014	24.8397	25.8993	28.2531	27.7083	11.896	3.53573	0	21.1426	53.9229	13.5149	69.2538	42.3193	27.2434	61.0189	53.6427	82.2017	33.3977	36.2321	21.0188	20.9668	17.4591	42.632
DNA repair double-stranded break	Rubrobacteraceae10	RecG	AVDCRST_02	Rubrobacteraceae10_526	36.8754	40.3385	24.4358	24.2176	23.8474	12.6581	31.7197	18.5347	21.0236	127.702	99.4075	106.759	99.3913	90.4548	60.9448	40.0719	160.214	124.016	75.1179	57.0138	18.656	8.80694	10.1358	46.0471
DNA repair double-stranded break	Rubrobacteraceae11	RecG	AVDCRST_14	Rubrobacteraceae11_1144	100.353	121.271	182.329	48.2263	80.3803	141.12	67.0385	88.0005	144.988	221.75	281.201	230.571	94.4689	243.634	242.73	96.6551	204.836	297.645	270.647	184.624	106.744	62.9226	126.575	76.5565
DNA repair double-stranded break	Rubrobacteraceae14	RecG	AVDCRST_05	Rubrobacteraceae14_1386	0	3.77178	0	0	0	13.0784	2.81297	9.05578	0	11.6041	13.6293	35.2187	18.4406	67.8303	4.93042	52.1688	36.051	40.7591	46.6804	3.89608	0	0	3.63068	0
DNA repair double-stranded break	Segetibacter01	RecG	AVDCRST_96	Segetibacter01_1515	88.5683	0	0	31.1102	0	4.80545	0	63.2308	0	251.866	39.147	67.019	40.1769	119.84	59.0398	81.6713	15.4772	39.5469	0	0	0	0	0	7.13803
DNA repair double-stranded break	Sphingomonas02	RecG	AVDCRST_44	Sphingomonas02_762	0	0	0	0	69.0815	90.1758	0	0	0	0	118.544	0	0	228.286	81.9526	311.374	110.362	415.789	0	0	0	0	0	0
DNA repair double-stranded break	Sphingomonas01	RecG	AVDCRST_09	Sphingomonas01_1248	0	0	0	115.487	0	0	0	51.2844	0	184.385	99.4945	45.7077	30.4664	50.8336	94.1056	51.4659	0	113.985	496.22	0	0	0	0	0
DNA repair double-stranded break	Thermoleophilia03	RecG	AVDCRST_79	Thermoleophilia03_1433	0	0	0	280.63	314.889	329.412	134.19	0	0	0	506.01	576.559	0	0	52.8283	113.726	187.715	266.865	0	0	0	0	0	0
DNA repair double-stranded break	Thermomicrobiales03	RecG	AVDCRST_49	Thermomicrobiales03_2357	28.8345	15.2233	42.293	102.852	147.603	101.481	44.088	103.66	41.0816	267.773	47.8398	167.543	93.0694	97.7571	61.4398	67.2263	40.4783	60.1562	5.23039	0	7.46694	0	7.23442	18.8144
DNA repair double-stranded break	Acetobacteraceae02	RecJ	AVDCRST_04	Acetobacteraceae02_3697	134.644	196.189	160.886	108.88	126.078	135.49	117.173	127.131	197.419	188.685	341.249	280.974	309.381	408.436	373.812	171.844	438.767	388.665	135.175	191.686	332.48	307.693	328.56	147.793
DNA repair double-stranded break	Armatimonadota01	RecJ	AVDCRST_63	Armatimonadota01_825	290.25	465.337	304.888	0	0	0	0	0	221.296	0	0	0	0	0	221.581	59.582	248.778	0	432.454	481.769	201.76	319.914	276.364	402.646
DNA repair double-stranded break	Adhaeribacter01	RecJ	AVDCRST_95	Adhaeribacter01_476	1721.27	0	814.778	2611.36	569.785	1362.28	613.537	1448.97	2110.16	408.624	158.853	0	673.407	0	776.666	852.657	1066.68	533.314	785.53	0	0	0	0	0
DNA repair double-stranded break	Chloroflexia02	RecJ	AVDCRST_26	Chloroflexia02_3245	236.178	104.422	180.42	35.6113	71.7786	114.489	34.0003	67.2414	29.0174	34.5657	62.8727	119.245	69.588	76.4592	65.9787	163.801	138.852	122.432	114.023	111.401	153.58	376.799	241.416	105.851
DNA repair double-stranded break	Craurococcus01	RecJ	AVDCRST_27	Craurococcus01_4339	0	29.5459	0	9.1922	0	0	63.1974	78.6886	29.7001	77.5268	73.33	136.265	47.82	143.665	163.319	47.2468	47.055	89.5216	0	0	0	0	0	0
DNA repair double-stranded break	Coleofasciculus01	RecJ	AVDCRST_92	Coleofasciculus01_1155	0	21.3255	25.9771	41.6942	63.4201	55.8789	65.2169	47.8266	34.1455	93.9832	82.5442	55.8052	91.8279	100.764	62.8477	100.896	117.644	65.8638	42.6158	15.6387	11.2018	13.6106	14.4426	7.23335
DNA repair double-stranded break	Coleofasciculus01	RecJ	AVDCRST_92	Coleofasciculus01_4436	0	18.1023	19.7513	39.3248	52.9831	50.2663	49.9328	36.453	44.282	10.997	14.937	11.5795	14.7724	15.3095	19.0912	14.2836	17.2881	30.3156	10.7878	4.50695	7.53262	3.36211	5.28282	11.3705
DNA repair double-stranded break	Cytophagales01	RecJ	AVDCRST_56	Cytophagales01_5780	0	72.4545	16.1628	75.6576	70.9006	17.2926	74.6866	84.9187	60.6528	58.9408	110.296	191.431	99.1637	115.372	79.752	55.0095	59.5111	42.337	57.7795	50.4786	15.6153	0	0	23.3228
DNA repair double-stranded break	Cytophagales01	RecJ	AVDCRST_56	Cytophagales01_7220	0	20.4414	27.3598	25.6141	98.1966	65.8629	231.385	151.313	134.756	62.3581	29.4798	198.709	123.098	128.485	33.7503	209.516	86.3471	78.8332	85.5812	0	0	0	0	5.26401
DNA repair double-stranded break	Mycobacteriales02	RecJ	AVDCRST_16	Mycobacteriales02_2472	0	0	0	259.859	0	33.6351	809.578	340.031	0	0	0	0	0	201.528	0	0	0	79.6679	0	0	0	0	0	0
DNA repair double-stranded break	Gemmatimonadaceae01	RecJ	AVDCRST_11	Gemmatimonadaceae01_3259	355.585	0	0	53.1167	65.3915	45.2003	0	163.487	108.458	0	121.062	366.564	170.387	163.246	49.9896	0	45.4578	209.32	0	0	0	0	0	62.7656
DNA repair double-stranded break	Gemmatimonadaceae01	RecJ	AVDCRST_11	Gemmatimonadaceae01_3500	0	109.716	78.4701	575.542	599.538	546.276	419.516	272.531	361.595	0	302.713	203.686	0	68.0322	27.7773	0	227.333	183.649	341.264	0	0	209.681	0	209.259
DNA repair double-stranded break	Gemmatimonadaceae02	RecJ	AVDCRST_40	Gemmatimonadaceae02_1842	0	0	0	0	0	262.941	305.805	159.814	260.51	0	163.703	78.9145	85.2414	94.295	143.276	0	0	50.768	0	0	0	0	0	0
DNA repair double-stranded break	Microcoleus01	RecJ	AVDCRST_84	Microcoleus01_1821	10.9085	10.6198	16.069	84.397	33.4355	7.15256	85.106	63.4785	5.77647	72.6673	44.727	30.6366	89.5523	63.8838	53.0501	65.1803	53.2861	30.2655	57.6153	16.9948	2.56406	10.8501	5.22655	15.9837
DNA repair double-stranded break	Phycisphaerae01	RecJ	AVDCRST_64	Phycisphaerae01_2544	0	0	0	0	0	0	0	0	0	0	81.2308	82.8994	297.239	87.9155	0	272.084	313.815	80.1572	253.587	0	0	0	0	0
DNA repair double-stranded break	Rubellimicrobium01	RecJ	AVDCRST_15	Rubellimicrobium01_2188	0	263.922	211.213	166.204	139.822	346.385	393.055	230.464	249.042	485.771	462.447	642.11	463.042	596.718	382.982	515.976	296.622	541.357	80.5901	0	0	0	0	22.4588
DNA repair double-stranded break	Rubrobacteraceae01	RecJ	AVDCRST_01	Rubrobacteraceae01_2750	169.257	277.157	278.898	158.389	124.855	167.977	222.442	228.784	217.04	217.23	167.598	225.071	170.506	193.094	128.395	152.294	155.957	143.421	84.9461	221.771	145.645	116.029	123.492	265.782
DNA repair double-stranded break	Rubrobacteraceae01	RecJ	AVDCRST_01	Rubrobacteraceae01_3464	171.78	138.202	147.048	114.459	87.3694	135.599	152.004	147.761	137.76	273.854	224.234	233.738	330.874	283.01	223.883	370.098	218.869	231.96	230.39	146.604	132.714	137.415	80.986	168.641
DNA repair double-stranded break	Rubrobacteraceae02	RecJ	AVDCRST_03	Rubrobacteraceae02_1726	12.5303	34.171	12.7362	23.2392	30.6601	78.0082	70.644	26.2532	44.431	47.3109	35.9442	28.9087	69.3449	47.1638	57.4734	76.2525	60.6105	86.3797	54.7644	20.0286	15.6509	3.85369	0	18.2807
DNA repair double-stranded break	Rubrobacteraceae03	RecJ	AVDCRST_22	Rubrobacteraceae03_2686	41.6664	83.6698	143.227	0	0	25.0127	0	43.9139	80.7985	0	95.9177	59.0306	189.564	135.812	57.0312	179.102	260.373	298.061	0	0	18.611	0	143.514	291.658
DNA repair double-stranded break	Rubrobacteraceae08	RecJ	AVDCRST_37	Rubrobacteraceae08_1215	17.6117	210.322	214.771	83.7969	42.8117	76.802	58.3788	76.0275	53.2403	208.022	447.041	186.031	277.738	289.524	229.244	173.635	168.374	332.623	102.403	0	15.3327	16.6712	11.4916	122.848
DNA repair double-stranded break	Rubrobacteraceae08	RecJ	AVDCRST_37	Rubrobacteraceae08_2468	238.881	234.368	157.793	132.603	87.103	180.051	149.569	142.079	128.38	465.779	516.524	320.416	608.835	599.487	469.138	447.768	374.287	401.032	388.028	140.969	166.375	62.8119	13.855	229.576
DNA repair double-stranded break	Rubrobacteraceae09	RecJ	AVDCRST_28	Rubrobacteraceae09_1303	31.3444	58.8423	43.744	28.171	17.5607	31.1108	27.1111	26.3715	19.6765	31.9143	76.6074	84.0017	94.2882	77.1569	62.8943	98.9379	25.4031	70.252	17.7928	20.7877	41.8055	35.1861	43.4067	44.8426
DNA repair double-stranded break	Rubrobacteraceae09	RecJ	AVDCRST_28	Rubrobacteraceae09_1625	7.1588	60.4758	56.8591	35.1572	42.8644	47.9617	43.0621	9.03454	0	111.907	98.4176	60.4335	128.505	115.344	126.794	111.853	140.332	54.1517	118.864	90.8002	53.7075	21.4299	63.1999	85.8902
DNA repair double-stranded break	Rubrobacteraceae10	RecJ	AVDCRST_02	Rubrobacteraceae10_4887	72.99	169.926	135.429	95.8714	86.5386	100.221	82.3181	214.008	177.934	237.808	278.35	264.504	252.306	228.193	201.054	186.465	238.323	211.257	125.872	235.516	153.179	151.079	123.719	133.678
DNA repair double-stranded break	Rubrobacteraceae12	RecJ	AVDCRST_58	Rubrobacteraceae12_520	267.218	152.914	417.397	98.857	164.696	33.1453	80.1168	65.3617	144.061	264.063	136.029	358.609	159.528	135.935	98.7399	200.276	125.052	121.152	113.575	375.755	46.6335	191.038	175.866	160.043
DNA repair double-stranded break	Rubrobacteraceae14	RecJ	AVDCRST_05	Rubrobacteraceae14_1242	144.402	99.6828	26.4133	20.0341	30.2921	46.0858	83.6358	98.1259	41.8201	105.147	69.039	85.3214	134.024	146.672	97.728	194.647	173.232	169.867	109.662	56.6323	60.6017	40.2658	28.7861	142.2
DNA repair double-stranded break	Rubrobacteraceae14	RecJ	AVDCRST_05	Rubrobacteraceae14_4539	73.4467	25.0337	66.3328	76.6664	101.432	101.27	214.705	180.313	38.898	91.6875	35.1786	77.9167	66.296	95.4965	70.9015	142.574	94.2597	152.603	114.749	17.2391	0	36.7713	16.0648	56.0176
DNA repair double-stranded break	Segetibacter01	RecJ	AVDCRST_96	Segetibacter01_3598	33.8916	45.9285	40.7281	69.4437	360.092	386.159	240.417	975.397	821.654	522.053	49.9333	51.291	83.8588	76.4298	94.1341	46.8785	22.2095	60.5321	0	0	0	0	0	6.82859
DNA repair double-stranded break	Solirubrobacteraceae01	RecJ	AVDCRST_13	Solirubrobacteraceae01_1915	90.3895	71.2149	0	0	0	0	6.6084	22.1575	46.6843	28.2321	136.292	67.6014	58.9905	127.835	209.042	180.834	0	206.782	0	0	0	0	41.2929	105.009
DNA repair double-stranded break	Solirubrobacteraceae01	RecJ	AVDCRST_13	Solirubrobacteraceae01_618	0	357.184	91.0405	189.107	88.025	289.855	684.996	148.177	0	731.602	569.654	282.55	542.431	71.2408	232.993	393.029	434.536	617.341	255.013	0	52.5616	0	69.0359	131.67
DNA repair double-stranded break	Solirubrobacteraceae01	RecJ	AVDCRST_13	Solirubrobacteraceae01_678	447.627	340.075	245.593	90.0246	111.745	79.9916	0	117.566	49.5408	149.798	72.3158	107.607	328.649	135.657	221.833	115.139	220.652	203.761	283.265	313.741	250.22	303.796	262.917	278.586
DNA repair double-stranded break	Solirubrobacteraceae06	RecJ	AVDCRST_30	Solirubrobacteraceae06_3186	0	0	59.3909	0	0	0	0	64.7484	0	0	183.007	95.324	40.7449	194.98	141.915	0	97.4155	119.407	0	0	0	0	0	0
DNA repair double-stranded break	Solirubrobacteraceae06	RecJ	AVDCRST_30	Solirubrobacteraceae06_3326	0	162.432	174.282	0	0	0	0	0	0	0	0	0	0	0	69.4081	0	0	0	0	360.884	0	0	1009.85	376.826
DNA repair double-stranded break	Sphingomonas04	RecJ	AVDCRST_62	Sphingomonas04_1197	0	0	0	0	0	49.5556	0	0	0	427.041	0	208.876	0	674.116	152.385	0	447.44	719.392	0	0	0	0	0	0
DNA repair double-stranded break	Sphingomonas02	RecJ	AVDCRST_44	Sphingomonas02_1594	0	0	0	0	81.2585	0	0	135.167	0	0	0	355.508	343.389	0	289.195	293.008	0	195.632	0	0	0	0	0	0
DNA repair double-stranded break	Sphningosinicella01	RecJ	AVDCRST_23	Sphningosinicella01_558	0	0	0	0	20.8523	0	0	0	59.2047	14.1688	103.483	52.056	0	143.366	114.44	41.8551	0	65.9048	0	0	66.0488	0	34.2962	0
DNA repair double-stranded break	Sphingomonas01	RecJ	AVDCRST_09	Sphingomonas01_2100	0	0	0	0	0	80.4964	35.6739	60.046	89.6962	0	0	107.033	35.6713	59.5181	247.911	30.1292	133.96	222.431	0	0	0	703.316	0	0
DNA repair double-stranded break	Thermomicrobiales05	RecJ	AVDCRST_43	Thermomicrobiales05_2212	10.1263	21.5931	30.5789	0	15.4666	16.116	0	14.083	0	62.4047	15.4057	26.8783	28.0913	60.0609	45.9092	41.1926	41.6711	36.0093	67.1413	17.366	0	14.7691	12.928	22.9528
DNA repair double-stranded break	Thermomicrobiales10	RecJ	AVDCRST_18	Thermomicrobiales10_523	16.0389	16.3416	21.9754	26.8632	34.0294	32.2983	32.7125	37.8745	26.9527	57.409	40.6026	42.161	63.9721	66.0739	43.8038	62.3599	26.0517	42.3248	89.2671	3.64506	16.1962	6.31251	25.5518	27.6252
DNA repair double-stranded break	Thermomicrobiales03	RecJ	AVDCRST_49	Thermomicrobiales03_939	86.0072	250.776	109.286	31.3757	26.4868	57.1523	355.064	252.979	200.516	81.6864	29.1879	136.294	90.853	262.43	119.953	0	131.714	138.653	0	77.7202	31.8899	0	0	168.358
DNA repair double-stranded break	Acetobacteraceae01	RecR	AVDCRST_08	Acetobacteraceae01_2914	545.537	254.04	503.552	90.9385	330.785	258.219	87.3037	136.767	235.464	63.1451	53.3663	174.666	218.49	726.353	288.692	147.409	150.677	205.275	422.961	747.004	1033.11	1508.89	2001.3	1462.43
DNA repair double-stranded break	Acidimicrobiales01	RecR	AVDCRST_20	Acidimicrobiales01_385	0	0	0	238.03	88.522	63.5696	59.9005	42.6045	0	0	946.314	668.413	347.982	864.106	613.872	676.913	592.237	604.978	0	0	0	0	294.697	0
DNA repair double-stranded break	Adhaeribacter01	RecR	AVDCRST_95	Adhaeribacter01_1766	0	605.294	340.938	1028.43	2026.59	2548.4	653.494	0	212.302	0	0	0	0	0	162.495	407.758	0	0	0	0	0	0	0	293.575
DNA repair double-stranded break	Coleofasciculus01	RecR	AVDCRST_92	Coleofasciculus01_631	49.6045	136.034	132.606	276.298	327.324	295.57	165.47	275.409	180.841	63.8963	100.675	107.649	87.9078	120.468	129.784	125.912	148.264	140.535	127.059	73.2004	85.5335	130.103	127.58	90.3791
DNA repair double-stranded break	Thermosynechococcaceae01	RecR	AVDCRST_81	Thermosynechococcaceae01_1832	0	49.8585	0	278.708	356.26	54.9761	477.663	576.608	455.518	150.748	128.885	0	81.4899	0	0	183.978	104.63	184.272	50.0724	53.4609	56.8587	129.365	80.9937	27.4465
DNA repair double-stranded break	Cytophagales01	RecR	AVDCRST_56	Cytophagales01_5358	138.918	118.927	363.836	617.376	485.155	279.788	273.599	314.405	181.334	196.947	490.035	462.431	145.716	76.8878	411.417	0	239.221	226.346	589.36	0	0	0	97.435	17.5005
DNA repair double-stranded break	Gemmatimonadaceae01	RecR	AVDCRST_11	Gemmatimonadaceae01_371	0	192.559	68.8602	310.805	286.972	314.074	190.887	47.831	396.64	0	88.547	178.741	0	238.802	390.009	79.8379	265.989	32.2317	0	302.51	0	0	0	0
DNA repair double-stranded break	Gemmatimonadaceae02	RecR	AVDCRST_40	Gemmatimonadaceae02_1043	0	504.451	0	0	166.833	454.373	1100.92	805.479	750.287	856.816	471.476	0	245.501	271.576	412.645	0	0	0	987.772	0	0	0	0	0
DNA repair double-stranded break	Gemmatimonadaceae02	RecR	AVDCRST_40	Gemmatimonadaceae02_2034	0	0	0	0	583.915	151.458	0	460.274	0	0	235.738	1136.39	0	0	275.096	577.043	648.597	0	0	0	0	0	0	0
DNA repair double-stranded break	Nocardioidaceae03	RecR	AVDCRST_24	Nocardioidaceae03_1301	0	0	353.029	0	0	0	70.9084	0	0	380.067	700.757	0	67.1988	218.759	792.767	583.166	659.962	212.249	118.583	585.28	0	0	0	0
DNA repair double-stranded break	Nocardioides01	RecR	AVDCRST_32	Nocardioides01_2843	323.601	0	0	0	0	212.557	121.605	179.43	293.585	640.693	1245.45	0	1091.36	0	106.398	690.376	0	0	361.572	0	0	0	0	0
DNA repair double-stranded break	Rubellimicrobium01	RecR	AVDCRST_15	Rubellimicrobium01_1117	0	586.141	492.533	184.56	296.414	435.926	455.864	102.367	312.711	32.8343	41.0817	39.9295	0	0	159.48	133.691	122.969	43.8336	187.931	0	0	0	0	23.2766
DNA repair double-stranded break	Rubrobacteraceae01	RecR	AVDCRST_01	Rubrobacteraceae01_103	444.19	297.542	254.34	277.728	245.964	339.3	323.52	307.71	317.845	531.128	425.585	407.07	441.029	431.514	372.117	371.108	304.919	223.963	214.046	126.105	89.6538	63.3173	65.0818	140.018
DNA repair double-stranded break	Rubrobacteraceae02	RecR	AVDCRST_03	Rubrobacteraceae02_635	95.0042	41.2177	87.7868	352.397	355.035	227.023	372.355	101.335	133.636	114.135	173.426	229.147	180.567	86.6893	298.633	543.104	131.299	273.178	94.3684	0	28.7672	0	0	69.3016
DNA repair double-stranded break	Rubrobacteraceae09	RecR	AVDCRST_28	Rubrobacteraceae09_2990	28.9628	158.016	153.359	211.962	249.48	194.042	191.299	109.655	354.537	93.6718	59.726	168.821	250.007	106.941	174.346	118.846	114.43	141.63	32.8817	28.8122	57.9434	32.5125	15.0407	22.601
DNA repair double-stranded break	Rubrobacteraceae14	RecR	AVDCRST_05	Rubrobacteraceae14_5274	587.767	276.093	321.178	371.213	688.94	684.922	903.99	569.107	188.341	242.69	413.665	188.634	395.077	473.397	466.536	712.246	280.861	291.079	314.844	132.162	176.352	14.837	90.749	45.2055
DNA repair double-stranded break	Segetibacter01	RecR	AVDCRST_96	Segetibacter01_1215	0	0	0	0	148.333	75.7482	40.1156	149.506	54.8863	88.2258	20.5691	42.2568	23.0294	0	15.5107	0	24.3968	49.8702	0	0	0	0	0	0
DNA repair double-stranded break	Thermomicrobiales04	RecR	AVDCRST_33	Thermomicrobiales04_2931	306.331	300.426	421.735	652.826	574.532	883.531	426.878	70.144	1036.98	468.743	286.701	167.189	90.4685	289.867	130.113	0	0	29.8	0	105.221	43.9407	74.9885	10.9517	86.4733
DNA repair double-stranded break	Thermomicrobiales10	RecR	AVDCRST_18	Thermomicrobiales10_4520	86.8002	39.1248	20.4607	64.3154	128.113	146.212	74.2405	109.318	131.748	80.1778	50.4053	147.206	148.056	0	124.957	45.4395	103.088	70.2943	7.3336	61.0887	28.2747	22.0402	0	40.6121
DNA repair double-stranded break	Thermomicrobiales02	RecR	AVDCRST_59	Thermomicrobiales02_4385	239.528	208.137	174.26	1103.25	701.383	1038.14	775.309	905.527	1349.12	567.705	346.053	928.416	431.326	449.505	458.082	291.554	354.68	278.024	414.063	104.198	131.827	86.0533	123.169	59.5703
DNA repair double-stranded break	Nocardioides01	RecX	AVDCRST_32	Nocardioides01_289	0	0	0	0	0	25.4172	152.684	75.0959	0	402.218	0	382.775	342.571	0	534.362	192.626	0	53.7469	0	0	0	0	0	0
DNA repair double-stranded break	Nocardioides02	RecX	AVDCRST_06	Nocardioides02_2513	328.666	0	0	95.6719	241.571	0	0	0	0	620.626	93.2005	63.3078	242.643	396.757	157.304	0	0	246.728	0	210.935	0	0	0	303.062
DNA repair double-stranded break	Nocardioidaceae07	RecX	AVDCRST_47	Nocardioidaceae07_2902	0	1164.16	0	63.9383	0	62.7535	0	0	121.681	0	169.201	136.123	1101.43	335.555	713.371	171.801	542.132	0	987.636	0	0	0	0	118.903
DNA repair double-stranded break	Rubrobacteraceae01	RecX	AVDCRST_01	Rubrobacteraceae01_2029	29.1109	132.653	130.461	183.853	154.413	224.143	207.767	272.53	181.64	165.135	155.829	143.56	95.675	135	111.418	121.665	91.3986	150.318	104.59	66.7842	31.8464	28.6541	62.3994	61.794
DNA repair double-stranded break	Rubrobacteraceae10	RecX	AVDCRST_02	Rubrobacteraceae10_1923	277.952	394.013	266.363	306.913	406.517	228.989	537.034	451.363	479.185	290.638	421.742	507.838	117.211	203.618	311.795	51.3601	334.421	282.397	91.2572	189.721	115.382	58.7237	127.823	224.27
DNA repair double-stranded break	Rubrobacteraceae14	RecX	AVDCRST_05	Rubrobacteraceae14_5233	173.482	256.23	290.146	309.357	459.201	159.467	235.194	460.604	318.509	109.727	197.839	92.0202	104.395	193.34	240.47	277.961	159.846	251.222	90.3464	122.157	61.4493	115.806	50.5938	374.89
DNA repair double-stranded break	Acetobacteraceae01	RuvA	AVDCRST_08	Acetobacteraceae01_2873	287.503	165.383	295.776	202.978	588.519	355.001	324.775	127.195	125.135	78.3012	223.342	0	45.1554	140.733	143.194	159.941	105.099	190.909	60.517	46.315	0	0	66.473	68.0043
DNA repair double-stranded break	Chloroflexota01	RuvA	AVDCRST_77	Chloroflexota01_1084	61.8699	174.704	139.532	0	0	0	27.2671	0	0	0	0	393.68	683.918	56.9837	35.6864	165.921	81.3032	46.9748	0	0	0	0	0	0
DNA repair double-stranded break	Chloroflexia02	RuvA	AVDCRST_26	Chloroflexia02_2732	332.408	144.671	181.792	160.348	205.995	269.653	160.16	163.029	321.618	646.503	584.129	392.369	366.361	328.385	424.144	264.761	384.746	339.248	0	0	42.5556	63.7602	0	41.9006
DNA repair double-stranded break	Cytophagales01	RuvA	AVDCRST_56	Cytophagales01_5862	0	155.208	230.82	0	32.2168	0	20.1244	63.8273	119.1	0	66.3213	185.693	91.263	208.12	37.9644	26.1862	72.8464	96.7379	123.772	36.0441	71.3603	1221.31	0	288.662
DNA repair double-stranded break	Microcoleus01	RuvA	AVDCRST_84	Microcoleus01_1786	34.5789	32.0185	30.9644	105.101	53.5513	49.8802	50.3101	80.8998	34.4532	41.4341	44.2662	25.5709	56.4847	55.208	24.6191	41.8262	44.1938	26.138	34.3148	34.7533	9.02612	35.9525	17.7302	49.3331
DNA repair double-stranded break	Nocardioides02	RuvA	AVDCRST_06	Nocardioides02_1487	0	0	215.299	38.4768	0	0	47.2589	132.885	45.5387	45.3818	187.414	178.225	24.3961	191.478	569.372	45.5428	330.544	396.911	45.4399	0	0	0	0	97.5069
DNA repair double-stranded break	Phycisphaerae01	RuvA	AVDCRST_64	Phycisphaerae01_2910	0	0	0	553.174	0	57.7307	361.29	284.257	1014.41	149.079	927.741	676.284	606.211	0	318.719	0	170.671	87.1885	827.494	0	0	0	0	0
DNA repair double-stranded break	Ramlibacter01	RuvA	AVDCRST_51	Ramlibacter01_1788	0	0	0	441.383	0	0	0	0	0	687.108	1221.43	1304.25	0	279.761	728.678	937.2	758.492	611.933	0	0	0	0	0	123.716
DNA repair double-stranded break	Rubrobacteraceae01	RuvA	AVDCRST_01	Rubrobacteraceae01_4592	56.0836	58.2684	51.381	197.645	132.703	124.475	307.319	235.005	156.187	64.8001	103.826	119.849	94.6789	121.074	112.536	99.7978	88.8841	89.5775	84.7859	39.8855	40.8615	33.0619	49.3035	82.2868
DNA repair double-stranded break	Rubrobacteraceae02	RuvA	AVDCRST_03	Rubrobacteraceae02_1221	0	53.5286	76.8491	129.436	93.9231	162.932	457.118	182.78	286.84	8.23467	75.0751	120.76	64.3723	98.5089	73.872	17.6961	24.1132	56.6015	28.596	41.8328	14.5286	21.4641	55.4512	63.6368
DNA repair double-stranded break	Rubrobacteraceae10	RuvA	AVDCRST_02	Rubrobacteraceae10_1777	210.288	72.6431	11.7347	99.6848	184.665	155.008	281.802	267.025	140.996	150.448	174.651	172.638	94.0444	95.8204	161.4	30.3845	199.341	64.9697	214.723	66.9605	119.454	18.5032	123.208	99.5081
DNA repair double-stranded break	Thermomicrobiales05	RuvA	AVDCRST_43	Thermomicrobiales05_926	11.3009	0	0	13.9944	34.5213	0	0	41.9107	19.3326	139.287	45.8472	34.2812	41.7997	14.895	72.8668	0	31.0031	48.7105	0	0	0	0	0	8.5384
DNA repair double-stranded break	Thermomicrobiales10	RuvA	AVDCRST_18	Thermomicrobiales10_2695	0	6.92346	40.7327	11.3811	26.3272	51.1964	30.3172	0	0	0	30.1038	67.7282	16.2619	15.6764	58.0443	56.2863	57.946	61.0649	15.5729	0	0	0	0	8.62398
DNA repair double-stranded break	Armatimonadota01	RuvB	AVDCRST_63	Armatimonadota01_3879	113.176	106.584	189.133	1197.44	479.814	399.673	434.235	588.211	713.844	265.72	305.614	187.782	164.482	263.376	219.927	88.7061	185.191	187.889	53.6533	0	40.0509	0	109.721	24.9776
DNA repair double-stranded break	Adhaeribacter01	RuvB	AVDCRST_95	Adhaeribacter01_1814	0	1063.04	0	602.054	279.151	471.116	765.128	378.605	158.18	0	1089.56	0	164.959	466.154	253.671	477.413	0	731.592	0	0	0	0	0	0
DNA repair double-stranded break	Craurococcus01	RuvB	AVDCRST_27	Craurococcus01_4085	0	48.3009	0	135.245	0	0	10.3314	64.3191	6.06912	95.0541	59.939	111.381	29.3156	176.145	133.495	38.6189	0	48.7825	0	0	0	0	0	0
DNA repair double-stranded break	Coleofasciculus01	RuvB	AVDCRST_92	Coleofasciculus01_442	8.34244	36.7935	25.2152	71.8296	70.2201	33.0081	80.2294	55.1223	62.3109	19.3428	42.0368	62.46	42.0184	40.0076	32.9342	36.6088	36.4901	33.7231	48.3422	11.1916	25.8929	31.9339	24.3283	19.1998
DNA repair double-stranded break	Cytophagales01	RuvB	AVDCRST_56	Cytophagales01_3365	408.147	219.631	614.656	425.323	426.29	557.55	326.199	694.649	789.749	194.91	115.18	316.519	167.605	200.8	109.887	30.3182	98.3979	168.004	11.9418	0	51.6378	188.536	0	5.14171
DNA repair double-stranded break	Gemmatimonadaceae01	RuvB	AVDCRST_11	Gemmatimonadaceae01_3542	0	0	0	349.139	447.731	343.527	61.2661	295.518	133.668	0	99.4683	100.394	0	134.128	150.601	0	261.447	343.968	0	0	0	0	0	103.141
DNA repair double-stranded break	Microcoleus01	RuvB	AVDCRST_84	Microcoleus01_1833	9.40053	5.39297	12.3763	16.072	2.88133	1.13003	21.3323	13.2326	0	22.2206	10.9781	4.30699	46.5574	45.258	29.2624	16.96	31.2662	5.80121	45.7956	13.2332	0.5524	9.9995	4.50402	6.02614
DNA repair double-stranded break	Nocardioidaceae04	RuvB	AVDCRST_36	Nocardioidaceae04_2725	0	157.151	0	0	92.4317	414.139	253.281	0	125.887	0	331.269	415.503	0	439.492	479.394	159.533	287.536	49.6995	0	0	0	0	0	0
DNA repair double-stranded break	Nocardioides02	RuvB	AVDCRST_06	Nocardioides02_1488	0	0	0	21.4637	0	47.6585	39.5441	88.9538	16.9354	101.262	167.274	56.8117	381.053	712.09	282.326	0	138.292	110.706	0	0	0	0	517.418	108.786
DNA repair double-stranded break	Phycisphaerae01	RuvB	AVDCRST_64	Phycisphaerae01_4310	820.169	474.536	0	102.776	1058.84	900.977	302.062	1029.85	1130.82	1080.21	1181.95	1432.39	1317.76	1758.92	414.509	989.738	570.769	583.163	576.532	0	428.782	0	0	0
DNA repair double-stranded break	Rubellimicrobium01	RuvB	AVDCRST_15	Rubellimicrobium01_1461	0	0	0	21.5743	69.2992	89.9258	68.028	209.41	217.587	23.0292	180.086	155.587	0	108.441	49.7134	73.5433	0	10.2479	109.842	67.9799	0	0	0	0
DNA repair double-stranded break	Rubrobacteraceae01	RuvB	AVDCRST_01	Rubrobacteraceae01_4593	155.562	148.482	123.424	271.961	274.574	263.576	486.716	429.169	349.251	270.314	272.544	293.63	223.573	245.78	206.785	240.671	223.373	221.192	262.748	139.599	83.5866	70.4259	94.5498	147.94
DNA repair double-stranded break	Rubrobacteraceae02	RuvB	AVDCRST_03	Rubrobacteraceae02_1220	100.612	112.245	61.9793	158.327	93.9983	199.299	497.47	218.466	471.748	99.2876	161.799	232.122	191.226	149.186	193.629	148.429	214.895	215.123	109.933	58.4799	15.2327	78.7647	32.299	50.0404
DNA repair double-stranded break	Segetibacter01	RuvB	AVDCRST_96	Segetibacter01_3363	0	0	0	54.7247	0	0	26.86	16.684	48.9999	0	27.5447	0	61.6787	84.322	31.1563	189.637	32.6705	133.565	40.1247	0	0	0	0	0
DNA repair double-stranded break	Solirubrobacteraceae06	RuvB	AVDCRST_30	Solirubrobacteraceae06_433	0	100.599	134.923	0	0	0	0	0	0	296.598	34.6459	72.1848	0	295.3	107.466	0	221.306	316.475	0	0	0	0	0	97.2416
DNA repair double-stranded break	Solirubrobacterales02	RuvB	AVDCRST_17	Solirubrobacterales02_1307	196.352	36.5867	0	0	0	40.5696	0	0	0	0	67.1583	273.303	118.322	145.667	214.373	150.909	226.828	25.3815	0	0	0	0	237.658	0
DNA repair double-stranded break	Sphningosinicella01	RuvB	AVDCRST_23	Sphningosinicella01_2018	0	0	0	0	0	0	0	0	0	150.42	28.1695	30.7024	0	126.835	101.244	0	0	58.3054	0	0	0	0	0	0
DNA repair double-stranded break	Thermomicrobiales03	RuvB	AVDCRST_49	Thermomicrobiales03_4286	0	18.576	66.7858	109.815	74.163	104.779	301.266	106.517	200.516	0	145.939	442.956	181.706	143.144	139.946	246.095	181.107	48.9363	0	0	0	13.8809	0	15.3052
DNA repair double-stranded break	Acetobacteraceae01	RuvC	AVDCRST_08	Acetobacteraceae01_2872	214.062	747.619	873.548	342.559	440.178	568.285	528.536	697.654	79.1945	123.887	314.105	205.61	0	35.6266	271.87	289.208	266.058	151.027	114.899	234.493	286.152	215.298	757.242	344.305
DNA repair double-stranded break	Pyrinomonadaceae01	RuvC	AVDCRST_74	Pyrinomonadaceae01_2525	0	569.816	302.048	97.2533	105.761	0	0	153.214	0	0	394.661	171.344	0	229.496	544.592	0	647.701	786.943	1079.58	291.399	576.751	869.529	1048.32	783.673
DNA repair double-stranded break	Chloroflexia02	RuvC	AVDCRST_26	Chloroflexia02_1848	227.819	141.016	16.6124	72.1368	0	0	34.4367	102.157	0	70.0188	29.9669	181.163	310.117	201.346	128.305	138.253	173.089	248.007	46.1947	0	528.875	233.06	101.179	0
DNA repair double-stranded break	Cytophagales01	RuvC	AVDCRST_56	Cytophagales01_6943	0	0	98.2422	45.9869	107.739	0	59.9579	54.3327	69.1248	111.956	388.133	340.291	200.915	239.906	403.963	111.455	206.701	308.804	109.75	0	0	0	0	0
DNA repair double-stranded break	Gemmatimonadaceae01	RuvC	AVDCRST_11	Gemmatimonadaceae01_3537	0	0	0	0	66.1168	291.348	113.09	0	164.491	0	0	185.315	258.415	61.8962	25.272	331.097	344.715	100.251	0	0	0	0	0	0
DNA repair double-stranded break	Microcoleus01	RuvC	AVDCRST_84	Microcoleus01_4225	4.2522	3.25258	4.52167	16.1554	3.91	2.30018	14.0355	10.081	0	12.6962	6.16445	9.2772	11.9338	19.9283	7.517	6.6094	7.68932	5.72531	2.87709	0	0.499741	0.646162	0	3.11525
DNA repair double-stranded break	Nocardioides02	RuvC	AVDCRST_06	Nocardioides02_1486	71.8584	94.8952	0	146.422	48.7535	61.9272	77.0751	231.172	16.5043	0	163.016	55.3656	610.081	277.586	343.924	594.21	359.391	431.55	642.272	0	0	0	0	0
DNA repair double-stranded break	Rubellimicrobium01	RuvC	AVDCRST_15	Rubellimicrobium01_1464	0	0	0	0	122.264	8.81422	20.0036	158.341	15.3555	108.348	42.3633	123.525	66.2778	0	153.491	137.862	158.507	18.0804	113.046	39.9789	0	0	0	0
DNA repair double-stranded break	Rubrobacteraceae01	RuvC	AVDCRST_01	Rubrobacteraceae01_4591	82.9459	125.602	125.732	72.5336	82.8645	84.0228	128.196	106.943	74.5853	56.5765	66.3128	123.763	60.7612	101.929	88.3395	16.6151	70.5492	58.7274	80.3817	49.7677	48.9996	39.4633	88.8108	87.7641
DNA repair double-stranded break	Rubrobacteraceae11	RuvC	AVDCRST_14	Rubrobacteraceae11_1894	0	94.8409	99.0223	0	76.3949	0	0	30.1094	0	0	83.6633	0	107.742	0	86.5104	0	51.9145	54.3143	0	180.483	213.048	80.7336	123.736	130.969
DNA repair double-stranded break	Solirubrobacteraceae01	RuvC	AVDCRST_13	Solirubrobacteraceae01_2969	0	0	92.0262	0	0	0	0	74.8905	0	0	0	0	99.6916	288.048	235.516	1100.17	439.24	299.532	0	0	0	0	0	266.192
DNA repair double-stranded break	Thermomicrobiales01	RuvC	AVDCRST_73	Thermomicrobiales01_570	113.229	253.773	0	625.886	596.97	307.055	382.534	299.349	515.914	378.973	57.334	643.988	194.067	709.819	259.269	174.684	195.886	68.4812	0	0	43.153	166.748	86.7173	138.714
DNA repair double-stranded break	Thermomicrobiales02	RuvC	AVDCRST_59	Thermomicrobiales02_4538	114.868	48.8219	33.5388	235.93	217.189	372.506	431.079	416.483	321.481	177.553	207.801	471.846	292.282	468.617	63.6745	155.208	140.119	144.923	0	43.4513	0	21.5309	41.09	24.8412
DNA repair double-stranded break	Adhaeribacter01	SbcC_Rad50	AVDCRST_95	Adhaeribacter01_3206	0	0	0	0	0	0	0	0	32.0793	0	176.773	0	70.2536	88.2347	18.0058	33.8872	0	89.0213	0	0	0	0	0	0
DNA repair double-stranded break	Cytophagales01	SbcC_Rad50	AVDCRST_56	Cytophagales01_703	0	0	0	49.4871	5.26995	56.555	23.0434	7.30852	18.5965	12.0478	28.4778	112.22	45.0432	37.2355	10.8677	0	20.8531	38.0769	0	20.6361	0	0	0	0
DNA repair double-stranded break	Mycobacteriales01	SbcC_Rad50	AVDCRST_07	Mycobacteriales01_2962	0	75.0567	20.4766	0	45.0339	29.1997	0	30.7463	0	0	39.5611	56.684	61.197	246.633	58.458	119.984	78.2552	28.1741	28.9688	115.413	7.49327	0	21.8449	20.9803
DNA repair double-stranded break	Microcoleus01	SbcC_Rad50	AVDCRST_84	Microcoleus01_2999	0	2.95815	4.40609	16.7133	8.00112	0.813541	22.937	20.4857	4.92768	7.39725	4.51629	3.45933	9.09779	7.66167	11.4438	8.05058	6.68106	3.47136	9.15825	0.710086	0.431778	0	1.23527	2.12494
DNA repair double-stranded break	Microcoleus01	SbcC_Rad50	AVDCRST_84	Microcoleus01_4546	0	1.00238	2.65426	0.995755	6.42657	1.89032	4.32544	2.33006	0	7.17332	5.06602	5.94681	18.6051	27.246	8.46057	7.85655	11.5099	4.11699	3.07375	0	0.677644	0	0	0
DNA repair double-stranded break	Microcoleus01	SbcC_Rad50	AVDCRST_84	Microcoleus01_4803	0	2.86049	8.07942	11.8399	11.4622	14.0854	11.8292	13.668	8.16857	6.20318	7.42924	10.7697	5.96785	6.16066	3.25751	5.25906	9.33854	6.99324	3.37368	0.305175	1.34779	0.189423	0.597246	1.82648
DNA repair double-stranded break	Microcoleus01	SbcC_Rad50	AVDCRST_84	Microcoleus01_5923	0	0	2.3039	1.32972	2.14549	0.841434	3.61008	3.63012	2.54831	5.44269	2.25503	4.73422	3.17784	8.94685	4.03504	5.05147	3.16445	2.74888	1.57871	0.428418	0.16453	0	0	0
DNA repair double-stranded break	Microcoleus01	SbcC_Rad50	AVDCRST_84	Microcoleus01_817	26.9058	12.0645	13.6242	47.9392	23.8874	15.2793	55.3143	37.3925	9.79521	34.1656	22.6411	18.1367	22.8983	26.8795	16.2587	19.6744	18.6947	17.0724	13.6431	6.58702	1.33027	7.04928	2.66715	3.05871
DNA repair double-stranded break	Nocardioidaceae04	SbcC_Rad50	AVDCRST_36	Nocardioidaceae04_309	84.3421	0	38.637	0	0	0	0	0	0	143.745	48.0112	87.8201	113.149	238.861	86.8491	57.8032	0	30.0125	0	0	0	0	0	0
DNA repair double-stranded break	Nocardioidaceae05	SbcC_Rad50	AVDCRST_34	Nocardioidaceae05_628	0	39.8657	42.9573	0	0	0	0	19.9138	0	25.0364	30.7052	31.8037	130.429	262.833	39.5521	0	110.835	98.6579	0	151.643	0	0	129.549	0
DNA repair double-stranded break	Nocardioides01	SbcC_Rad50	AVDCRST_32	Nocardioides01_1330	0	0	0	0	0	6.13635	0	0	0	0	0	0	110.274	80.3681	172.012	139.515	0	129.759	0	0	263.002	0	0	0
DNA repair double-stranded break	Rubrobacteraceae14	SbcC_Rad50	AVDCRST_05	Rubrobacteraceae14_3283	41.0861	47.6132	24.7377	38.5985	21.2779	29.1345	35.5097	61.8651	14.3613	61.548	53.9765	34.8693	82.1597	103.026	38.4419	152.675	70.5756	69.8449	51.9945	27.4842	15.7174	30.8548	16.176	108.11
DNA repair double-stranded break	Segetibacter01	SbcC_Rad50	AVDCRST_96	Segetibacter01_2433	0	5.52962	22.7663	65.9903	26.4187	14.3904	114.316	106.51	86.8927	20.9511	68.384	240.834	199.612	179.436	235.734	281.259	110.077	177.641	78.2694	0	5.10992	22.3685	0	5.34389
DNA repair double-stranded break	Segetibacter01	SbcC_Rad50	AVDCRST_96	Segetibacter01_4171	0	0	0	4.7722	0	0	5.85574	0	10.6824	12.8785	24.0201	24.6732	6.72328	24.5107	54.339	37.5843	7.12247	43.6778	0	0	0	0	0	0
DNA repair double-stranded break	Thermomicrobiales10	SbcC_Rad50	AVDCRST_18	Thermomicrobiales10_40	12.1297	12.5548	14.7728	23.2181	16.9083	40.4296	30.2371	18.6712	18.1187	63.4021	37.9093	28.3423	17.2018	49.7476	22.5549	18.2264	24.8101	33.8353	28.2395	0	8.16579	11.1392	0	7.81926
DNA repair double-stranded break	Adhaeribacter01	SbcD_Mre11	AVDCRST_95	Adhaeribacter01_3205	0	0	0	0	0	0	0	322.837	0	0	398.172	0	210.991	132.496	162.229	305.318	178.246	89.1185	0	0	0	0	0	0
DNA repair double-stranded break	Pyrinomonadaceae01	SbcD_Mre11	AVDCRST_74	Pyrinomonadaceae01_201	524.891	156.685	251.935	77.2552	98.0153	149.256	0	162.279	102.705	0	391.884	238.194	400.823	227.881	228.321	0	128.629	246.76	771.831	0	343.615	483.51	442.4	38.9079
DNA repair double-stranded break	Coleofasciculus01	SbcD_Mre11	AVDCRST_92	Coleofasciculus01_4995	0	41.7193	33.783	43.3018	20.5178	48.9489	36.1404	45.776	75.7706	49.2604	37.8184	40.5936	57.3258	71.5596	55.0218	60.3561	77.7777	59.6007	62.2547	20.9115	22.2571	42.7256	19.3615	20.927
DNA repair double-stranded break	Cytophagales01	SbcD_Mre11	AVDCRST_56	Cytophagales01_593	0	0	0	0	0	0	41.2608	0	0	10.2726	64.7512	105.757	90.6388	67.731	18.5328	102.265	11.8536	11.806	30.2104	0	0	0	0	0
DNA repair double-stranded break	Mycobacteriales01	SbcD_Mre11	AVDCRST_07	Mycobacteriales01_2961	0	125.094	0	0	0	29.1997	0	38.4329	0	0	98.9027	141.71	305.985	77.073	116.916	59.9921	234.766	70.4351	72.4219	72.1334	0	0	0	104.902
DNA repair double-stranded break	Microcoleus01	SbcD_Mre11	AVDCRST_84	Microcoleus01_3116	0	5.93227	2.87987	9.82177	15.055	3.10757	25.5987	19.9185	1.88228	13.347	16.6565	6.54253	8.10875	8.81129	7.55042	13.0592	8.34778	9.86206	7.46298	1.89867	0.729167	2.35702	1.23861	1.89393
DNA repair double-stranded break	Nocardioidaceae03	SbcD_Mre11	AVDCRST_24	Nocardioidaceae03_595	75.8809	95.6376	0	0	0	0	0	0	0	0	0	321.301	133.841	217.853	65.7903	0	164.307	0	118.091	0	0	0	0	146.151
DNA repair double-stranded break	Nocardioides01	SbcD_Mre11	AVDCRST_32	Nocardioides01_1329	0	0	0	0	53.7106	0	0	92.8035	101.23	0	143.147	118.258	141.116	205.693	330.183	357.071	0	66.4205	187.009	0	336.561	0	0	0

## Sheet: Fig 4b
Function_category	Metagenomic bin	Assigned annotation	Uploaded_genome_name	Gene id	C_0	E_0	F_0	C_0.25	E_0.25	F_0.25	C_0.5	E_0.5	F_0.5	C_3	E_3	F_3	C_6	E_6	F_6	C_12	E_12	F_12	C_29	E_39	F_39	C_55	E_55	F_55
Cytochrome bd oxidase	Acetobacteraceae01	Cytochrome bd terminal oxidase subunit I	AVDCRST_08	Acetobacteraceae01_1981	584.966	796.25	765.107	1710.2	1459.1	1532.57	1671.67	2481.8	1276.29	225.697	451.185	252.121	200.241	87.371	587.365	506.613	248.566	148.152	134.181	328.613	250.629	37.7143	294.773	60.3128
Cytochrome bd oxidase	Acetobacteraceae02	Cytochrome bd terminal oxidase subunit I	AVDCRST_04	Acetobacteraceae02_4016	414.117	987.395	1370.3	2496.35	1740.43	2245.84	1943.04	2326.67	3170.01	393.749	693.591	471.369	376.293	134.794	590.937	384.387	606.189	832.074	833.389	160.789	267.733	50.4972	330.72	148.765
Cytochrome bd oxidase	Craurococcus01	Cytochrome bd terminal oxidase subunit I	AVDCRST_27	Craurococcus01_111	0	109.992	0	22.8136	0	0	0	0	23.0347	48.1023	90.9968	42.2736	96.4289	0	40.5332	0	175.175	111.089	0	17.9244	0	0	0	45.1126
Cytochrome bd oxidase	Microcoleus01	Cytochrome bd terminal oxidase subunit I	AVDCRST_84	Microcoleus01_5610	193.385	126.232	89.5074	115.821	92.4721	34.562	86.1269	68.6304	31.5451	31.2616	15.4799	16.2235	28.4793	19.1969	15.8626	18.6282	22.0788	15.0253	119.458	56.3115	14.5345	59.4915	28.4319	45.0136
Cytochrome bd oxidase	Pseudonocardia01	Cytochrome bd terminal oxidase subunit I	AVDCRST_66	Pseudonocardia01_3160	0	0	0	9.54931	0	32.9039	9.61662	20.5577	0	42.7335	25.7798	0	22.494	10.5958	72.9989	45.0418	0	18.2562	0	8.16396	0	0	4.21737	0
Cytochrome bd oxidase	Pseudonocardia01	Cytochrome bd terminal oxidase subunit I	AVDCRST_66	Pseudonocardia01_449	64.199	55.3853	67.312	28.8287	30.7918	0	19.3546	10.3437	0	53.754	12.9712	24.2659	0	21.3254	0	0	28.3646	18.3714	36.7902	65.7239	78.2691	46.2753	33.9519	141.893
Cytochrome bd oxidase	Rubrobacteraceae01	Cytochrome bd terminal oxidase subunit I	AVDCRST_01	Rubrobacteraceae01_1248	121.529	125.063	119.041	172.694	136.482	206.417	182.67	207.391	248.523	349.681	314.943	330.456	356.183	310.456	344.954	378.005	305.144	317.343	220.086	112.102	124.639	40.8616	34.8703	109.702
Cytochrome bd oxidase	Rubrobacteraceae01	Cytochrome bd terminal oxidase subunit I	AVDCRST_01	Rubrobacteraceae01_1252	646.555	638.991	516.783	1346.06	1298.14	1276.78	949.394	1252.9	1268	885.986	1122.48	1022.04	881.711	927.668	950.367	962.652	865.05	951.725	673.26	652.278	460.212	333.758	262.457	477.207
Cytochrome bd oxidase	Rubrobacteraceae03	Cytochrome bd terminal oxidase subunit I	AVDCRST_22	Rubrobacteraceae03_451	101.03	387.312	385.875	690.087	1126.24	1228.15	1038.64	1197.9	1885.68	943.961	852.777	805.127	497.948	850.714	711.184	108.569	532.69	1228.62	356.51	189.742	259.479	89.0329	231.99	78.5773
Cytochrome bd oxidase	Rubrobacteraceae04	Cytochrome bd terminal oxidase subunit I	AVDCRST_55	Rubrobacteraceae04_1421	665.53	178.314	365.755	1168.52	368.368	1811.75	767.08	1439.39	1326.27	972.55	875.432	174.082	173.583	461.544	1172.7	1394.63	774.958	752.159	1247.28	550.983	300.075	130.437	376.892	183.129
Cytochrome bd oxidase	Rubrobacteraceae06	Cytochrome bd terminal oxidase subunit I	AVDCRST_78	Rubrobacteraceae06_1265	505.941	174.89	117.27	504.675	665.008	1576.21	235.475	1095.48	2189.59	0	94.4182	840.889	554.146	447.592	554.503	807.248	177.317	424.75	150.34	63.1356	278.163	85.4409	113.751	51.4358
Cytochrome bd oxidase	Rubrobacteraceae08	Cytochrome bd terminal oxidase subunit I	AVDCRST_37	Rubrobacteraceae08_2652	190.588	197.716	222.734	468.525	285.698	480.206	268.496	340.067	422.509	192.955	107.505	210.903	54.647	145.304	300.308	160.065	227.761	140.47	274.404	210.883	237.826	153.348	116.067	194.981
Cytochrome bd oxidase	Rubrobacteraceae08	Cytochrome bd terminal oxidase subunit I	AVDCRST_37	Rubrobacteraceae08_583	445.015	253.909	99.0302	649.126	272.417	796.403	861.385	639.421	490.978	361.748	393.935	539.177	372.55	510.776	387.209	391.418	357.129	562.61	539.629	183.303	147.053	46.1221	110.213	108.758
Cytochrome bd oxidase	Rubrobacteraceae08	Cytochrome bd terminal oxidase subunit I	AVDCRST_37	Rubrobacteraceae08_587	642.054	368.956	378.698	552.646	172.545	450.235	871.624	913.673	760.766	1056.16	791.662	886.083	943.602	940.876	959.291	1180.48	894.52	1194.92	857.59	224.907	264.036	326.788	252.626	342.08
Cytochrome bd oxidase	Rubrobacteraceae09	Cytochrome bd terminal oxidase subunit I	AVDCRST_28	Rubrobacteraceae09_1141	119.721	187.375	172.171	264.334	231.764	219.621	167.935	250.918	181.178	131.373	141.077	170.164	156.022	116.255	135.128	64.7823	97.4612	115.652	83.7368	185.029	184.449	203.192	182.077	147.644
Cytochrome bd oxidase	Rubrobacteraceae09	Cytochrome bd terminal oxidase subunit I	AVDCRST_28	Rubrobacteraceae09_1192	210.634	245.353	243.866	614.764	339.423	390.725	823.679	728.961	668.625	578.231	453.767	476.615	685.019	730.36	734.523	892.421	455.368	581.376	528.808	274.345	285.095	381.895	241.322	195.716
Cytochrome bd oxidase	Rubrobacteraceae09	Cytochrome bd terminal oxidase subunit I	AVDCRST_28	Rubrobacteraceae09_1196	50.5112	78.848	73.017	109.122	107.966	138.727	158.525	155.208	322.599	158.629	51.3265	84.752	186.125	79.6154	115.93	183.006	124.145	104.708	56.0992	50.2487	32.9523	6.57415	36.4954	46.2714
Cytochrome bd oxidase	Rubrobacteraceae10	Cytochrome bd terminal oxidase subunit I	AVDCRST_02	Rubrobacteraceae10_4602	689.447	716.001	650.346	908.802	931.086	1200.68	1124.48	1405.89	1231.74	994.841	995.034	1040.28	863.517	960.132	981.797	1165.29	953.59	936.179	666.409	514.595	483.279	281.271	127.462	350.009
Cytochrome bd oxidase	Rubrobacteraceae11	Cytochrome bd terminal oxidase subunit I	AVDCRST_14	Rubrobacteraceae11_1675	301.844	204.778	200.978	475.037	432.168	341.722	268.853	468.082	545.298	187.224	550.963	413.157	116.317	311.33	377.318	103.862	269.022	357.686	79.9774	175.362	157.717	92.9696	80.1505	113.114
Cytochrome bd oxidase	Rubrobacteraceae11	Cytochrome bd terminal oxidase subunit I	AVDCRST_14	Rubrobacteraceae11_1971	79.6086	92.3543	192.852	71.4134	112.414	164.467	148.906	273.653	312.289	516.005	443.558	130.76	606.187	282.768	378.154	351.311	617.874	593.546	761.468	527.253	572.992	320.291	214.208	368.435
Cytochrome bd oxidase	Rubrobacteraceae11	Cytochrome bd terminal oxidase subunit I	AVDCRST_14	Rubrobacteraceae11_712	938.957	624.399	600.431	1241.54	1075.23	1230.78	978.941	1199.37	1277.46	1415.19	1101.62	1092.07	1382.9	1007.13	1003.18	1091.12	1160.35	1147.88	286.898	519.229	350.238	65.5097	123.222	231.867
Cytochrome bd oxidase	Rubrobacteraceae11	Cytochrome bd terminal oxidase subunit I	AVDCRST_14	Rubrobacteraceae11_716	1527.56	1081.58	820.892	1942.08	1380.55	1647.22	2421.78	2416.82	1622.04	3518.08	2669.68	2488.46	2705.52	2678.01	2428.51	2320.88	2015.22	2632.49	1401.3	1048.92	707.534	354.116	318.857	689.352
Cytochrome bd oxidase	Rubrobacteraceae13	Cytochrome bd terminal oxidase subunit I	AVDCRST_25	Rubrobacteraceae13_1600	515.705	902.875	563.067	1900.77	1416.68	1760.7	2271.42	2557.3	2131.12	2232.37	1912.7	1276.84	1661.62	1634.15	1862.16	1943.51	1171.51	1581.4	887.24	421.869	348.404	465.878	212.022	582.372
Cytochrome bd oxidase	Rubrobacteraceae13	Cytochrome bd terminal oxidase subunit I	AVDCRST_25	Rubrobacteraceae13_1604	327.717	469.434	551.461	723.441	256.294	739.85	587.441	795.501	823.078	533.123	412.813	316.128	981.045	804.865	486.517	465.892	540.243	461.39	155.997	361.599	97.4252	152.38	142.9	154.939
Cytochrome bd oxidase	Sphningosinicella01	Cytochrome bd terminal oxidase subunit I	AVDCRST_23	Sphningosinicella01_696	0	0	0	355.399	103.031	45.4587	86.5856	95.2266	73.1328	0	39.3317	0	0	0	141.363	0	0	40.7045	0	0	0	0	0	0
Cytochrome bd oxidase	Acetobacteraceae01	Cytochrome bd terminal oxidase subunit II	AVDCRST_08	Acetobacteraceae01_1980	478.106	426.332	533.724	1343	1343.56	1249.79	1458.16	1402.64	1336.01	588.724	268.679	65.1388	149.384	203.161	322.989	384.817	295.012	258.37	127.403	445.733	135.982	204.624	399.833	20.4522
Cytochrome bd oxidase	Acetobacteraceae02	Cytochrome bd terminal oxidase subunit II	AVDCRST_04	Acetobacteraceae02_2254	354.611	82.0643	176.009	305.873	298.844	265.302	220.766	205.46	133.699	0	0	36.9999	24.4444	0	22.7194	113.146	0	55.0007	64.0815	0	126.094	126.84	0	0
Cytochrome bd oxidase	Craurococcus01	Cytochrome bd terminal oxidase subunit II	AVDCRST_27	Craurococcus01_112	0	152.922	40.4778	0	0	0	10.9031	0	38.4299	66.8762	0	176.318	82.501	0	56.3529	81.5122	121.772	0	0	0	0	126.072	0	0
Cytochrome bd oxidase	Microcoleus01	Cytochrome bd terminal oxidase subunit II	AVDCRST_84	Microcoleus01_5611	6.72393	20.1444	16.7969	6.81234	4.46536	9.69929	0.92475	9.29883	8.15962	1.25477	4.51284	6.35694	1.11004	2.48279	0.516804	3.35935	2.46074	4.0237	5.96487	3.56664	3.2136	1.70294	4.56393	3.28406
Cytochrome bd oxidase	Pseudonocardia01	Cytochrome bd terminal oxidase subunit II	AVDCRST_66	Pseudonocardia01_448	44.1833	20.3293	7.72096	0	7.06389	0	3.33008	0	0	0	8.92711	0	0	14.6766	0	0	0	0	0	50.8869	71.8222	51.645	23.3665	91.5511
Cytochrome bd oxidase	Rubrobacteraceae08	Cytochrome bd terminal oxidase subunit II	AVDCRST_37	Rubrobacteraceae08_2653	20.9246	109.041	76.5513	59.7358	71.2109	32.4441	360.673	231.242	253.02	155.352	200.65	202.08	0	191.435	200.691	18.3376	170.04	293.02	0	0	102.014	47.5371	81.9194	93.4121
Cytochrome bd oxidase	Rubrobacteraceae11	Cytochrome bd terminal oxidase subunit II	AVDCRST_14	Rubrobacteraceae11_1674	251.161	80.9371	45.0696	78.2312	156.469	165.331	624.523	376.864	51.3154	770.82	464.088	572.973	199.218	243.538	251.014	136.836	221.519	440.341	105.368	51.3413	95.2364	0	35.1988	149.025
Cytochrome c oxidase	Acetobacteraceae02	Cytochrome c oxidase polypeptide I (EC 1.9.3.1)	AVDCRST_04	Acetobacteraceae02_2409	1249.2	1149.18	988.455	1685.7	1614.15	1753.69	1932.17	1468.54	1296.92	1809.19	1191.23	1254.83	978.777	979.272	1029.01	1049.68	981.629	866.471	560.849	927.873	606.972	943.602	1049.68	659.194
Cytochrome c oxidase	Acidimicrobiales02	Cytochrome c oxidase polypeptide I (EC 1.9.3.1)	AVDCRST_50	Acidimicrobiales02_1751	346.527	244.06	82.0773	640.397	387.464	166.755	234.445	454.26	243.251	1279.99	755.294	962.886	760.899	968.714	584.774	411.744	669.273	604.988	776.544	0	0	106.234	592.682	440.876
Cytochrome c oxidase	Adhaeribacter01	Cytochrome c oxidase polypeptide I (EC 1.9.3.1)	AVDCRST_95	Adhaeribacter01_991	2578.74	270.894	305.168	0	0	0	668.495	1013.04	310.955	76.5233	297.485	275.335	315.274	118.79	48.4823	91.2444	159.807	399.497	0	0	186.606	0	0	0
Cytochrome c oxidase	Chloroflexia02	Cytochrome c oxidase polypeptide I (EC 1.9.3.1)	AVDCRST_26	Chloroflexia02_3384	127.924	43.6672	69.9612	26.8055	36.0197	63.198	34.1238	39.3667	58.2458	34.6913	89.084	209.437	223.491	211.027	180.114	85.6229	332.312	283.3	297.538	223.613	77.0691	89.4901	75.1946	83.4712
Cytochrome c oxidase	Chloroflexia02	Cytochrome c oxidase polypeptide I (EC 1.9.3.1)	AVDCRST_26	Chloroflexia02_904	195.675	218.118	192.262	200.841	131.538	253.215	436.149	337.092	410.737	863.87	690.367	830.759	824.943	808.318	821.848	691.345	628.371	631.825	252.184	197.109	122.282	50.8924	92.0584	53.511
Cytochrome c oxidase	Chthoniobacterales01	Cytochrome c oxidase polypeptide I (EC 1.9.3.1)	AVDCRST_42	Chthoniobacterales01_908	0	0	161.433	341.667	0	107.828	0	242.943	417.553	176.882	361.668	55.1571	50.5259	893.582	594.044	126.635	288.157	802.518	0	0	0	0	0	0
Cytochrome c oxidase	Chthoniobacterales01	Cytochrome c oxidase polypeptide I (EC 1.9.3.1)	AVDCRST_42	Chthoniobacterales01_912	0	225.862	75.3189	318.819	489.031	140.863	126.76	181.357	0	165.053	224.988	154.406	518.618	357.354	305.831	39.3887	0	382.392	0	0	0	0	0	0
Cytochrome c oxidase	Craurococcus01	Cytochrome c oxidase polypeptide I (EC 1.9.3.1)	AVDCRST_27	Craurococcus01_2476	0	0	0	0	0	99.0936	138.549	239.598	1157.55	62.9495	89.3128	82.9826	0	43.7446	1193.49	316.495	0	36.3445	0	0	0	0	0	0
Cytochrome c oxidase	Craurococcus01	Cytochrome c oxidase polypeptide I (EC 1.9.3.1)	AVDCRST_27	Craurococcus01_2751	331.391	920.529	939.836	1258.08	1158.36	1101.46	942.294	1072.58	1164.93	855.46	1346.32	701.26	325.91	419.628	381.626	249.717	471.228	282.233	70.4555	80.3624	127.217	298.142	0	182.032
Cytochrome c oxidase	Coleofasciculus01	Cytochrome c oxidase polypeptide I (EC 1.9.3.1)	AVDCRST_92	Coleofasciculus01_5120	327.592	244.33	321.25	167.479	166.158	129.69	251.328	231.916	127.613	315.879	274.39	269.135	512.06	531.347	373.126	487.911	490.142	288.347	599.799	264.381	475.113	307.414	651.733	181.006
Cytochrome c oxidase	Thermosynechococcaceae01	Cytochrome c oxidase polypeptide I (EC 1.9.3.1)	AVDCRST_81	Thermosynechococcaceae01_3038	188.092	262.233	262.527	706.807	181.332	774.175	671.909	835.994	635.45	656.46	284.27	301.749	422.675	446.88	251.444	240.796	71.0073	148.505	140.175	114.891	163.996	180.653	123.675	32.5966
Cytochrome c oxidase	Cytophagales01	Cytochrome c oxidase polypeptide I (EC 1.9.3.1)	AVDCRST_56	Cytophagales01_2069	693.7	546.742	403.745	803.216	402.52	215.984	536.818	851.295	556.326	368.084	290.019	597.741	350.922	436.088	871.586	271.963	398.191	423.029	0	0	58.5102	0	0	19.4201
Cytochrome c oxidase	Cytophagales01	Cytochrome c oxidase polypeptide I (EC 1.9.3.1)	AVDCRST_56	Cytophagales01_2105	0	0	0	24.2901	0	194.315	35.0627	57.3966	292.091	171.491	9.31864	81.1729	10.6122	24.3687	672.12	183.968	129.649	176.701	220.284	0	0	0	0	4.99191
Cytochrome c oxidase	Cytophagales01	Cytochrome c oxidase polypeptide I (EC 1.9.3.1)	AVDCRST_56	Cytophagales01_4062	97.2025	350.691	222.758	431.985	488.581	434.1	326.004	501.583	567.235	304.624	480.036	309.346	260.321	316.818	615.002	306.87	326.402	425.117	113.761	111.809	122.978	0	34.0882	67.349
Cytochrome c oxidase	Cytophagales01	Cytochrome c oxidase polypeptide I (EC 1.9.3.1)	AVDCRST_56	Cytophagales01_4423	0	104.697	70.0661	163.989	160.663	262.374	201.592	213.125	509.43	255.51	25.1651	352.298	162.398	92.131	172.863	298.084	313.264	73.4128	93.9283	0	0	0	0	13.4807
Cytochrome c oxidase	Mycobacteriales01	Cytochrome c oxidase polypeptide I (EC 1.9.3.1)	AVDCRST_07	Mycobacteriales01_437	1234.79	526.729	691.554	404.582	361.185	455.938	294.151	997.936	50.5209	1166.81	1249.33	1259.68	1809.89	1487.42	1558.93	2547.11	1318.02	1495.25	1092.71	506.214	184.051	141.971	0	404.895
Cytochrome c oxidase	Friedmanniella01	Cytochrome c oxidase polypeptide I (EC 1.9.3.1)	AVDCRST_48	Friedmanniella01_3439	254.085	996.197	609.604	292.573	1157.03	1200.84	740.275	690.719	462.977	2024.45	806.96	756.16	471.912	852.183	759.204	546.363	647.912	675.87	368.352	0	582.276	353.563	152.316	639.437
Cytochrome c oxidase	Friedmanniella02	Cytochrome c oxidase polypeptide I (EC 1.9.3.1)	AVDCRST_61	Friedmanniella02_2702	691.672	585.469	71.4763	1059.73	783.474	849.813	632.807	777.023	1188.51	1645.59	786.722	926.127	1031.03	1063.22	1463.17	770.75	554.574	959.636	1535.89	0	270.605	0	0	322.572
Cytochrome c oxidase	Gemmatimonadetes01	Cytochrome c oxidase polypeptide I (EC 1.9.3.1)	AVDCRST_89	Gemmatimonadetes01_3126	0	0	0	503.863	411.515	899.396	510.942	666.041	467.363	184.194	780.41	507.734	0	1053.55	3450.78	697.004	878.371	1253.49	0	0	0	0	0	0
Cytochrome c oxidase	Gemmatimonadetes02	Cytochrome c oxidase polypeptide I (EC 1.9.3.1)	AVDCRST_68	Gemmatimonadetes02_5232	0	0	0	1494.25	4582.76	2485.2	403.302	2292.66	4983.98	2054.36	3499.04	1677.95	1765.72	738.45	1168.96	971.671	4040.44	1078.47	0	0	0	0	0	0
Cytochrome c oxidase	Microcoleus01	Cytochrome c oxidase polypeptide I (EC 1.9.3.1)	AVDCRST_84	Microcoleus01_3977	381.463	292.751	282.792	255.181	214.163	142.333	323.868	214.711	120.541	352.17	219.521	223.033	514.503	554.19	385.119	502.072	511.012	315.571	656.924	374.943	157.768	384.15	289.232	238.423
Cytochrome c oxidase	Nocardioidaceae01	Cytochrome c oxidase polypeptide I (EC 1.9.3.1)	AVDCRST_46	Nocardioidaceae01_3488	978.704	676.18	0	762.791	818.236	388.627	1027.2	763.782	137.848	437.666	914.034	407.85	365.32	417.739	509.426	551.824	902.651	499.748	297.357	0	342.017	0	0	118.976
Cytochrome c oxidase	Nocardioidaceae02	Cytochrome c oxidase polypeptide I (EC 1.9.3.1)	AVDCRST_29	Nocardioidaceae02_914	909.94	576.899	404.05	161.709	1229.81	1102.81	748.049	326.353	533.338	1526.15	1317.51	703.594	482.398	466.755	1376.16	820.31	2255.96	1010.3	957.506	0	0	0	0	257
Cytochrome c oxidase	Nocardioidaceae03	Cytochrome c oxidase polypeptide I (EC 1.9.3.1)	AVDCRST_24	Nocardioidaceae03_1654	1522.97	1621.64	456.216	1766.66	1960.54	2643.17	1783.81	2458.4	969.966	2619.5	1992.28	1890.13	1621.02	1093.11	1775.77	2512.06	1819.43	2486.86	899.026	0	553.868	213.617	660.306	303.448
Cytochrome c oxidase	Nocardioidaceae05	Cytochrome c oxidase polypeptide I (EC 1.9.3.1)	AVDCRST_34	Nocardioidaceae05_2307	541.637	355.127	306.134	457.446	264.582	928.032	429.702	390.266	709.995	1025.92	765.869	566.62	871.403	936.535	863.217	958.391	691.132	820.262	1000.3	810.51	0	0	0	86.4681
Cytochrome c oxidase	Nocardioidaceae06	Cytochrome c oxidase polypeptide I (EC 1.9.3.1)	AVDCRST_72	Nocardioidaceae06_580	394.316	1535.28	2295.46	1469.91	2453.35	3725.91	1034.18	2434.5	2757.06	318.514	3432.04	2531.44	1667.31	1929.9	3884.74	147.385	2035.33	3267.3	681.132	0	306.966	56.0551	1023.21	374.472
Cytochrome c oxidase	Nocardioides01	Cytochrome c oxidase polypeptide I (EC 1.9.3.1)	AVDCRST_32	Nocardioides01_1756	0	0	0	39.2397	17.1555	10.0327	40.1785	0	48.5004	0	45.7222	37.7724	90.1469	0	35.1541	38.0169	0	0	59.7319	0	0	0	0	56.8801
Cytochrome c oxidase	Nocardioidaceae07	Cytochrome c oxidase polypeptide I (EC 1.9.3.1)	AVDCRST_47	Nocardioidaceae07_295	0	190.191	701.481	710.31	496.795	953.452	699.995	990.581	1221.16	944.531	1105.71	711.637	399.873	548.203	786.679	1291.11	885.693	959.57	922.012	114.995	0	0	0	174.828
Cytochrome c oxidase	Phycisphaerae01	Cytochrome c oxidase polypeptide I (EC 1.9.3.1)	AVDCRST_64	Phycisphaerae01_1925	0	0	76.3514	182.882	117.758	0	209.027	234.941	356.33	295.717	219.082	223.582	100.208	189.689	70.2465	146.764	0	57.6497	68.3931	0	0	217.601	0	37.5769
Cytochrome c oxidase	Phycisphaerae01	Cytochrome c oxidase polypeptide I (EC 1.9.3.1)	AVDCRST_64	Phycisphaerae01_2473	0	0	0	0	0	0	0	222.447	49.6148	174.995	25.9289	264.615	616.713	392.877	83.1385	202.649	166.95	307.035	161.89	79.763	0	0	0	0
Cytochrome c oxidase	Phycisphaerae01	Cytochrome c oxidase polypeptide I (EC 1.9.3.1)	AVDCRST_64	Phycisphaerae01_4131	0	0	0	0	87.4569	425.245	0	418.768	0	109.812	1854.88	1494.46	535.844	2535.82	391.282	762.994	1382.88	256.893	457.15	300.316	0	0	0	83.7232
Cytochrome c oxidase	Phycisphaerae01	Cytochrome c oxidase polypeptide I (EC 1.9.3.1)	AVDCRST_64	Phycisphaerae01_4521	0	107.756	0	186.704	1262.3	350.727	137.183	791.508	1155.53	905.693	469.687	205.429	613.813	508.339	53.7859	0	345.623	220.704	0	206.409	0	0	0	57.5433
Cytochrome c oxidase	Propionibacteriaceae01	Cytochrome c oxidase polypeptide I (EC 1.9.3.1)	AVDCRST_75	Propionibacteriaceae01_956	587.706	519.828	222.542	382.636	154.545	425.739	376.754	325.449	468.09	915.493	871.621	468.285	744.055	847.311	888.334	1164.9	612.559	1167.51	386.678	449.082	359.838	861.804	591.921	485.688
Cytochrome c oxidase	Nocardioidaceae08	Cytochrome c oxidase polypeptide I (EC 1.9.3.1)	AVDCRST_21	Nocardioidaceae08_206	957.735	706.508	783.755	3366.94	2040.55	1184.1	2881.65	2466.37	611.098	5819.66	2718.03	4454.93	4645.34	3307.12	2090.23	1507.43	3122.37	1654.68	954.725	761.794	245.543	294.736	0	801.946
Cytochrome c oxidase	Pseudonocardia01	Cytochrome c oxidase polypeptide I (EC 1.9.3.1)	AVDCRST_66	Pseudonocardia01_4057	4.73948	71.9631	127.545	128.761	58.3455	250.964	146.368	222.596	160.07	113.496	273.873	128.087	183.821	437.273	462.323	235.572	322.478	320.757	59.7527	136.767	169.494	26.4068	22.4018	97.2235
Cytochrome c oxidase	Pseudonocardia01	Cytochrome c oxidase polypeptide I (EC 1.9.3.1)	AVDCRST_66	Pseudonocardia01_84	28.9815	79.4531	64.9941	15.9063	0	27.404	18.0207	0	0	0	5.36767	0	0	0	0	0	0	0	65.2469	135.987	53.9813	95.229	73.7611	148.017
Cytochrome c oxidase	Ramlibacter01	Cytochrome c oxidase polypeptide I (EC 1.9.3.1)	AVDCRST_51	Ramlibacter01_913	0	0	0	580.065	252.608	371.057	201.567	0	255.821	120.4	437.783	0	683.67	337.024	287.288	241.503	369.189	268.067	0	0	0	0	0	0
Cytochrome c oxidase	Rubellimicrobium01	Cytochrome c oxidase polypeptide I (EC 1.9.3.1)	AVDCRST_15	Rubellimicrobium01_1865	0	0	0	272.103	0	405.064	122.571	161.704	2908.95	359.609	86.5261	112.132	54.1484	341.925	772.56	480.342	0	92.3222	65.9698	0	0	0	0	0
Cytochrome c oxidase	Rubellimicrobium01	Cytochrome c oxidase polypeptide I (EC 1.9.3.1)	AVDCRST_15	Rubellimicrobium01_1866	0	0	164.06	84.3095	0	239.16	188.307	233.813	2202.28	307.483	222.855	174.804	51.3812	52.9716	503.897	583.776	0	80.0952	0	0	0	0	0	13.2913
Cytochrome c oxidase	Rubellimicrobium01	Cytochrome c oxidase polypeptide I (EC 1.9.3.1)	AVDCRST_15	Rubellimicrobium01_718	0	0	0	0	0	0	0	0	14.1254	56.0631	68.1966	37.8766	24.3873	43.9987	10.0854	41.0292	43.7426	49.8959	14.8557	0	0	0	0	27.5998
Cytochrome c oxidase	Segetibacter01	Cytochrome c oxidase polypeptide I (EC 1.9.3.1)	AVDCRST_96	Segetibacter01_3401	4834.58	2810.61	1763.69	585.111	1358.25	794.496	384.026	456.33	731.026	1615.72	530.795	246.232	517.601	279.554	142.028	128.599	121.852	581.19	274.366	474.642	71.6494	313.643	611.679	1049.02
Cytochrome c oxidase	Solirubrobacteraceae01	Cytochrome c oxidase polypeptide I (EC 1.9.3.1)	AVDCRST_13	Solirubrobacteraceae01_1997	374.683	94.8856	96.7394	200.945	171.481	40.1737	23.4798	59.0445	82.9353	764.859	756.641	705.557	2043.55	1987.13	1371.99	947.702	1292.86	1377.57	626.633	240.729	279.259	9.08176	36.6787	93.275
Cytochrome c oxidase	Solirubrobacteraceae02	Cytochrome c oxidase polypeptide I (EC 1.9.3.1)	AVDCRST_38	Solirubrobacteraceae02_988	357.807	322.567	431.763	703.869	743.63	622.476	819.583	652.907	737.668	331.94	675.276	381.349	627.942	378.988	543.036	303.147	177.069	197.326	338.867	162.943	121.595	81.7623	0	102.816
Cytochrome c oxidase	Solirubrobacteraceae02	Cytochrome c oxidase polypeptide I (EC 1.9.3.1)	AVDCRST_38	Solirubrobacteraceae02_994	0	100.714	125.768	0	128.714	97.732	47.9429	261.504	0	169.208	391.558	529.187	608.881	468.119	626.908	557.761	131.633	880.147	226.721	0	86.7776	0	102.473	206.369
Cytochrome c oxidase	Solirubrobacteraceae05	Cytochrome c oxidase polypeptide I (EC 1.9.3.1)	AVDCRST_69	Solirubrobacteraceae05_1483	517.879	486.581	0	3118.52	697.349	262.178	1212.96	1726.68	3663.47	1807.56	1351.67	1778.5	489.257	3858.37	908.726	2225.33	377.986	160.627	806.244	739.915	0	0	0	437.331
Cytochrome c oxidase	Solirubrobacteraceae08	Cytochrome c oxidase polypeptide I (EC 1.9.3.1)	AVDCRST_85	Solirubrobacteraceae08_54	0	0	0	0	0	0	0	0	0	149.359	841.479	238.732	207.719	1460.7	260.566	653.416	622.223	562.963	189.229	0	0	2948.38	0	0
Cytochrome c oxidase	Solirubrobacterales02	Cytochrome c oxidase polypeptide I (EC 1.9.3.1)	AVDCRST_17	Solirubrobacterales02_1750	871.388	953.912	505.072	1034.2	439.118	1159.03	754.39	1070.14	1683.49	3201.51	1322.56	1728.37	2723.97	1508.39	1165.42	1506.87	1207.97	2069.77	391.932	2162.45	610.785	246.966	307.621	1129.05
Cytochrome c oxidase	Sphingomonas03	Cytochrome c oxidase polypeptide I (EC 1.9.3.1)	AVDCRST_31	Sphingomonas03_1540	0	0	321.013	0	375.206	1358.21	243.073	677.872	1029.82	225.48	1451.39	312.991	668.082	183.256	397.264	430.438	0	573.305	0	0	0	0	0	482.731
Cytochrome c oxidase	Sphningosinicella01	Cytochrome c oxidase polypeptide I (EC 1.9.3.1)	AVDCRST_23	Sphningosinicella01_2424	0	0	0	427.283	486.637	468.457	656.814	531.549	282.616	631.262	303.989	358.932	288.905	399.212	30.3492	288.596	386.661	34.9554	38.483	0	0	0	0	0
Cytochrome c oxidase	Sphingomonas01	Cytochrome c oxidase polypeptide I (EC 1.9.3.1)	AVDCRST_09	Sphingomonas01_2302	413.954	389.431	2078.31	992.293	615.169	1202.55	1084.57	912.771	611.219	678.976	651.338	561.046	635.738	935.945	317.656	284.276	280.875	699.564	174.026	0	0	0	0	104.921
Cytochrome c oxidase	Thermomicrobiales04	Cytochrome c oxidase polypeptide I (EC 1.9.3.1)	AVDCRST_33	Thermomicrobiales04_3388	221.882	166.913	223.154	169.261	170.242	365.433	307.19	270.2	253.046	677.113	651.309	767.878	683.581	622.714	764.658	370.171	343.146	415.017	49.5438	49.366	13.0202	27.7752	22.7161	58.5674
Cytochrome c oxidase	Thermomicrobiales07	Cytochrome c oxidase polypeptide I (EC 1.9.3.1)	AVDCRST_70	Thermomicrobiales07_272	104.134	137.138	54.6867	101.137	166.711	81.1155	216.641	193.916	285.221	324.265	232.154	520.021	998.28	875.293	532.789	359.949	312.069	422.767	159.043	190.144	78.1877	100.336	89.252	66.042
Cytochrome c oxidase	Thermomicrobiales08	Cytochrome c oxidase polypeptide I (EC 1.9.3.1)	AVDCRST_19	Thermomicrobiales08_2883	81.7413	124.128	106.2	50.0677	90.6021	120.463	98.0213	94.1482	25.7632	181.678	175.396	303.221	411.507	361.369	339.55	444.24	302.757	378.253	287.171	165.006	126.618	113.284	79.9717	152.529
Cytochrome c oxidase	Thermomicrobiales01	Cytochrome c oxidase polypeptide I (EC 1.9.3.1)	AVDCRST_73	Thermomicrobiales01_2366	109.329	51.9763	48.1159	167.205	14.3845	58.0517	44.7705	141.487	0	93.1428	369.899	98.9235	596.217	505.008	398.266	310.075	337.01	252.467	261.878	0	53.0301	32.3548	117.222	28.4106
Cytochrome c oxidase	Thermomicrobiales02	Cytochrome c oxidase polypeptide I (EC 1.9.3.1)	AVDCRST_59	Thermomicrobiales02_758	52.6767	48.5097	23.0707	21.6389	47.8081	16.1593	75.7801	141.335	294.854	122.135	150.884	241.35	118.571	204.157	226.302	167.265	171.352	189.41	108.876	24.9077	124.788	56.7743	75.3734	108.223
Cytochrome c oxidase	Thermomicrobiales03	Cytochrome c oxidase polypeptide I (EC 1.9.3.1)	AVDCRST_49	Thermomicrobiales03_3112	32.1787	47.7815	28.1106	32.282	51.7785	68.6036	55.3515	102.745	51.577	84.0459	232.74	87.6443	233.693	294.557	359.97	126.602	186.339	172.029	91.9329	39.9825	30.4674	8.33105	14.5322	23.621
Cytochrome c oxidase	Truepera01	Cytochrome c oxidase polypeptide I (EC 1.9.3.1)	AVDCRST_86	Truepera01_2348	355.982	373.651	152.548	454.394	28.3584	380.081	854.051	1260.02	572.867	544.952	477.784	636.5	428.241	649.392	789.616	513.957	228.096	307.412	402.97	403.41	328.722	113.205	107.332	259.327
Cytochrome c oxidase	Truepera01	Cytochrome c oxidase polypeptide I (EC 1.9.3.1)	AVDCRST_86	Truepera01_2683	0	136.113	40.7514	67.4364	113.634	31.7293	171.112	0	58.8592	121.314	425.447	300.058	1572.99	1267.71	442.965	1029.73	406.219	574.849	342.517	215.532	164.651	226.809	47.7873	93.2558
Cytochrome c oxidase	Acetobacteraceae01	Cytochrome c oxidase polypeptide II (EC 1.9.3.1)	AVDCRST_08	Acetobacteraceae01_78	2093.69	2327.99	1743.66	2350.47	2686.57	2156.56	2271.17	2195.97	1699.34	1409.54	1457.72	991.831	1597.2	888.914	1209.71	880.351	840.863	1220.91	917.385	672.842	356.987	752.063	167.946	902.025
Cytochrome c oxidase	Acetobacteraceae02	Cytochrome c oxidase polypeptide II (EC 1.9.3.1)	AVDCRST_04	Acetobacteraceae02_2408	1749.92	2035.9	2100.21	2257.93	2334.7	2259.19	2811.42	2448.86	2613.86	2135.57	1661.06	1825.86	1048.07	1091.33	1185.47	1446.22	742.37	1078.99	984.968	1429.42	637.542	333.485	1234.85	864.366
Cytochrome c oxidase	Acidimicrobiales02	Cytochrome c oxidase polypeptide II (EC 1.9.3.1)	AVDCRST_50	Acidimicrobiales02_1550	0	0	164.549	183.411	302.086	547.056	282.011	758.923	243.836	213.844	757.111	1316.19	321.149	2127.05	586.182	1238.2	1118.14	385.919	0	627.006	0	0	297.054	0
Cytochrome c oxidase	Quadrisphaera01	Cytochrome c oxidase polypeptide II (EC 1.9.3.1)	AVDCRST_35	Quadrisphaera01_2367	0	1373.05	2783.64	5331.8	5059.34	5647.93	3977.74	3792.08	3027.91	3145.56	1686.35	2586.87	1746.62	1970.03	4103.38	3421.27	1874.28	2780.5	1305.13	0	812.202	0	0	546.315
Cytochrome c oxidase	Arthrobacter01	Cytochrome c oxidase polypeptide II (EC 1.9.3.1)	AVDCRST_83	Arthrobacter01_648	0	0	393.565	611.017	555.757	0	254.032	0	834.674	972.579	2251.52	336.283	452.243	575.527	0	788.173	0	164.221	605.12	92.0458	0	0	305.49	0
Cytochrome c oxidase	Pyrinomonadaceae01	Cytochrome c oxidase polypeptide II (EC 1.9.3.1)	AVDCRST_74	Pyrinomonadaceae01_3764	337.991	196.182	67.595	413.519	291.905	186.881	351.658	765.757	231.47	912.93	643.478	709.38	790.434	1001.49	1543.73	1210.27	628.109	815.662	241.599	130.423	86.0468	233.509	58.6503	306.91
Cytochrome c oxidase	Chloroflexia02	Cytochrome c oxidase polypeptide II (EC 1.9.3.1)	AVDCRST_26	Chloroflexia02_903	178.032	122.857	94.7331	102.841	144.773	194.705	277.11	212.165	316.573	421.469	441.461	420.89	205.427	269.873	420.032	394.197	246.762	283.728	146.349	214.476	19.712	0	10.6848	19.4086
Cytochrome c oxidase	Corynebacteriales01	Cytochrome c oxidase polypeptide II (EC 1.9.3.1)	AVDCRST_41	Corynebacteriales01_2397	131.978	358.658	0	218.131	307.363	0	394.187	336.67	972.761	735.287	632.64	831.327	586.208	476.376	499.101	784.697	356.41	436.843	402.433	44.6915	0	0	84.8601	168.858
Cytochrome c oxidase	Coleofasciculus01	Cytochrome c oxidase polypeptide II (EC 1.9.3.1)	AVDCRST_92	Coleofasciculus01_5121	571.771	449.056	505.486	259.001	293.339	262.111	416.356	360.691	172.94	494.098	296.177	347.335	714.112	772.286	432.837	726.345	653.791	356.518	803.079	321.314	584.437	492.117	904.274	203.345
Cytochrome c oxidase	Thermosynechococcaceae01	Cytochrome c oxidase polypeptide II (EC 1.9.3.1)	AVDCRST_81	Thermosynechococcaceae01_3037	1203.16	552.801	1105.29	1277.88	352.678	1378.73	999.6	1273.08	1710.23	605.774	782.545	313.003	288.878	647.367	729.115	393.167	331.45	595.904	370.116	263.441	270.178	302.102	299.337	90.5686
Cytochrome c oxidase	Cytophagales01	Cytochrome c oxidase polypeptide II (EC 1.9.3.1)	AVDCRST_56	Cytophagales01_2070	35.7301	524.374	269.042	208.071	671.731	325.395	295.761	588.704	526.754	341.257	243.674	162.071	387.545	307.624	365.552	278.684	209.197	337.045	83.6334	18.2664	45.2049	0	0	2.25059
Cytochrome c oxidase	Mycobacteriales01	Cytochrome c oxidase polypeptide II (EC 1.9.3.1)	AVDCRST_07	Mycobacteriales01_436	0	460.492	736.642	35.0782	559.765	654.702	166.245	565.909	674.562	1183.84	1158.42	1802.08	1755.39	2837.17	1780.23	3573.59	1414.16	1814.98	1599.58	144.837	0	0	36.5519	280.843
Cytochrome c oxidase	Gemmatimonadaceae01	Cytochrome c oxidase polypeptide II (EC 1.9.3.1)	AVDCRST_11	Gemmatimonadaceae01_1753	0	276.017	444.173	445.512	776.993	817.464	625.418	1165.55	1193.95	913.991	126.924	128.105	0	0	419.283	572.204	571.909	415.812	0	0	0	0	0	0
Cytochrome c oxidase	Gemmatimonadaceae02	Cytochrome c oxidase polypeptide II (EC 1.9.3.1)	AVDCRST_40	Gemmatimonadaceae02_2352	0	0	0	668.23	0	331.471	321.255	503.663	0	0	0	994.818	537.289	0	0	0	532.305	479.997	0	0	0	0	0	0
Cytochrome c oxidase	Gemmatimonadetes01	Cytochrome c oxidase polypeptide II (EC 1.9.3.1)	AVDCRST_89	Gemmatimonadetes01_3125	0	0	0	1550.16	326.359	347.002	911.727	720.885	625.473	0	390.896	0	0	751.984	974.951	124.374	368.793	264.342	0	0	0	0	0	0
Cytochrome c oxidase	Blastococcus02	Cytochrome c oxidase polypeptide II (EC 1.9.3.1)	AVDCRST_52	Blastococcus02_138	0	472.707	130.242	301.09	395.668	494.331	647.519	191.64	274.481	1015.86	529.31	88.5511	594.342	1488.81	429.444	200.478	196.362	308.699	233.202	0	0	175.001	0	65.5518
Cytochrome c oxidase	Microcoleus01	Cytochrome c oxidase polypeptide II (EC 1.9.3.1)	AVDCRST_84	Microcoleus01_3976	401.492	402.495	446.262	247.074	277.199	254.553	316.4	289.421	128.982	305.058	242.167	307.155	464.067	536.062	361.707	506.312	620.65	390.464	475.02	235.389	196.96	312.048	321.725	227.97
Cytochrome c oxidase	Nocardioidaceae02	Cytochrome c oxidase polypeptide II (EC 1.9.3.1)	AVDCRST_29	Nocardioidaceae02_915	1672.22	2001.8	2002.89	1763.52	2540.08	2535.61	1977.66	1839.12	3268.67	1266.73	3200.16	2441.42	2271.7	3437.53	3557.01	1918.46	2439.9	1105.24	3462.07	1131	433.777	489.827	0	815.334
Cytochrome c oxidase	Nocardioidaceae05	Cytochrome c oxidase polypeptide II (EC 1.9.3.1)	AVDCRST_34	Nocardioidaceae05_2308	1961.44	939.358	1012.21	2938.58	3129.78	3208.36	1603.94	1642.31	3066.18	5140.85	2739	2783.46	2524.5	2211.84	2562.91	2633.84	1585.63	1494.44	1049.97	1020.91	341.525	0	436.083	1306.97
Cytochrome c oxidase	Nocardioides01	Cytochrome c oxidase polypeptide II (EC 1.9.3.1)	AVDCRST_32	Nocardioides01_1757	0	370.963	2687.36	1242.69	237.694	1648.21	2027.92	938.739	1439.97	1780.73	2895.97	2616.74	1784.3	2860.89	2226.61	2332.68	2018.58	1091.78	472.916	0	0	0	1242.3	900.674
Cytochrome c oxidase	Nocardioides02	Cytochrome c oxidase polypeptide II (EC 1.9.3.1)	AVDCRST_06	Nocardioides02_172	643.038	522.577	644.55	1051.1	1051.55	1396.08	1291.02	1372.49	1295.15	1664.3	2777.29	2038.96	2118.04	1910.79	1373.11	1295.26	1731.73	1670.97	1972.51	507.934	551.953	0	694.208	583.821
Cytochrome c oxidase	Nocardioidaceae07	Cytochrome c oxidase polypeptide II (EC 1.9.3.1)	AVDCRST_47	Nocardioidaceae07_296	0	373.01	0	2089.62	1583.29	1367.27	2047.23	863.448	2428.39	3618.73	2168.56	1700.99	2352.73	1290.18	3371.43	3027.58	694.819	1705.51	2531.59	0	452.57	0	0	457.172
Cytochrome c oxidase	Actinomycetospora01	Cytochrome c oxidase polypeptide II (EC 1.9.3.1)	AVDCRST_54	Actinomycetospora01_5029	115.664	230.296	33.1477	175.266	138.93	298.749	296.559	518.854	379.342	783.906	740.831	1018.21	685.599	701.517	810.847	793.076	490.805	412.757	154.081	227.442	181.629	50.1075	68.6406	60.3454
Cytochrome c oxidase	Rubellimicrobium01	Cytochrome c oxidase polypeptide II (EC 1.9.3.1)	AVDCRST_15	Rubellimicrobium01_3296	1428.33	823.828	1455.95	3273.39	3160.97	3398.16	2421.37	2055.4	3034.78	1384.47	1663.49	1621.29	1540.02	1816.08	1978.22	2179.06	2510.22	1578.36	1352.14	181.637	180	0	172.299	85.6835
Cytochrome c oxidase	Segetibacter01	Cytochrome c oxidase polypeptide II (EC 1.9.3.1)	AVDCRST_96	Segetibacter01_3825	9523.94	20923	5075.87	16477.1	23362.5	1619.63	21673.4	11924.2	5960.98	11677.9	4083.91	8605.02	6330.99	11754	4066.63	2687.12	12420.2	5648.93	2555.05	10004.2	1643.2	27213.7	15785.2	36860.4
Cytochrome c oxidase	Solirubrobacteraceae01	Cytochrome c oxidase polypeptide II (EC 1.9.3.1)	AVDCRST_13	Solirubrobacteraceae01_1091	219.44	486.251	594.901	1441.67	1597.77	1701.9	1010.73	1472.55	1360.03	899.58	930.596	2277.12	1450.02	1939.67	1628.21	1349.97	1041.13	1344.66	312.445	269.158	114.487	37.2323	75.1854	119.499
Cytochrome c oxidase	Solirubrobacteraceae01	Cytochrome c oxidase polypeptide II (EC 1.9.3.1)	AVDCRST_13	Solirubrobacteraceae01_1996	0	55.7828	127.963	44.3004	82.4832	0	0	225.628	0	574.971	1040.89	1006.1	1478.64	1702.27	2055.89	1048.2	1343.69	1272.65	746.745	308.779	443.273	96.1043	129.379	329.016
Cytochrome c oxidase	Solirubrobacteraceae02	Cytochrome c oxidase polypeptide II (EC 1.9.3.1)	AVDCRST_38	Solirubrobacteraceae02_987	924.437	1500.1	990.3	1143.91	946.289	820.202	911.214	1342.6	714.695	2113.38	523.396	1067.36	1534.19	1694.7	742.763	330.419	571.849	573.541	0	0	0	95.0591	0	199.228
Cytochrome c oxidase	Solirubrobacteraceae02	Cytochrome c oxidase polypeptide II (EC 1.9.3.1)	AVDCRST_38	Solirubrobacteraceae02_993	75.7215	102.396	13.9856	0	229.011	268.734	255.903	126.893	83.6304	413.957	535.898	470.77	693.334	925.43	963.307	1563.75	655.77	626.39	941.235	258.624	154.397	311.455	0	81.5947
Cytochrome c oxidase	Solirubrobacteraceae03	Cytochrome c oxidase polypeptide II (EC 1.9.3.1)	AVDCRST_65	Solirubrobacteraceae03_1088	2396.29	1581.85	751.823	2508.7	2078.55	1204.86	4739.18	2448.14	2062.03	4004.38	1045.94	2723.84	834.935	4666.93	946.39	2911.62	1753.52	4216.79	0	1329.54	611.122	0	0	460.254
Cytochrome c oxidase	Solirubrobacteraceae08	Cytochrome c oxidase polypeptide II (EC 1.9.3.1)	AVDCRST_85	Solirubrobacteraceae08_55	0	0	0	594.84	92.3791	1160.83	570.395	698.451	0	338.513	2288.59	1515	564.938	1765.64	0	2200.23	1128.18	2041.47	457.468	0	0	0	0	0
Cytochrome c oxidase	Solirubrobacterales02	Cytochrome c oxidase polypeptide II (EC 1.9.3.1)	AVDCRST_17	Solirubrobacterales02_1741	0	935.362	396.763	2166.45	2050	1673.64	1700.03	1842.53	2586.18	3271.5	1834.01	2286.7	2543.74	2482.7	1569.44	2279.77	1686.98	1681.22	3612.51	1274.04	0	295.627	644.409	497.927
Cytochrome c oxidase	Solirubrobacterales02	Cytochrome c oxidase polypeptide II (EC 1.9.3.1)	AVDCRST_17	Solirubrobacterales02_1749	566.599	1195.39	642.697	92.0815	519.999	294.56	1122.02	1087.25	2448.24	3520.27	2153.61	2513.51	3364.78	2585.32	1867.78	2410.52	2580.16	3532.14	3077.86	3243.05	3856.85	2231.89	2780.04	3046.23
Cytochrome c oxidase	Sphingomonas04	Cytochrome c oxidase polypeptide II (EC 1.9.3.1)	AVDCRST_62	Sphingomonas04_44	0	0	0	864.658	952.404	807.761	2303.37	1458.24	2439.65	949.202	1597.64	825.383	1755.05	998.922	1016.14	263.228	663.028	710.676	0	0	0	0	0	0
Cytochrome c oxidase	Sphingomonas03	Cytochrome c oxidase polypeptide II (EC 1.9.3.1)	AVDCRST_31	Sphingomonas03_1539	0	0	0	0	177.084	904.976	0	349.016	1166.5	638.51	171.251	664.743	315.311	778.413	160.709	0	439.76	541.159	459.9	0	0	0	0	0
Cytochrome c oxidase	Sphningosinicella01	Cytochrome c oxidase polypeptide II (EC 1.9.3.1)	AVDCRST_23	Sphningosinicella01_2425	0	317.667	0	246.019	104.011	157.34	233.09	878.921	632.812	666.352	453.779	383.3	176.426	280.936	326.187	29.8247	482.365	375.694	0	0	0	0	0	0
Cytochrome c oxidase	Sphingomonas01	Cytochrome c oxidase polypeptide II (EC 1.9.3.1)	AVDCRST_09	Sphingomonas01_2301	0	92.1322	680.804	1006.11	520.872	389.316	929.032	848.888	1134.58	883.485	808.997	637.12	318.503	797.139	1024.79	448.364	398.7	397.21	247.029	0	0	0	0	0
Cytochrome c oxidase	Thermomicrobiales04	Cytochrome c oxidase polypeptide II (EC 1.9.3.1)	AVDCRST_33	Thermomicrobiales04_3387	226.006	159.311	238.918	421.439	127.164	373.458	404.927	155.253	292.524	432.288	475.926	421.444	617.402	253.957	679.963	515.7	230.028	412.236	70.9306	32.346	4.05234	69.1565	8.08001	77.4697
Cytochrome c oxidase	Thermomicrobiales07	Cytochrome c oxidase polypeptide II (EC 1.9.3.1)	AVDCRST_70	Thermomicrobiales07_274	13.3859	41.6672	53.7566	12.072	36.1802	158.922	112.055	68.947	224.296	60.2082	181.851	113.967	353.268	325.042	153.785	110.804	210.427	186.617	83.0544	0	7.46619	0	6.62879	11.0362
Cytochrome c oxidase	Thermomicrobiales08	Cytochrome c oxidase polypeptide II (EC 1.9.3.1)	AVDCRST_19	Thermomicrobiales08_2884	187.253	248.656	186.667	159.281	247.348	149.385	209.34	154.922	0	827.101	364.854	379.203	545.856	532.855	445.571	767.036	485.414	486.149	430.35	125.826	172.97	135.97	74.2325	113.729
Cytochrome c oxidase	Truepera01	Cytochrome c oxidase polypeptide II (EC 1.9.3.1)	AVDCRST_86	Truepera01_2347	185.681	398.653	286.451	177.76	1065.01	529.702	1428.3	1060.24	1086.05	817.214	996.854	483.353	910.936	234.501	815.494	753.978	356.926	1250.71	386.941	378.755	0	318.858	83.977	632.105
Cytochrome c oxidase	Truepera01	Cytochrome c oxidase polypeptide II (EC 1.9.3.1)	AVDCRST_86	Truepera01_2684	0	249.121	0	246.852	0	174.218	0	116.238	0	740.12	648.898	457.653	621.596	1343.3	1312.63	1492.03	557.615	1002.02	447.782	147.929	200.902	0	0	341.364
Cytochrome c oxidase	Acetobacteraceae01	Cytochrome c oxidase polypeptide III (EC 1.9.3.1)	AVDCRST_08	Acetobacteraceae01_3164	0	599.205	441.262	479.463	299.318	233.655	363.394	490.213	233.357	554.876	573.843	444.296	1178.91	1133.77	680.937	715.84	313.591	729.833	225.71	172.741	84.3184	0	0	0
Cytochrome c oxidase	Acidimicrobiales02	Cytochrome c oxidase polypeptide III (EC 1.9.3.1)	AVDCRST_50	Acidimicrobiales02_1752	0	119.506	0	806.335	0	757.143	0	296.576	357.328	626.754	1962.97	1157.28	1411.88	1490.77	1861.2	907.26	491.571	484.751	0	0	0	0	0	431.756
Cytochrome c oxidase	Acidimicrobiales03	Cytochrome c oxidase polypeptide III (EC 1.9.3.1)	AVDCRST_10	Acidimicrobiales03_750	0	98.4303	67.7452	0	0	0	0	29.7268	0	0	125.598	0	0	64.9988	119.063	162.517	676.277	168.982	0	0	495.353	166.548	171.74	0
Cytochrome c oxidase	Quadrisphaera01	Cytochrome c oxidase polypeptide III (EC 1.9.3.1)	AVDCRST_35	Quadrisphaera01_2412	0	0	0	1867.69	4086.6	2533.35	4221.24	1346.66	4128.79	2089.99	4086.35	2014.87	1284.84	1704.92	1037.61	5033.47	551.499	1342.28	1920.15	0	0	0	0	146.137
Cytochrome c oxidase	Pyrinomonadaceae01	Cytochrome c oxidase polypeptide III (EC 1.9.3.1)	AVDCRST_74	Pyrinomonadaceae01_3766	368.222	46.6318	192.805	0	75.0106	266.525	97.5192	285.252	206.324	584.231	434.865	592.438	201.303	976.62	1223.13	799.101	602.939	484.7	689.125	155.006	230.096	92.507	243.967	52.1081
Cytochrome c oxidase	Chloroflexia02	Cytochrome c oxidase polypeptide III (EC 1.9.3.1)	AVDCRST_26	Chloroflexia02_3385	78.2069	17.2889	24.4405	0	30.5594	0	0	66.798	0	0	198.396	0	82.9549	159.505	196.631	71.1902	318.315	263.52	203.888	166	91.5404	8.57207	223.285	90.1314
Cytochrome c oxidase	Chloroflexia02	Cytochrome c oxidase polypeptide III (EC 1.9.3.1)	AVDCRST_26	Chloroflexia02_905	233.466	193.542	209.762	19.8013	22.8068	0	347.862	149.556	258.158	1018.66	732.098	397.83	1083.42	1054.36	997.882	675.508	1009.64	824.49	278.967	247.775	170.793	51.1793	46.2887	151.348
Cytochrome c oxidase	Coleofasciculus01	Cytochrome c oxidase polypeptide III (EC 1.9.3.1)	AVDCRST_92	Coleofasciculus01_5119	484.94	374.228	429.951	237.848	223.575	136.088	348.546	317.79	98.3868	521.546	360.417	486.917	712.601	734.471	545.624	637.356	662.235	409.192	947.025	368.345	775.069	415.415	1078.07	324.211
Cytochrome c oxidase	Cytophagales01	Cytochrome c oxidase polypeptide III (EC 1.9.3.1)	AVDCRST_56	Cytophagales01_2103	0	51.628	0	0	0	55.449	36.1484	0	307.933	47.2486	24.8186	54.0475	23.5533	77.8822	539.865	146.99	18.1736	36.201	92.6352	0	0	0	0	19.9426
Cytochrome c oxidase	Cytophagales01	Cytochrome c oxidase polypeptide III (EC 1.9.3.1)	AVDCRST_56	Cytophagales01_4419	266.845	1070.43	908.554	2829.82	2058.95	1691.77	1176.02	2019.56	1630.97	1218.57	1393.12	1487.62	1079.12	820.515	1077.66	911.811	983.365	951.95	507.49	190.988	121.538	0	0	97.4875
Cytochrome c oxidase	Cytophagales01	Cytochrome c oxidase polypeptide III (EC 1.9.3.1)	AVDCRST_56	Cytophagales01_4420	661.877	453.305	1170.12	973.738	1093.12	1078.04	555.434	467.372	802.984	345.711	373.565	193.694	218.62	170.956	0	110.624	250.75	124.871	38.7313	0	16.7478	0	139.269	45.8597
Cytochrome c oxidase	Mycobacteriales01	Cytochrome c oxidase polypeptide III (EC 1.9.3.1)	AVDCRST_07	Mycobacteriales01_446	1167.86	542.457	388.474	340.906	871.804	379.863	0	708.303	156.088	1534.02	1715.52	2816.5	2748.51	2339.52	3295.45	2016.15	4496.31	3359.77	4161.15	781.995	81.2342	0	118.41	739.201
Cytochrome c oxidase	Mycobacteriales02	Cytochrome c oxidase polypeptide III (EC 1.9.3.1)	AVDCRST_16	Mycobacteriales02_718	0	688.17	1022.64	811.758	0	866.832	114.954	442.584	585.985	0	2679.07	1017.98	758.994	629.54	1363.76	894.898	1009.47	2239.83	0	0	0	0	0	415.602
Cytochrome c oxidase	Nocardioidaceae01	Cytochrome c oxidase polypeptide III (EC 1.9.3.1)	AVDCRST_46	Nocardioidaceae01_3171	2424.6	1758.66	1924.23	3215.5	3485.78	2769.17	2280.33	2481.83	3177.84	2690.56	2053.11	1880.45	2073.05	1467.46	2174.79	2188.61	4672.89	2304.16	3808.35	3210.98	2102.55	2694.51	0	2559.92
Cytochrome c oxidase	Nocardioidaceae04	Cytochrome c oxidase polypeptide III (EC 1.9.3.1)	AVDCRST_36	Nocardioidaceae04_363	0	0	283.565	875.34	491.589	2150.11	1047.7	322.241	223.172	0	0	122.767	2491.26	0	495.758	707.049	0	117.476	399.152	0	0	0	0	0
Cytochrome c oxidase	Nocardioidaceae05	Cytochrome c oxidase polypeptide III (EC 1.9.3.1)	AVDCRST_34	Nocardioidaceae05_2776	0	194.098	418.301	650.056	1477.54	647.521	1546.63	581.738	923.941	1462.76	896.985	1161.34	952.548	1096.87	1492.43	1190.5	809.453	320.23	0	0	0	0	0	236.3
Cytochrome c oxidase	Nocardioides01	Cytochrome c oxidase polypeptide III (EC 1.9.3.1)	AVDCRST_32	Nocardioides01_1750	0	1246.49	0	1043.9	1026.88	133.452	1068.88	492.86	53.7612	351.971	304.09	502.435	0	0	1227.47	505.687	2034.81	846.588	0	0	0	0	0	378.3
Cytochrome c oxidase	Nocardioides02	Cytochrome c oxidase polypeptide III (EC 1.9.3.1)	AVDCRST_06	Nocardioides02_180	204.425	899.869	628.946	1090.95	554.781	1453.42	1132.87	1096.07	1674.62	1427.1	1159.38	1312.55	578.525	1250.33	1174.09	1220.86	1533.61	1023.07	1358.65	349.862	253.454	0	956.331	1005.33
Cytochrome c oxidase	Nocardioidaceae07	Cytochrome c oxidase polypeptide III (EC 1.9.3.1)	AVDCRST_47	Nocardioidaceae07_2107	0	564.016	0	2168.39	1519.29	2310.63	1493.15	1060.79	1852.79	2214.76	655.801	395.695	474.332	0	1382.46	416.173	0	1600.66	1640.55	0	1824.85	0	0	576.063
Cytochrome c oxidase	Phycisphaerae01	Cytochrome c oxidase polypeptide III (EC 1.9.3.1)	AVDCRST_64	Phycisphaerae01_1203	0	0	0	0	0	0	475.925	149.78	400.884	0	419.008	0	2108.19	377.908	783.713	779.708	539.577	413.47	0	0	0	0	0	0
Cytochrome c oxidase	Phycisphaerae01	Cytochrome c oxidase polypeptide III (EC 1.9.3.1)	AVDCRST_64	Phycisphaerae01_2472	0	0	0	0	44.9588	0	0	0	96.0304	169.353	100.372	307.301	826.38	651.791	482.749	112.066	387.762	297.136	0	0	0	0	0	0
Cytochrome c oxidase	Phycisphaerae01	Cytochrome c oxidase polypeptide III (EC 1.9.3.1)	AVDCRST_64	Phycisphaerae01_561	0	0	0	0	0	0	51.5445	324.434	72.3621	255.226	605.069	154.374	0	40.9288	181.884	0	243.493	49.756	0	0	0	0	0	0
Cytochrome c oxidase	Actinomycetospora01	Cytochrome c oxidase polypeptide III (EC 1.9.3.1)	AVDCRST_54	Actinomycetospora01_5024	0	175.129	453.729	977.395	211.299	575.533	1720.62	1271.37	1994.57	2326.8	1126.73	1908.73	1711.14	1333.67	2515.76	947.72	1181.9	1150.9	390.57	618.457	0	522.572	469.78	298.283
Cytochrome c oxidase	Ramlibacter01	Cytochrome c oxidase polypeptide III (EC 1.9.3.1)	AVDCRST_51	Ramlibacter01_2282	0	355.308	0	0	934.807	915.427	663.043	1413.57	420.755	792.095	480.02	1252.94	0	100.784	0	39.7206	121.443	264.538	0	0	0	0	0	89.1368
Cytochrome c oxidase	Ramlibacter01	Cytochrome c oxidase polypeptide III (EC 1.9.3.1)	AVDCRST_51	Ramlibacter01_909	0	0	0	579.846	189.385	0	1208.94	0	1150.76	2707.97	1021.11	2141.74	1153.26	1056.63	1052.99	923.402	608.932	844.093	0	0	0	0	0	162.526
Cytochrome c oxidase	Rubellimicrobium01	Cytochrome c oxidase polypeptide III (EC 1.9.3.1)	AVDCRST_15	Rubellimicrobium01_1869	0	0	0	0	0	11.7455	0	0	644.561	261.689	141.129	146.316	35.3278	191.212	467.513	86.4516	0	0	0	0	0	0	0	0
Cytochrome c oxidase	Rubellimicrobium01	Cytochrome c oxidase polypeptide III (EC 1.9.3.1)	AVDCRST_15	Rubellimicrobium01_3300	857.608	1521.99	1918.39	3204.02	2990.75	2714.12	2043.61	2544.18	2795.04	2094.93	1645.83	1500.93	2222.06	2116.32	1735.32	2514.63	1619.34	1554.45	755.218	115.052	79.8105	373.306	0	103.613
Cytochrome c oxidase	Segetibacter01	Cytochrome c oxidase polypeptide III (EC 1.9.3.1)	AVDCRST_96	Segetibacter01_412	146.01	36.5293	0	17.0957	184.221	79.2205	167.818	104.24	114.805	46.135	32.268	243.066	66.234	197.563	235.215	80.7839	255.151	234.703	0	10.6486	33.7567	0	0	0
Cytochrome c oxidase	Segetibacter01	Cytochrome c oxidase polypeptide III (EC 1.9.3.1)	AVDCRST_96	Segetibacter01_413	126.099	52.58	34.6368	88.5866	75.363	184.728	235.518	337.594	313.973	119.532	315.836	648.846	119.604	303.329	329.228	127.908	198.322	337.83	121.786	41.3845	0	21.2698	45.2522	55.8954
Cytochrome c oxidase	Segetibacter01	Cytochrome c oxidase polypeptide III (EC 1.9.3.1)	AVDCRST_96	Segetibacter01_415	0	1461.79	526.612	192.408	1127.62	118.881	275.444	635.48	287.133	346.16	322.817	1492.18	0	0	304.287	0	191.445	97.8345	0	239.696	0	369.579	961.025	573.906
Cytochrome c oxidase	Solirubrobacteraceae01	Cytochrome c oxidase polypeptide III (EC 1.9.3.1)	AVDCRST_13	Solirubrobacteraceae01_1999	0	48.6767	0	0	23.9919	41.2186	36.1358	60.5802	0	1620.96	1117.9	1432.41	2257.98	2097.07	1397.09	741.623	1136.99	1736.46	52.1295	134.722	429.783	55.9078	112.898	358.879
Cytochrome c oxidase	Solirubrobacteraceae02	Cytochrome c oxidase polypeptide III (EC 1.9.3.1)	AVDCRST_38	Solirubrobacteraceae02_996	375.588	0	92.4937	0	0	13.0682	105.776	69.9338	0	124.441	797.436	111.194	1146.34	1071.06	402.368	298.323	387.226	604.134	0	106.9	0	42.9126	0	269.813
Cytochrome c oxidase	Solirubrobacteraceae05	Cytochrome c oxidase polypeptide III (EC 1.9.3.1)	AVDCRST_69	Solirubrobacteraceae05_2723	0	449.358	0	0	0	60.5304	186.695	0	0	333.858	1783.24	328.49	0	1859.07	932.455	0	1396.28	3411.81	0	1366.63	929.45	0	1855.51	0
Cytochrome c oxidase	Solirubrobacteraceae06	Cytochrome c oxidase polypeptide III (EC 1.9.3.1)	AVDCRST_30	Solirubrobacteraceae06_1172	0	0	287.743	224.542	242.102	0	57.1929	627.399	454.008	0	1256.09	1616.42	2467.56	2519.09	572.971	726.584	2123.86	867.77	178.254	0	422.075	0	0	0
Cytochrome c oxidase	Sphingomonas04	Cytochrome c oxidase polypeptide III (EC 1.9.3.1)	AVDCRST_62	Sphingomonas04_1781	0	0	0	2458.87	451.4	0	818.775	637.978	1576.76	2474.35	649.041	1173.59	1497.27	1183.62	963.212	748.555	942.743	1010.49	860.817	0	0	0	0	0
Cytochrome c oxidase	Sphningosinicella01	Cytochrome c oxidase polypeptide III (EC 1.9.3.1)	AVDCRST_23	Sphningosinicella01_2420	0	0	0	564.158	45.431	1403.13	458.151	713.821	709.442	617.391	797.78	737.195	269.713	429.484	623.328	273.57	340.349	287.174	0	0	0	0	0	0
Cytochrome c oxidase	Sphingomonas01	Cytochrome c oxidase polypeptide III (EC 1.9.3.1)	AVDCRST_09	Sphingomonas01_267	0	522.673	0	142.693	282.458	169.894	301.17	570.293	662.587	1139.11	614.666	1073.03	602.297	376.853	232.549	635.901	1130.93	516.405	175.177	0	0	0	0	211.228
Cytochrome c oxidase	Thermomicrobiales04	Cytochrome c oxidase polypeptide III (EC 1.9.3.1)	AVDCRST_33	Thermomicrobiales04_3389	172.844	195.72	169.076	392.584	230.334	177.107	244.483	281.212	415.731	1174.51	306.507	670.273	797.928	261.471	886.771	238.492	214.278	430.093	26.8127	42.1839	26.4242	95.2007	35.125	148.576
Cytochrome c oxidase	Thermomicrobiales07	Cytochrome c oxidase polypeptide III (EC 1.9.3.1)	AVDCRST_70	Thermomicrobiales07_271	102.6	159.685	390.346	116.879	40.8672	52.7968	250.361	133.506	180.966	194.308	176.065	413.778	380.031	812.975	417.943	421.45	118.106	247.359	160.823	34.1818	60.2386	96.3007	96.2681	97.9461
Cytochrome c oxidase	Thermomicrobiales08	Cytochrome c oxidase polypeptide III (EC 1.9.3.1)	AVDCRST_19	Thermomicrobiales08_2882	356.413	260.267	239.263	80.4847	148.954	60.8068	94.9896	100.897	138.049	146.025	203.928	422.441	528.754	465.228	380.01	628.63	561.562	431.75	467.127	398.954	614.462	335.647	412.038	293.721
Cytochrome c oxidase	Thermomicrobiales03	Cytochrome c oxidase polypeptide III (EC 1.9.3.1)	AVDCRST_49	Thermomicrobiales03_3113	39.0456	132.521	34.6508	44.7667	15.1165	108.726	138.165	246.965	71.5239	116.55	353.983	388.928	518.515	680.789	370.823	409.649	258.403	349.111	18.2124	110.891	13.0001	0	40.3049	0
Cytochrome c oxidase	Truepera01	Cytochrome c oxidase polypeptide III (EC 1.9.3.1)	AVDCRST_86	Truepera01_2682	0	222.445	0	0	0	0	93.214	0	0	1057.38	231.764	572.104	876.368	872.329	620.506	701.187	331.935	715.776	0	176.118	0	0	0	0
Cytochrome c oxidase	Truepera01	Cytochrome c oxidase polypeptide III (EC 1.9.3.1)	AVDCRST_86	Truepera01_2776	1025.1	1760.7	2569.83	654.248	367.48	769.57	830.037	924.218	1142.07	2353.91	1719.82	1455.54	3208.21	4531.21	1944.12	4370.67	4433.65	2921.29	2966.97	3920.68	2129.86	3227.3	2086.28	1486.36
Cytochrome c oxidase	Truepera01	Cytochrome c oxidase polypeptide III (EC 1.9.3.1)	AVDCRST_86	Truepera01_532	1860.65	1331.6	3588.05	0	0	0	167.399	0	690.986	0	832.432	880.644	2727.98	3133.16	3219.2	0	1192.22	3856.3	2872.17	3479.12	9664.71	3727.71	6451.57	3284.37
Cytochrome c oxidase	Mycobacteriales01	Cytochrome c oxidase polypeptide IV (EC 1.9.3.1)	AVDCRST_07	Mycobacteriales01_438	1452.89	632.674	323.63	66.2671	691.421	516.878	157.029	485.942	455.118	1162.94	937.889	836.16	773.77	584.703	739.138	1213.66	1385.23	623.403	732.558	638.434	284.233	1023.16	0	1061.09
Cytochrome c oxidase	Nocardioidaceae05	Cytochrome c oxidase polypeptide IV (EC 1.9.3.1)	AVDCRST_34	Nocardioidaceae05_2306	0	0	326.798	546.922	392.962	1770.57	268.512	757.472	577.463	380.928	1868.72	725.84	744.178	1571.04	752.232	248.02	1264.77	1125.81	0	2307.25	0	0	0	0
Cytochrome c oxidase	Nocardioidaceae07	Cytochrome c oxidase polypeptide IV (EC 1.9.3.1)	AVDCRST_47	Nocardioidaceae07_294	0	817.823	1005.46	359.333	66.7568	1234.36	633.679	1183.19	659.425	283.359	1664.1	1243.14	343.891	707.182	877.001	1086.21	761.696	1160.48	198.233	0	0	0	0	584.704
Cytochrome c oxidase	Chthoniobacterales01	Cytochrome C oxidase, mono-heme subunit/FixO	AVDCRST_42	Chthoniobacterales01_909	0	195.901	261.31	0	84.8318	34.9079	87.9561	157.3	0	0	243.929	267.847	368.036	413.266	364.734	34.1637	583.046	386.944	0	236.456	0	0	0	370.567
Cytochrome c oxidase	Craurococcus01	Cytochrome C oxidase, mono-heme subunit/FixO	AVDCRST_27	Craurococcus01_2477	0	0	0	0	0	0	0	0	316.301	110.086	89.2516	165.851	58.2028	0	238.535	143.763	0	72.6392	0	0	0	0	0	0
Cytochrome c oxidase	Rubellimicrobium01	Cytochrome C oxidase, mono-heme subunit/FixO	AVDCRST_15	Rubellimicrobium01_1867	0	0	0	74.9066	0	20.815	86.6051	186.963	985.133	111.941	66.6947	86.4323	0	225.906	336.583	153.207	0	0	0	0	0	0	0	0

## Sheet: Fig. 4c
Function_category	Metagenomic bin	Assigned annotation	Uploaded_genome_name	Gene id	C_0	E_0	F_0	C_0.25	E_0.25	F_0.25	C_0.5	E_0.5	F_0.5	C_3	E_3	F_3	C_6	E_6	F_6	C_12	E_12	F_12	C_29	E_39	F_39	C_55	E_55	F_55
Poly-hydroxy-alkanoates	Craurococcus01	Intracellular PHB depolymerase (EC 3.1.1.-)	AVDCRST_27	Craurococcus01_687	0	0	0	0	0	0	0	0	16.1959	37.5791	53.3173	123.846	60.8462	208.915	0	137.41	136.852	0	0	21.0047	0	0	0	0
Poly-hydroxy-alkanoates	Sphningosinicella01	Intracellular PHB depolymerase (EC 3.1.1.-)	AVDCRST_23	Sphningosinicella01_29	0	0	0	0	121.496	0	68.0687	168.439	344.957	123.832	150.737	151.653	144.259	104.416	166.697	60.9674	151.699	191.998	0	0	0	0	0	0
Poly-hydroxy-alkanoates	Sphingomonas01	Intracellular PHB depolymerase (EC 3.1.1.-)	AVDCRST_09	Sphingomonas01_2231	840.793	351.548	432.955	0	0	0	202.565	255.717	0	229.847	220.491	0	0	0	293.272	0	95.0821	63.1511	706.937	0	215.721	0	0	0
Poly-hydroxy-alkanoates	Acetobacteraceae01	Poly(3-hydroxyalkanoate) depolymerase (EC 3.1.1.-)	AVDCRST_08	Acetobacteraceae01_1749	0	101.701	26.5249	36.4058	0	11.2363	12.4824	0	0	200.127	53.411	72.8382	24.297	30.29	57.7867	98.3549	94.2522	102.723	0	49.842	0	0	0	0
Poly-hydroxy-alkanoates	Acetobacteraceae02	Poly(3-hydroxyalkanoate) depolymerase (EC 3.1.1.-)	AVDCRST_04	Acetobacteraceae02_1913	174.888	0	41.3354	161.626	168.44	196.755	481.671	405.316	502.385	92.2257	131.512	52.1362	206.666	223.635	336.143	159.433	316.084	310.004	0	0	0	357.459	87.7911	49.3629
Poly-hydroxy-alkanoates	Acidimicrobiales03	Poly(3-hydroxyalkanoate) depolymerase (EC 3.1.1.-)	AVDCRST_10	Acidimicrobiales03_1535	699.763	351.698	469.878	218.364	216.548	496.117	56.6585	28.116	0	0	0	0	0	40.9845	0	14.6391	0	159.826	0	925.308	624.682	350.051	288.771	326.348
Poly-hydroxy-alkanoates	Corynebacteriales01	Poly(3-hydroxyalkanoate) depolymerase (EC 3.1.1.-)	AVDCRST_41	Corynebacteriales01_507	14.9598	25.8709	0	20.9792	11.8966	35.2959	0	24.2849	0	0	0	0	0	17.1811	198.008	0	0	0	61.8028	70.9219	103.116	0	22.4444	81.8778
Poly-hydroxy-alkanoates	Rubrobacteraceae01	Poly(3-hydroxyalkanoate) depolymerase (EC 3.1.1.-)	AVDCRST_01	Rubrobacteraceae01_2012	32.7046	57.0857	67.0726	94.5226	52.76	84.069	100.742	113.139	134.836	97.5593	87.3161	77.4517	56.3867	87.3561	72.8538	27.6666	59.248	84.7844	67.04	28.6125	35.4745	8.30328	17.4617	33.6757
Poly-hydroxy-alkanoates	Rubrobacteraceae09	Poly(3-hydroxyalkanoate) depolymerase (EC 3.1.1.-)	AVDCRST_28	Rubrobacteraceae09_3482	13.1768	4.63812	19.4712	15.2264	38.7572	50.4462	18.65	27.7157	12.4077	59.19	30.1921	37.079	82.7221	8.84615	12.2031	41.5924	8.00937	20.1362	14.9598	8.7389	1.64761	3.28707	0	0
Poly-hydroxy-alkanoates	Segetibacter01	Poly(3-hydroxyalkanoate) depolymerase (EC 3.1.1.-)	AVDCRST_96	Segetibacter01_1082	0	44.4908	0	0	56.6833	0	0	38.0875	279.652	404.569	62.8813	64.591	17.6006	577.491	94.8348	236.137	111.874	57.1713	0	0	0	0	0	0
Poly-hydroxy-alkanoates	Sphingomonas02	Poly(3-hydroxyalkanoate) depolymerase (EC 3.1.1.-)	AVDCRST_44	Sphingomonas02_1023	0	0	0	171.438	64.9845	950.071	0	918.82	718.612	0	446.054	568.618	0	0	154.185	0	622.899	0	0	0	0	0	0	0
Poly-hydroxy-alkanoates	Sphingomonas03	Poly(3-hydroxyalkanoate) depolymerase (EC 3.1.1.-)	AVDCRST_31	Sphingomonas03_1680	0	0	0	946.368	942.705	0	1628.59	619.329	0	0	202.59	0	0	613.908	0	0	0	160.048	0	0	0	0	0	0
Poly-hydroxy-alkanoates	Sphningosinicella01	Poly(3-hydroxyalkanoate) depolymerase (EC 3.1.1.-)	AVDCRST_23	Sphningosinicella01_221	0	0	0	465.996	0	119.21	113.53	187.291	143.837	45.8971	0	84.3128	40.1011	0	46.3384	0	0	0	117.515	0	0	57.8533	0	0
Poly-hydroxy-alkanoates	Sphingomonas01	Poly(3-hydroxyalkanoate) depolymerase (EC 3.1.1.-)	AVDCRST_09	Sphingomonas01_1012	0	0	0	0	30.7176	0	0	0	133.82	241.565	173.798	79.8429	106.438	0	82.1925	179.803	99.9291	0	0	0	0	0	0	0
Poly-hydroxy-alkanoates	Mycobacteriales01	Polyhydroxyalkanoate synthesis regulator phasin	AVDCRST_07	Mycobacteriales01_140	0	0	36.0957	0	0	0	0	0	0	0	348.688	0	246.576	326.071	288.536	42.3012	110.358	322.821	306.394	0	0	0	0	295.87
Poly-hydroxy-alkanoates	Craurococcus01	polyhydroxyalkanoate synthesis repressor PhaR	AVDCRST_27	Craurococcus01_1032	214.786	724.474	541.457	0	0	0	0	113.498	139.225	335.467	634.614	294.817	672.497	414.437	329.793	408.884	407.224	86.0821	669.747	250.01	659.626	983.746	566.275	1153.59
Poly-hydroxy-alkanoates	Ramlibacter01	polyhydroxyalkanoate synthesis repressor PhaR	AVDCRST_51	Ramlibacter01_1480	728.596	0	0	0	314.336	1846.91	877.877	1283.37	636.668	149.821	121.058	1184.94	744.391	381.254	317.769	360.621	275.643	800.574	0	0	297.413	0	0	67.439
Poly-hydroxy-alkanoates	Rubellimicrobium01	polyhydroxyalkanoate synthesis repressor PhaR	AVDCRST_15	Rubellimicrobium01_554	0	284.697	99.6794	515.449	863.836	290.618	200.22	248.606	388.762	454.521	1122.41	484.859	499.491	506.906	413.129	401.074	858.591	372.586	570.504	0	65.3143	0	0	0
Poly-hydroxy-alkanoates	Rubrobacteraceae01	polyhydroxyalkanoate synthesis repressor PhaR	AVDCRST_01	Rubrobacteraceae01_4709	538.756	440.51	389.687	1376.41	941.493	1175.96	1431.32	964.094	1327.93	1774.48	1169.63	1234.22	1735.97	1858.71	1404.35	892.741	787.47	739.588	175.7	178.238	38.247	29.541	51.3186	100.736
Poly-hydroxy-alkanoates	Rubrobacteraceae06	polyhydroxyalkanoate synthesis repressor PhaR	AVDCRST_78	Rubrobacteraceae06_907	2578.26	2243.3	2153.76	3859.82	3062.05	3007.61	2565.63	3147.93	1458.99	2497.54	1871.69	588.327	1569.29	1518.34	1683.84	1032.71	620.299	1238.23	438.271	588.97	129.744	123.353	265.286	239.913
Poly-hydroxy-alkanoates	Rubrobacteraceae10	polyhydroxyalkanoate synthesis repressor PhaR	AVDCRST_02	Rubrobacteraceae10_2986	286.589	336.571	412.85	1136.31	759.081	1124.06	1039.67	925.359	1092.06	1033.21	766.844	848.12	976.808	1089.56	984.86	756.845	507.907	493.727	159.549	211.081	8.4053	0	41.0995	104.56
Poly-hydroxy-alkanoates	Rubrobacteraceae12	polyhydroxyalkanoate synthesis repressor PhaR	AVDCRST_58	Rubrobacteraceae12_3634	1335.77	592.629	91.4742	554.622	721.874	1046.01	800.642	1352.21	2778.29	1620.38	596.225	1257.45	1837.96	1310.79	1454.16	1800.35	1359.33	1539.95	1194.74	724.665	613.195	269.899	415.064	327.358
Poly-hydroxy-alkanoates	Sphningosinicella01	polyhydroxyalkanoate synthesis repressor PhaR	AVDCRST_23	Sphningosinicella01_798	0	0	0	188.283	307.035	361.246	0	126.123	339.012	0	0	85.1652	324.053	117.276	468.069	0	0	107.822	0	0	0	0	0	0
Poly-hydroxy-alkanoates	Sphingomonas01	polyhydroxyalkanoate synthesis repressor PhaR	AVDCRST_09	Sphingomonas01_1756	0	0	0	677.115	171.838	403.094	0	300.687	449.163	0	259.266	178.66	119.085	993.477	91.9587	50.2918	447.211	297.026	554.171	0	0	0	0	0
Poly-hydroxy-alkanoates	Acetobacteraceae01	Polyhydroxyalkanoic acid synthase	AVDCRST_08	Acetobacteraceae01_4006	227.815	275.825	199.215	106.332	48.047	37.5067	57.2908	76.1513	112.376	0	44.5713	0	20.2758	101.108	80.3713	0	314.613	107.153	108.694	582.302	253.78	267.318	358.174	519.102
Poly-hydroxy-alkanoates	Acetobacteraceae01	Polyhydroxyalkanoic acid synthase	AVDCRST_08	Acetobacteraceae01_592	1029.95	853.273	959.995	59.8912	137.341	33.2727	41.0695	165.134	44.307	277.245	52.7198	134.205	31.9768	89.6941	63.3765	218.435	86.8304	185.889	364.268	360.778	400.234	120.453	188.291	385.258
Poly-hydroxy-alkanoates	Acetobacteraceae02	Polyhydroxyalkanoic acid synthase	AVDCRST_04	Acetobacteraceae02_110	209.789	316.307	126.215	41.1263	64.2899	150.195	72.7715	44.2002	0	64.5345	75.2932	59.698	78.8803	93.8927	24.4379	54.7671	65.8052	133.113	103.393	407.272	203.447	392.25	603.145	244.93
Poly-hydroxy-alkanoates	Acidimicrobiales02	Polyhydroxyalkanoic acid synthase	AVDCRST_50	Acidimicrobiales02_1793	0	596.337	501.369	335.303	0	37.0408	57.2844	123.327	222.885	0	0	0	0	0	0	0	68.1376	100.788	316.235	0	177.621	519.143	181.02	628.389
Poly-hydroxy-alkanoates	Craurococcus01	Polyhydroxyalkanoic acid synthase	AVDCRST_27	Craurococcus01_737	255.421	289.592	367.94	36.0387	151.164	0	61.9425	19.2815	112.802	164.639	215.622	434.068	187.482	176.016	96.0455	115.772	138.362	263.232	310.308	141.576	392.21	143.248	85.5122	89.0806
Poly-hydroxy-alkanoates	Mycobacteriales01	Polyhydroxyalkanoic acid synthase	AVDCRST_07	Mycobacteriales01_3455	197.394	429.786	193.466	0	132.619	20.0642	21.3345	79.2261	0	72.9236	0	129.832	105.127	105.919	30.1265	123.668	53.7721	72.598	174.173	272.611	205.957	278.019	75.0522	684.778
Poly-hydroxy-alkanoates	Mycobacteriales02	Polyhydroxyalkanoic acid synthase	AVDCRST_16	Mycobacteriales02_577	2353.86	890.643	590.856	0	310.859	135.984	0	130.926	108.342	330.935	330.22	53.7751	1052.47	581.973	260.277	220.608	622.132	943.268	125.284	471.91	2186.99	3039.19	372.775	1229.44
Poly-hydroxy-alkanoates	Blastococcus02	Polyhydroxyalkanoic acid synthase	AVDCRST_52	Blastococcus02_3570	35.4853	59.4237	114.609	0	3.6174	0	0	32.1213	0	58.3787	31.9389	0	0	0	95.9737	50.4041	197.476	17.2473	170.564	0	143.099	0	40.5379	49.4429
Poly-hydroxy-alkanoates	Microcoleus01	Polyhydroxyalkanoic acid synthase	AVDCRST_84	Microcoleus01_6655	27.6817	38.4985	39.7575	32.5074	19.6689	35.242	24.9191	24.2371	16.4907	0.626151	3.64821	8.56499	3.73901	2.57321	5.60919	2.51456	4.55065	4.51776	10.8973	13.2459	19.6972	14.9139	29.9421	17.0538
Poly-hydroxy-alkanoates	Microcoleus01	Polyhydroxyalkanoic acid synthase	AVDCRST_84	Microcoleus01_7437	2.82249	30.2256	19.4373	5.36176	13.8419	29.8573	19.7972	18.4015	24.6611	0	8.18357	6.65057	0	1.92405	3.471	4.38713	3.64568	6.33383	5.34724	4.14599	16.3203	7.29137	23.8911	27.9155
Poly-hydroxy-alkanoates	Nocardioidaceae02	Polyhydroxyalkanoic acid synthase	AVDCRST_29	Nocardioidaceae02_1020	23.8195	185.748	260.189	43.3888	82.4936	50.3659	0	73.739	208.148	304.734	353.506	188.784	97.0757	572.511	369.242	203.17	110.056	261.731	120.9	0	0	0	0	0
Poly-hydroxy-alkanoates	Nocardioidaceae08	Polyhydroxyalkanoic acid synthase	AVDCRST_21	Nocardioidaceae08_1924	712.798	677.329	488.401	305.8	441.266	201.406	225.521	168.893	0	464.943	414.555	414.655	1113.37	264.211	188.286	933.342	561.266	0	1342.43	1551.95	784.674	1624.74	1463.03	1467.76
Poly-hydroxy-alkanoates	Actinomycetospora01	Polyhydroxyalkanoic acid synthase	AVDCRST_54	Actinomycetospora01_4239	1029.07	927.328	907.631	658.69	770.767	384.949	465.865	634.514	520.801	882.472	497.181	839.066	415.282	965.133	766.19	760.347	505.057	960.29	459.581	1147.11	1202.68	1241.34	1575.44	1725.24
Poly-hydroxy-alkanoates	Rubrobacteraceae01	Polyhydroxyalkanoic acid synthase	AVDCRST_01	Rubrobacteraceae01_3637	415.385	450.104	395.695	468.584	326.738	436.791	621.178	426.437	578.813	518.716	291.534	370.427	330.023	334.857	310.113	387.133	295.538	295.361	201.563	201.187	187.478	159.339	121.613	194.589
Poly-hydroxy-alkanoates	Rubrobacteraceae01	Polyhydroxyalkanoic acid synthase	AVDCRST_01	Rubrobacteraceae01_4708	780.646	695.999	595.668	1316.71	921.217	1571.31	1650.45	1473.51	2152.48	2758.3	1857.8	2251.9	2504.21	2929.93	2035.5	1404.91	1264.51	1323.9	174.72	257.729	106.734	51.5046	76.3116	147.171
Poly-hydroxy-alkanoates	Rubrobacteraceae02	Polyhydroxyalkanoic acid synthase	AVDCRST_03	Rubrobacteraceae02_2061	582.022	595.205	756.587	345.127	424.334	796.986	567.244	253.842	612.625	95.3017	170.365	150.72	379.801	119.222	163.444	216.849	164.158	264.915	168.719	825.886	1226.46	1483.15	931.165	935.767
Poly-hydroxy-alkanoates	Rubrobacteraceae02	Polyhydroxyalkanoic acid synthase	AVDCRST_03	Rubrobacteraceae02_3080	541.678	369.298	616.011	1257.95	1364.6	1987.51	1249.67	832.925	1743.08	800.303	535.964	755.255	1407.63	1087.39	1366.08	850.362	657.48	714.357	123.518	67.76	27.4554	75.3288	39.9195	61.8467
Poly-hydroxy-alkanoates	Rubrobacteraceae02	Polyhydroxyalkanoic acid synthase	AVDCRST_03	Rubrobacteraceae02_3083	210.433	362.344	526.502	293.542	557.153	498.272	214.731	208.012	292.207	127.329	113.506	112.036	102.854	84.6223	209.413	169.649	96.9417	115.965	58.9557	377.325	759.317	751.731	830.743	454.603
Poly-hydroxy-alkanoates	Rubrobacteraceae02	Polyhydroxyalkanoic acid synthase	AVDCRST_03	Rubrobacteraceae02_431	0	17.7237	11.744	0	0	0	5.74767	0	5.58675	24.539	8.28597	0	10.6571	76.1064	30.5745	0	0	21.0838	18.9367	0	0	0	0	25.2847
Poly-hydroxy-alkanoates	Rubrobacteraceae04	Polyhydroxyalkanoic acid synthase	AVDCRST_55	Rubrobacteraceae04_1906	1656.33	1463.69	255.514	1004.71	1504.45	801.596	1287.41	981.609	926.525	663.618	524.204	364.837	654.825	322.432	420.125	1166.65	451.151	497.799	515.692	1491.54	489.138	2065.45	1960.08	869.944
Poly-hydroxy-alkanoates	Rubrobacteraceae06	Polyhydroxyalkanoic acid synthase	AVDCRST_78	Rubrobacteraceae06_40	308.016	273.356	549.886	313.206	319.821	198.516	138.019	0	366.682	0	110.683	0	0	0	108.337	257.248	415.725	181.061	176.238	592.091	423.904	682.036	355.589	844.148
Poly-hydroxy-alkanoates	Rubrobacteraceae06	Polyhydroxyalkanoic acid synthase	AVDCRST_78	Rubrobacteraceae06_726	895.084	1344.87	363.404	1083.5	1080.29	502.348	729.702	700.502	861.617	879.787	195.059	0	599.664	392.29	318.208	874.327	488.428	292.498	569.411	434.774	574.659	893.772	1070.55	637.57
Poly-hydroxy-alkanoates	Rubrobacteraceae08	Polyhydroxyalkanoic acid synthase	AVDCRST_37	Rubrobacteraceae08_1156	1155.07	730.298	634.129	1052.84	822.978	608.993	762.821	840.595	401.352	687.008	424.372	253.767	520.26	746.504	503.288	775.675	624.068	440.337	338.193	1704.08	963.212	1776.21	1732.59	1074.26
Poly-hydroxy-alkanoates	Rubrobacteraceae08	Polyhydroxyalkanoic acid synthase	AVDCRST_37	Rubrobacteraceae08_1596	69.4615	16.758	76.4714	27.5416	154.78	86.0117	102.333	13.3269	46.6627	0	0	0	44.2591	0	74.0239	50.7279	9.22328	28.4418	0	89.6677	215.014	252.048	246.76	86.1365
Poly-hydroxy-alkanoates	Rubrobacteraceae08	Polyhydroxyalkanoic acid synthase	AVDCRST_37	Rubrobacteraceae08_1891	266.877	199.011	295.864	269.353	373.518	231.195	328.388	181.539	293.371	136.46	250.895	24.4069	162.318	323.698	243.777	380.943	405.911	424.687	174.655	483.211	450.603	298.556	242.735	473.852
Poly-hydroxy-alkanoates	Rubrobacteraceae08	Polyhydroxyalkanoic acid synthase	AVDCRST_37	Rubrobacteraceae08_200	3101.63	3027.69	2527.64	2970.44	2445.55	2728.27	3064.59	2979.98	3654.32	3931.89	1884.11	2004.13	2177.71	1159.6	1394.79	1533.32	817.35	747.346	541.69	593.983	304.645	60.2253	311.354	488.173
Poly-hydroxy-alkanoates	Rubrobacteraceae09	Polyhydroxyalkanoic acid synthase	AVDCRST_28	Rubrobacteraceae09_1218	67.3804	0	0	0	0	14.331	0	0	0	0	0	0	0	0	5.2001	0	0	0	0	22.3434	22.4671	19.6101	7.77587	0
Poly-hydroxy-alkanoates	Rubrobacteraceae09	Polyhydroxyalkanoic acid synthase	AVDCRST_28	Rubrobacteraceae09_3376	922.067	594.85	676.881	757.146	784.847	769.949	679.804	359.202	284.761	616.89	199.724	332.526	841.067	537.414	545.718	738.382	637.959	674.174	1542.48	1253.51	1508.09	2985.42	1598.18	1407.26
Poly-hydroxy-alkanoates	Rubrobacteraceae09	Polyhydroxyalkanoic acid synthase	AVDCRST_28	Rubrobacteraceae09_3377	269.87	159.586	251.233	84.1984	132.673	204.912	85.9416	81.7394	106.729	244.389	81.6225	214.802	295.426	173.928	104.969	444.659	118.107	145.99	137.874	351.692	453.521	706.874	543.768	445.404
Poly-hydroxy-alkanoates	Rubrobacteraceae09	Polyhydroxyalkanoic acid synthase	AVDCRST_28	Rubrobacteraceae09_623	1303.36	1105	935.29	1243.21	931.122	1294.4	1649.64	1226.04	1769.09	2011.01	971.338	1065.09	793.863	900.149	739.838	461.242	175.689	419.612	186.863	154.418	56.2195	140.201	133.423	112.776
Poly-hydroxy-alkanoates	Rubrobacteraceae10	Polyhydroxyalkanoic acid synthase	AVDCRST_02	Rubrobacteraceae10_2395	485.068	228.931	338.205	549.079	366.205	473.463	538.795	441.245	727.653	116.721	95.6804	205.604	59.2529	68.4705	24.6041	10.8559	19.9921	46.4255	22.5038	12.7595	0	20.1476	32.6077	31.6025
Poly-hydroxy-alkanoates	Rubrobacteraceae10	Polyhydroxyalkanoic acid synthase	AVDCRST_02	Rubrobacteraceae10_2983	438.109	385.361	408.258	447.001	492.722	455.396	176.651	144.511	194.6	216.68	162.033	203.847	220.471	281.51	275.521	234.911	288.765	158.224	418.341	1096.12	1369.14	1764.06	1576.3	847.284
Poly-hydroxy-alkanoates	Rubrobacteraceae10	Polyhydroxyalkanoic acid synthase	AVDCRST_02	Rubrobacteraceae10_2985	735.023	793.491	978.89	2075.53	1386.61	2520.64	2444.72	1648.99	2505.17	2383.55	2098.15	1889.66	2270.23	1826.28	1457.05	1402.66	968.668	977.825	345.486	441.077	161.241	105.613	68.9871	132.527
Poly-hydroxy-alkanoates	Rubrobacteraceae11	Polyhydroxyalkanoic acid synthase	AVDCRST_14	Rubrobacteraceae11_2063	2703.5	2061.7	1808.33	3477.54	2657.13	2999.89	3429.94	2622.65	2790.39	1888.21	1507.74	1230.13	1601.88	1549.63	1585.03	1968.55	1185.07	1268.4	1668.83	1897.34	3066.99	4530.53	2582.99	1996.39
Poly-hydroxy-alkanoates	Rubrobacteraceae11	Polyhydroxyalkanoic acid synthase	AVDCRST_14	Rubrobacteraceae11_2358	2769.95	2300.79	1953.81	3113.41	2471.06	2974.16	4645.87	3936.24	5421.64	4177.89	2537.03	2931.81	1974.84	1955.45	2224.61	1231.77	993.539	1237.11	698.901	48.649	196.893	130.57	500.296	211.816
Poly-hydroxy-alkanoates	Rubrobacteraceae12	Polyhydroxyalkanoic acid synthase	AVDCRST_58	Rubrobacteraceae12_3635	894.72	297.057	77.0309	1065.46	243.158	342.552	727.453	1119.4	1701.54	2314.82	602.501	1235.39	1884.22	702.433	1559.85	1951.55	1126.23	939.064	1704.77	221.907	206.55	342.294	259.649	315.051
Poly-hydroxy-alkanoates	Rubrobacteraceae13	Polyhydroxyalkanoic acid synthase	AVDCRST_25	Rubrobacteraceae13_1914	981.898	768.092	636.187	982.894	1078.33	934.879	1168.39	929.718	1018.53	1171.38	761.784	794.35	640.821	534.692	613.101	767.032	670.248	797.567	656.341	767.196	1030.02	1418.24	1245.42	912.643
Poly-hydroxy-alkanoates	Rubrobacteraceae13	Polyhydroxyalkanoic acid synthase	AVDCRST_25	Rubrobacteraceae13_1918	3057.9	2693.34	2299.24	4268.46	2750.96	4279.12	4385.09	3759.11	4509.32	6372.72	4818.03	3939.09	3235.57	2979.16	2296.22	3927.18	2053.72	2311.43	658.911	1245.38	522.303	403.735	517.363	641.353
Poly-hydroxy-alkanoates	Rubrobacteraceae13	Polyhydroxyalkanoic acid synthase	AVDCRST_25	Rubrobacteraceae13_3080	0	33.5135	45.7194	0	0	37.653	27.4504	63.8908	0	114.181	111.68	135.413	224.505	163.308	217.459	312.361	186.909	386.078	668.209	95.317	144.456	80.1062	13.1166	212.376
Poly-hydroxy-alkanoates	Rubrobacteraceae14	Polyhydroxyalkanoic acid synthase	AVDCRST_05	Rubrobacteraceae14_2370	294.348	181.723	334.387	78.2621	145.727	122.522	95.999	43.6304	42.3548	3.32785	36.4809	0	0	12.3789	49.4887	49.2837	26.317	163.647	10.4122	305.031	453.242	522.733	349.85	470.175
Poly-hydroxy-alkanoates	Rubrobacteraceae14	Polyhydroxyalkanoic acid synthase	AVDCRST_05	Rubrobacteraceae14_3961	61.1234	7.24641	0	0	0	8.37548	13.5108	0	13.5116	25.4788	26.1849	0	57.5712	11.847	0	70.7489	62.9653	60.2363	9.9648	0	0	0	0	0
Poly-hydroxy-alkanoates	Solirubrobacteraceae01	Polyhydroxyalkanoic acid synthase	AVDCRST_13	Solirubrobacteraceae01_2324	1254.49	1076.62	1282.1	294.347	147.886	164.399	52.4094	87.8622	46.28	0	33.778	33.508	0	0	46.0516	35.8537	51.5321	117.138	1266.4	1099.09	966.169	932.485	450.288	1470.41
Poly-hydroxy-alkanoates	Solirubrobacteraceae06	Polyhydroxyalkanoic acid synthase	AVDCRST_30	Solirubrobacteraceae06_1530	0	187.948	42.0125	0	28.2789	20.5495	0	0	0	0	0	0	0	0	0	0	0	56.3114	312.317	695.959	369.756	0	486.872	0
Poly-hydroxy-alkanoates	Sphingomonas04	Polyhydroxyalkanoic acid synthase	AVDCRST_62	Sphingomonas04_1205	0	0	0	0	327.527	101.013	132.019	308.603	152.543	544.043	1255.82	141.923	1086.39	687.049	0	181.046	456.024	366.597	1665.58	0	0	0	0	0
Poly-hydroxy-alkanoates	Sphingomonas02	Polyhydroxyalkanoic acid synthase	AVDCRST_44	Sphingomonas02_299	0	0	208.269	261.33	148.588	413.78	428.634	82.3878	182.568	0	509.953	650.075	209.305	491.021	822.603	178.596	158.251	0	0	0	0	0	0	0
Poly-hydroxy-alkanoates	Sphningosinicella01	Polyhydroxyalkanoic acid synthase	AVDCRST_23	Sphningosinicella01_1368	0	0	0	143.857	20.8523	36.8011	140.191	115.636	207.216	0	63.6821	86.7601	0	71.6831	0	0	78.1081	0	145.111	0	0	0	0	0
Poly-hydroxy-alkanoates	Sphningosinicella01	Polyhydroxyalkanoic acid synthase	AVDCRST_23	Sphningosinicella01_2792	0	0	0	570.618	351.527	145.974	185.359	382.233	645.809	84.3023	31.575	68.828	24.5522	71.0841	0	41.5054	51.6369	32.677	359.746	0	0	0	0	0
Poly-hydroxy-alkanoates	Sphingomonas01	Polyhydroxyalkanoic acid synthase	AVDCRST_09	Sphingomonas01_144	133.444	0	0	239.909	354.867	163.224	72.3364	152.195	0	437.754	688.955	298.42	289.325	120.686	195.492	305.467	407.447	315.719	0	165.165	0	0	307.705	0
Glycogen degradation	Chthoniobacterales01	GH13_11 | GH13 | GH13_10 | GH13_13 | CBM48 | GH13_2 | GH13_36 | GH13_37 | GH13_14	AVDCRST_42	Chthoniobacterales01_877	0	80.3807	53.6095	37.8208	104.423	143.232	54.1343	0	0	0	80.0697	256.436	134.231	84.7843	244.89	280.356	191.385	45.3624	0	0	0	0	0	0
Glycogen degradation	Cytophagales01	GH13_11 | GH13 | GH13_10 | GH13_13 | CBM48 | GH13_36	AVDCRST_56	Cytophagales01_2284	158.726	43.6773	0	0	7.77101	0	0	0	0	0	0	0	0	0	10.6836	0	0	0	0	20.2864	0	0	0	4.99895
Glycogen degradation	Ramlibacter01	GH13_11 | GH13 | GH13_10 | GH13_13 | CBM48 | GH13_37	AVDCRST_51	Ramlibacter01_2309	0	0	506.571	0	0	0	0	0	0	73.7664	59.6045	0	52.3588	0	0	36.991	135.717	65.6957	0	0	0	132.137	0	66.4092
Glycogen degradation	Thermomicrobiales10	GH13_11 | GH13 | GH13_10 | GH13_13 | CBM48 | GH13_37	AVDCRST_18	Thermomicrobiales10_2380	39.63	20.7187	33.2439	9.28867	5.96856	21.5658	6.59821	21.3904	10.8729	26.4676	12.7395	0	2.94934	23.4561	10.5272	0	3.50314	18.4585	12.7097	8.82265	17.9675	24.1918	21.4745	16.423
Glycogen degradation	Mycobacteriales01	GH13_11 | GH13 | GH13_10 | GH13_13 | CBM48 | GH13_37 | GH13_36	AVDCRST_07	Mycobacteriales01_1114	730.189	790.623	745.549	403.252	353.57	176.524	238.891	42.2441	0	116.651	54.3552	51.9209	96.0938	127.074	48.1913	247.28	43.0077	290.325	537.325	118.93	82.3635	0	0	259.435
Glycogen degradation	Cytophagales01	GH13_11 | GH13 | GH13_10 | GH13_13 | CBM48 | GH13_37 | GH13_36 | GH13_32	AVDCRST_56	Cytophagales01_6129	339.86	314.045	407.971	11.5739	12.3253	26.454	4.31148	0	5.7991	33.8125	8.88046	13.8136	22.7548	18.5783	10.1669	14.0254	39.0167	38.8598	71.8168	86.8738	133.773	523.308	119.187	224.777
Glycogen degradation	Rubellimicrobium01	GH13_11 | GH13 | GH13_10 | GH13_13 | GH13_36 | GH13_37	AVDCRST_15	Rubellimicrobium01_2170	0	0	0	13.0652	0	0	0	36.2334	42.1661	55.7852	94.5173	65.9554	104.649	90.2975	109.134	133.612	43.5258	86.885	0	0	0	0	0	16.4778
Glycogen degradation	Gemmatimonadaceae02	GH13_11 | GH13 | GH13_13 | GH13_10	AVDCRST_40	Gemmatimonadaceae02_387	0	0	0	0	0	0	46.6951	146.417	119.336	327.072	149.98	0	0	0	43.7553	611.874	0	0	0	0	0	0	0	0
Glycogen degradation	Gemmatimonadaceae02	GH13_11 | GH13 | GH13_13 | GH13_10 | CBM48	AVDCRST_40	Gemmatimonadaceae02_3127	0	0	0	0	0	0	289.923	181.816	0	541.532	62.0804	0	193.955	71.5183	253.559	101.308	256.207	385.051	312.15	0	0	0	0	276.552
Glycogen degradation	Nocardioidaceae01	GH13_11 | GH13 | GH13_13 | GH13_10 | CBM48	AVDCRST_46	Nocardioidaceae01_1614	734.042	88.6015	0	445.493	403.469	195.59	272.185	278.795	293.517	0	479.072	0	191.475	101.655	48.2093	227.417	80.9261	60.8059	506.525	0	0	0	0	0
Glycogen degradation	Coleofasciculus01	GH13_11 | GH13 | GH13_13 | GH13_10 | CBM48 | GH13_14 | GH13_32 | GH13_36	AVDCRST_92	Coleofasciculus01_2677	168.25	174.902	223.584	99.3287	143.906	96.6251	76.3947	82.5466	74.8028	46.6794	44.9865	40.7259	65.1005	91.1114	79.9465	82.9643	138.695	46.0572	90.3954	37.9081	80.8095	66.0557	83.6103	17.3754
Glycogen degradation	Nocardioides01	GH13_11 | GH13 | GH13_13 | GH13_10 | CBM48 | GH13_14 | GH13_37	AVDCRST_32	Nocardioides01_3038	360.49	157.977	217.987	297.68	260.29	118.394	338.669	99.9422	109.017	89.2161	154.159	63.6775	303.943	110.757	207.422	0	171.925	0	0	0	0	0	0	0
Glycogen degradation	Thermomicrobiales03	GH13_11 | GH13 | GH13_13 | GH13_10 | CBM48 | GH13_32	AVDCRST_49	Thermomicrobiales03_2127	130.917	30.2394	45.1818	58.3721	39.4213	59.8092	40.0345	37.1564	93.2613	75.9856	81.4527	95.0867	0	44.3846	116.231	63.589	76.5764	72.0752	0	9.03702	29.6643	22.5962	34.4888	49.8299
Glycogen degradation	Segetibacter01	GH13_11 | GH13 | GH13_13 | GH13_10 | CBM48 | GH13_36 | GH13_14	AVDCRST_96	Segetibacter01_2833	370.238	90.6138	58.0333	9.42381	5.34473	34.9356	0	0	10.5475	50.863	11.8583	12.1807	9.95749	24.201	4.47104	22.2657	14.065	14.3753	0	8.80493	12.4054	20.364	12.8371	12.9734
Glycogen degradation	Corynebacteriales01	GH13_11 | GH13 | GH13_13 | GH13_10 | CBM48 | GH13_37 | GH13_36	AVDCRST_41	Corynebacteriales01_660	193.606	156.721	69.2775	69.3209	104.825	0	40.5286	53.4958	85.0128	68.2754	43.3636	72.6525	25.6154	56.771	0	31.1715	31.1479	0	90.7613	39.0574	170.361	0	74.1621	110.678
Glycogen degradation	Quadrisphaera01	GH13_11 | GH13 | GH13_13 | GH13_10 | CBM48 | GH13_37 | GH13_36 | GH13_14	AVDCRST_35	Quadrisphaera01_377	0	54.9474	55.6987	279.415	218.348	151.6	172.232	460.495	130.039	178.67	174.668	401.912	640.726	204.051	56.4478	0	330.027	229.498	670.279	242.897	0	0	0	87.451
Glycogen degradation	Blastococcus01	GH13_11 | GH13 | GH13_13 | GH13_10 | CBM48 | GH13_37 | GH13_36 | GH13_14	AVDCRST_57	Blastococcus01_3716	1770.45	139.629	0	249.602	231.299	68.3355	54.9998	75.5857	220.49	148.544	75.7147	193.832	0	0	0	239.587	0	0	1442.61	1140.15	0	6913.72	0	849.056
Glycogen degradation	Nocardioides01	GH13_11 | GH13 | GH13_13 | GH13_10 | CBM48 | GH13_37 | GH13_36 | GH13_14 | GH13_32	AVDCRST_32	Nocardioides01_1509	0	156.671	108.092	164.01	258.137	67.0938	100.76	0	81.0866	176.956	420.43	63.1508	452.143	109.841	73.4666	444.916	0	35.469	0	0	0	0	0	0
Glycogen degradation	Thermomicrobiales08	GH13_11 | GH13 | GH13_13 | GH13_10 | GH13_37 | GH13_36 | CBM48 | GH13_14 | GH13_32	AVDCRST_19	Thermomicrobiales08_5023	247.438	224.317	154.34	216.488	176.816	196.164	133.361	68.8036	164.743	88.5136	63.4852	138.496	141.926	77.1688	139.384	134.319	170.196	198.324	196.748	95.587	174.59	276.367	166.714	222.066
Glycogen degradation	Coleofasciculus01	GH133 | GH13_25	AVDCRST_92	Coleofasciculus01_5231	0	34.7409	53.7403	70.245	66.6846	65.9199	43.9302	47.6135	58.2744	105.524	72.6211	74.0755	70.679	72.1935	48.6168	56.3908	62.707	47.1729	38.986	13.4321	20.5691	29.0356	38.7105	23.5673
Glycogen degradation	Microcoleus01	GH133 | GH13_25	AVDCRST_84	Microcoleus01_2851	0	2.28164	2.81946	33.2429	10.9712	0.478088	39.3827	27.6974	5.79162	26.9661	16.3361	8.33001	28.2329	26.4339	11.3103	16.117	19.7778	4.90872	10.4051	5.35523	0.654381	1.20873	3.8111	1.45687
Glycogen degradation	Phycisphaerae01	GH133 | GH13_25	AVDCRST_64	Phycisphaerae01_1446	0	0	0	56.7764	0	0	27.8114	43.763	0	114.758	81.618	208.236	149.328	132.502	32.7125	91.127	52.5518	26.8464	0	251.075	0	0	0	0
Glycogen degradation	Sphingomonas01	GH77 | GH13_11 | GH13	AVDCRST_09	Sphingomonas01_1633	0	0	0	60.4947	82.9024	18.0066	63.8403	0	0	72.4386	156.352	119.714	47.8768	79.8832	12.3236	13.4795	119.864	59.708	74.266	0	0	0	0	0
Glycogen degradation	Chloroflexia02	GH78	AVDCRST_26	Chloroflexia02_3718	20.3224	36.6893	44.4567	0	55.5868	0	0	15.188	52.4339	46.8446	53.4633	13.4671	37.7232	58.7181	52.4578	36.998	19.3002	30.7267	0	100.65	124.882	88.3568	203.075	136.622
Glycogen degradation	Thermosynechococcaceae01	GH78	AVDCRST_81	Thermosynechococcaceae01_1536	0	27.118	49.5058	27.9243	48.4423	14.9507	28.3419	28.5106	0	107.045	35.0501	161.223	129.801	74.0995	18.3198	107.213	85.3623	75.1691	0	43.616	7.73135	29.7684	0	0
Glycogen degradation	Cytophagales01	GH78	AVDCRST_56	Cytophagales01_723	0	8.47387	0	0	0	0	0	0	0	5.17004	24.4413	0	9.27809	25.5661	27.982	19.3008	17.8973	47.5343	0	0	4.38306	0	0	2.18216
Glycogen degradation	Acetobacteraceae01	Glycogen debranching enzyme (Alpha-1,6-glucosidase)	AVDCRST_08	Acetobacteraceae01_367	0	0	42.2068	0	0	0	0	0	0	0	0	0	38.6617	144.594	30.6503	0	59.9901	143.023	207.257	158.618	96.781	1165.08	341.482	465.798
Glycogen degradation	Coleofasciculus01	Glycogen debranching enzyme (Alpha-1,6-glucosidase)	AVDCRST_92	Coleofasciculus01_5571	117.662	50.2306	52.1603	60.5353	71.5282	69.2782	255.541	199.762	97.3001	214.613	164.967	168.528	156.781	134.557	126.237	126.299	89.4937	79.6787	102.438	46.565	41.0045	61.7213	48.61	27.6438
Glycogen degradation	Gemmatimonadaceae02	Glycogen debranching enzyme (Alpha-1,6-glucosidase)	AVDCRST_40	Gemmatimonadaceae02_1834	0	0	0	265.818	0	0	1661.32	801.418	0	0	205.231	791.466	213.73	472.862	239.496	669.822	846.992	1145.64	0	0	0	0	0	914.248
Glycogen degradation	Nocardioides01	Glycogen debranching enzyme (Alpha-1,6-glucosidase)	AVDCRST_32	Nocardioides01_483	0	0	0	0	290.287	0	0	0	0	0	0	639.145	2288.05	0	148.71	964.922	1725.65	717.959	0	0	0	0	0	0
Glycogen degradation	Solirubrobacteraceae01	Glycogen debranching enzyme (Alpha-1,6-glucosidase)	AVDCRST_13	Solirubrobacteraceae01_2305	61.3434	84.5782	36.956	19.191	83.3744	0	8.96966	0	31.6826	124.539	23.1239	22.9391	40.0342	28.9187	47.2893	196.359	282.225	80.191	892.836	668.818	693.429	83.265	308.26	534.488
Glycogen degradation	Thermomicrobiales04	Glycogen debranching enzyme (Alpha-1,6-glucosidase)	AVDCRST_33	Thermomicrobiales04_2553	0	75.1934	8.61678	0	0	10.5304	0	0	34.8966	67.0406	0	0	0	0	24.812	0	0	0	0	25.0816	15.7112	0	46.9903	19.4348
Glycogen degradation	Acidimicrobiales01	Glycogen phosphorylase (EC 2.4.1.1)	AVDCRST_20	Acidimicrobiales01_169	127.492	177.425	185.786	28.1977	27.9642	60.2451	0	20.1882	0	163.989	89.6824	0	350.394	675.605	189.074	285.117	280.632	322.503	658.385	164.535	692.231	375.739	558.57	219.825
Glycogen degradation	Quadrisphaera01	Glycogen phosphorylase (EC 2.4.1.1)	AVDCRST_35	Quadrisphaera01_536	0	183.857	139.778	467.468	219.18	202.905	624.32	96.3024	163.169	224.189	438.335	672.409	803.963	170.691	377.754	1439.81	966.25	479.944	320.398	406.373	199.388	0	0	109.731
Glycogen degradation	Adhaeribacter01	Glycogen phosphorylase (EC 2.4.1.1)	AVDCRST_95	Adhaeribacter01_3644	0	0	0	0	0	0	221.012	0	15.2304	67.4652	314.726	0	166.773	261.822	85.4868	0	140.891	563.533	0	0	329.034	2249.45	0	115.835
Glycogen degradation	Pyrinomonadaceae01	Glycogen phosphorylase (EC 2.4.1.1)	AVDCRST_74	Pyrinomonadaceae01_3888	173.192	140.737	110.838	22.3046	76.8097	95.7604	132.143	140.556	29.6522	719.691	336.193	98.2424	289.307	486.863	222.044	0	569.431	322.967	346.637	66.831	0	66.4742	15.0267	22.4665
Glycogen degradation	Chloroflexia02	Glycogen phosphorylase (EC 2.4.1.1)	AVDCRST_26	Chloroflexia02_2341	33.2185	71.966	21.8004	7.88876	22.7153	40.5794	15.0638	19.8608	0	30.6285	91.7596	39.6234	0	20.3251	93.5416	54.4287	141.965	162.73	40.4142	0	81.6521	71.3637	140.153	147.391
Glycogen degradation	Chthoniobacterales01	Glycogen phosphorylase (EC 2.4.1.1)	AVDCRST_42	Chthoniobacterales01_764	0	0	0	0	77.2179	127.099	160.124	57.2727	0	156.371	142.103	130.03	119.112	225.704	193.162	24.8779	0	161.012	0	0	0	0	0	0
Glycogen degradation	Craurococcus01	Glycogen phosphorylase (EC 2.4.1.1)	AVDCRST_27	Craurococcus01_986	294.613	244.447	118.156	39.679	203.419	136.578	54.5596	28.3056	109.507	241.693	474.804	318.609	240.823	219.635	317.242	50.9864	135.412	203.948	30.3691	88.3303	0	70.0969	62.7666	91.5403
Glycogen degradation	Coleofasciculus01	Glycogen phosphorylase (EC 2.4.1.1)	AVDCRST_92	Coleofasciculus01_1213	63.5975	65.0282	71.764	102.08	90.3203	70.8966	114.725	114.295	77.2849	287.269	205.976	202.424	328.655	335.948	206.599	358.202	296.465	141.725	266.013	109.728	122.167	96.1754	139.957	67.5932
Glycogen degradation	Coleofasciculus01	Glycogen phosphorylase (EC 2.4.1.1)	AVDCRST_92	Coleofasciculus01_2447	0	39.2674	45.3124	71.7109	154.641	84.1147	51.6362	91.0444	88.2151	61.3405	23.1438	43.0597	13.2192	36.598	24.5745	21.341	19.2864	6.85534	16.6635	8.87277	14.4056	0	0	0
Glycogen degradation	Coleofasciculus01	Glycogen phosphorylase (EC 2.4.1.1)	AVDCRST_92	Coleofasciculus01_3273	267.079	272.537	221.827	175.397	91.0673	117.35	86.4857	58.5941	56.7732	40.6384	14.6028	19.0182	14.2627	10.0064	24.0335	28.5463	31.6391	16.4366	116.004	328.063	159.291	188.141	123.218	74.4331
Glycogen degradation	Cytophagales01	Glycogen phosphorylase (EC 2.4.1.1)	AVDCRST_56	Cytophagales01_5913	0	24.9853	0	78.2696	16.6701	26.8345	17.494	18.4948	0	68.5977	48.0438	67.2589	64.9719	106.791	55.0036	289.286	35.1804	131.396	29.8871	0	6.46176	58.9817	17.9113	6.43415
Glycogen degradation	Mycobacteriales01	Glycogen phosphorylase (EC 2.4.1.1)	AVDCRST_07	Mycobacteriales01_1611	591.269	171.649	210.728	287.66	161.84	173.621	14.2011	281.258	98.7816	485.407	565.458	583.345	279.906	493.529	347.592	631.108	465.306	467.132	198.748	131.971	25.7049	246.747	0	239.902
Glycogen degradation	Friedmanniella01	Glycogen phosphorylase (EC 2.4.1.1)	AVDCRST_48	Friedmanniella01_946	119.3	0	85.8677	176.62	29.103	140.957	137.202	74.8411	0	361.471	59.8247	122.898	559.769	407.268	237.645	329.827	114.08	408.008	667.098	163.537	205.046	0	107.275	506.644
Glycogen degradation	Friedmanniella02	Glycogen phosphorylase (EC 2.4.1.1)	AVDCRST_61	Friedmanniella02_2325	0	74.7608	150.597	53.1618	0	30.6071	118.515	0	48.624	174.449	163.712	243.913	231.715	407.299	297.141	303.134	155.795	211.441	258.883	0	0	333.494	0	302.064
Glycogen degradation	Gemmatimonadaceae02	Glycogen phosphorylase (EC 2.4.1.1)	AVDCRST_40	Gemmatimonadaceae02_2216	3139.25	341.883	0	517.333	0	179.634	198.969	0	254.247	116.138	79.8837	462.104	166.384	0	46.6105	586.621	109.894	297.285	133.889	0	0	0	0	0
Glycogen degradation	Blastococcus02	Glycogen phosphorylase (EC 2.4.1.1)	AVDCRST_52	Blastococcus02_2993	0	0	11.3087	0	172.401	79.2408	134.936	110.932	47.6656	146.17	169.13	30.7551	116.974	176.566	49.7174	87.0364	136.399	59.5643	0	0	0	0	3.99999	5.69178
Glycogen degradation	Microcoleus01	Glycogen phosphorylase (EC 2.4.1.1)	AVDCRST_84	Microcoleus01_1245	22.6677	10.4033	10.8813	26.0087	11.6723	3.43331	20.9497	18.2715	9.24259	183.867	74.7782	54.7565	696.565	631.765	364.339	484.611	390.403	138.36	99.2623	23.4187	6.2871	39.6125	30.3736	48.3258
Glycogen degradation	Nocardioidaceae02	Glycogen phosphorylase (EC 2.4.1.1)	AVDCRST_29	Nocardioidaceae02_1925	176.041	249.599	233.086	87.4556	92.3757	67.6792	37.8536	198.173	279.699	818.973	332.517	253.679	130.445	384.656	248.084	197.173	147.887	100.486	649.837	0	0	0	0	148.257
Glycogen degradation	Nocardioidaceae04	Glycogen phosphorylase (EC 2.4.1.1)	AVDCRST_36	Nocardioidaceae04_866	0	0	22.8357	70.4919	0	266.06	0	0	26.9583	254.873	56.7523	118.639	334.372	0	213.877	204.981	61.5753	85.1442	289.296	21.5149	0	0	0	34.0135
Glycogen degradation	Nocardioidaceae05	Glycogen phosphorylase (EC 2.4.1.1)	AVDCRST_34	Nocardioidaceae05_364	234.861	138.589	49.7788	0	0	25.6855	109.068	0	0	29.012	249.068	110.562	113.355	217.55	183.331	151.117	256.872	114.324	578.326	175.724	0	0	0	281.202
Glycogen degradation	Nocardioides01	Glycogen phosphorylase (EC 2.4.1.1)	AVDCRST_32	Nocardioides01_1967	516.069	129.232	0	108.229	47.3175	110.687	110.818	81.7571	89.1809	729.827	252.217	208.364	0	543.627	218.161	104.856	421.927	117.029	164.75	1018.9	0	837.173	0	352.989
Glycogen degradation	Phycisphaerae01	Glycogen phosphorylase (EC 2.4.1.1)	AVDCRST_64	Phycisphaerae01_1463	0	53.3347	0	0	89.2548	405.055	45.2664	213.689	158.871	317.531	664.215	610.072	577.241	359.437	585.678	111.24	342.137	305.87	466.548	0	0	0	112.914	28.4815
Glycogen degradation	Phycisphaerae01	Glycogen phosphorylase (EC 2.4.1.1)	AVDCRST_64	Phycisphaerae01_2340	0	62.5839	67.9066	0	34.9111	0	0	125.373	186.422	306.844	155.88	79.5411	71.2995	168.708	124.954	87.0207	351.286	230.73	30.4142	119.88	0	0	0	0
Glycogen degradation	Ramlibacter01	Glycogen phosphorylase (EC 2.4.1.1)	AVDCRST_51	Ramlibacter01_1460	0	169.847	0	0	0	0	158.477	135.145	0	946.61	994.341	598.942	1142.22	1445.32	451.745	341.776	174.159	252.913	0	0	0	0	193.023	0
Glycogen degradation	Segetibacter01	Glycogen phosphorylase (EC 2.4.1.1)	AVDCRST_96	Segetibacter01_1291	0	26.1113	0	61.1004	0	79.2782	48.7327	46.5694	41.0315	131.91	107.638	268.515	73.1686	298.129	231.908	211.731	54.7151	93.204	0	0	4.02158	0	29.1308	0
Glycogen degradation	Solirubrobacteraceae01	Glycogen phosphorylase (EC 2.4.1.1)	AVDCRST_13	Solirubrobacteraceae01_1068	364.146	57.3796	219.377	68.3528	70.7036	121.47	244.929	124.97	75.2294	272.968	411.803	381.277	594.126	240.333	318.147	233.125	293.184	428.425	61.4497	0	0	0	33.2707	21.1521
Glycogen degradation	Solirubrobacteraceae01	Glycogen phosphorylase (EC 2.4.1.1)	AVDCRST_13	Solirubrobacteraceae01_1528	0	94.592	24.11	25.0404	77.7047	53.3993	35.1108	0	0	124.999	60.3439	29.9308	156.71	490.529	41.1353	192.156	138.092	78.4746	135.069	0	55.679	0	0	0
Glycogen degradation	Solirubrobacteraceae03	Glycogen phosphorylase (EC 2.4.1.1)	AVDCRST_65	Solirubrobacteraceae03_2016	289.586	411	868.18	691.322	2400.24	447.212	463.41	292.452	148.823	447.496	226.465	555.07	361.558	598.802	117.092	336.224	379.671	304.339	0	0	0	0	0	0
Glycogen degradation	Solirubrobacteraceae06	Glycogen phosphorylase (EC 2.4.1.1)	AVDCRST_30	Solirubrobacteraceae06_3431	0	51.9653	52.2717	707.034	258.019	340.9	55.4118	37.9913	0	0	107.38	111.863	95.6287	152.54	277.564	0	342.952	116.77	172.703	288.636	306.698	0	0	0
Glycogen degradation	Thermomicrobiales04	Glycogen phosphorylase (EC 2.4.1.1)	AVDCRST_33	Thermomicrobiales04_2246	0	52.8307	25.4273	45.9204	21.5537	103.581	34.3165	59.2079	51.4883	32.9718	268.89	164.643	190.909	316.037	134.233	66.9512	33.4187	92.231	0	4.93424	3.09083	7.03301	0	13.9031
Glycogen degradation	Thermomicrobiales05	Glycogen phosphorylase (EC 2.4.1.1)	AVDCRST_43	Thermomicrobiales05_1464	35.888	93.5326	62.214	48.1452	13.196	47.5962	35.5704	52.6833	10.2323	8.19127	89.7839	102.818	103.244	145.847	168.73	32.4418	168.195	180.47	35.252	17.096	40.2726	9.30527	10.1816	33.8939
Glycogen degradation	Thermomicrobiales07	Glycogen phosphorylase (EC 2.4.1.1)	AVDCRST_70	Thermomicrobiales07_2254	29.7822	66.6315	35.8806	40.2883	96.5962	150.792	115.066	157.234	218.326	33.4891	53.9464	95.0864	87.3312	235.034	99.0447	123.263	86.5109	126.043	36.9573	70.6949	20.7643	22.1299	31.3401	36.8313
Glycogen degradation	Thermomicrobiales03	Glycogen phosphorylase (EC 2.4.1.1)	AVDCRST_49	Thermomicrobiales03_1898	14.9502	62.1579	17.4136	119.986	53.1771	95.6196	149.155	190.94	23.9627	0	83.7142	162.878	108.574	114.042	181.577	156.851	173.146	148.153	12.2034	18.5759	8.71085	0	6.75168	7.31621
Bacteriorhodopsin	Quadrisphaera01	Bacteriorhodopsin-like protein	AVDCRST_35	Quadrisphaera01_2562	0	0	659.848	1324.06	1862.43	215.517	1088.2	1363.84	385.135	2222.49	1965.78	2221.96	1821.72	1208.67	2407.4	1529.31	390.974	1223.46	1588.12	0	0	0	0	103.601
Bacteriorhodopsin	Mycobacteriales01	Bacteriorhodopsin-like protein	AVDCRST_07	Mycobacteriales01_1381	0	0	0	0	0	65.014	0	0	0	0	73.4034	70.116	0	114.404	216.931	178.099	348.476	209.101	53.7499	0	0	0	0	0
Bacteriorhodopsin	Nocardioides01	Bacteriorhodopsin-like protein	AVDCRST_32	Nocardioides01_3153	0	0	0	357.331	0	228.405	0	0	0	481.923	0	0	205.228	0	0	519.294	0	96.5965	407.957	0	0	0	0	0
Bacteriorhodopsin	Rubrobacteraceae01	Bacteriorhodopsin-like protein	AVDCRST_01	Rubrobacteraceae01_828	559.493	1047.12	894.596	707.023	826.521	980.112	1040.19	1388.29	1037.38	555.71	694.411	732.482	430.311	590.978	687.631	442.291	530.26	494.958	699.822	967.245	1050.57	741.531	970.534	826.852
Bacteriorhodopsin	Rubrobacteraceae02	Bacteriorhodopsin-like protein	AVDCRST_03	Rubrobacteraceae02_2013	0	411.847	636.757	0	87.5928	123.812	563.916	712.526	649.098	126.715	299.509	154.854	330.185	561.425	726.249	181.538	154.605	290.327	97.7852	965.58	968.784	550.48	537.25	1044.52
Bacteriorhodopsin	Rubrobacteraceae05	Bacteriorhodopsin-like protein	AVDCRST_82	Rubrobacteraceae05_1559	267.807	112.148	0	0	73.4125	0	0	0	1471.78	879.459	617.683	0	1921.78	0	937.124	674.139	347.594	246.653	329.386	461.176	0	37.7575	0	0
Bacteriorhodopsin	Rubrobacteraceae06	Bacteriorhodopsin-like protein	AVDCRST_78	Rubrobacteraceae06_1275	1736.82	2243.86	2847.98	3019.87	2687.78	3581.39	1618.48	1721.04	1146.64	1859.54	778.754	1232.99	2103.91	1566.18	1545.67	1393.39	1543.75	2087.83	1377.77	2777.27	3110.01	3393.05	3613.84	2262.61
Bacteriorhodopsin	Rubrobacteraceae07	Bacteriorhodopsin-like protein	AVDCRST_80	Rubrobacteraceae07_1667	1909.02	2695.32	3304.07	2290.32	3080.58	2398.17	3349.99	3116.5	715.355	1403.82	1848.48	860.931	642.011	588.719	1426.55	2185.26	2443.83	879.952	3484.44	6882.44	4375.31	5994.79	5479.62	3723.43
Bacteriorhodopsin	Rubrobacteraceae09	Bacteriorhodopsin-like protein	AVDCRST_28	Rubrobacteraceae09_1206	800.025	576.002	510.489	662.998	621.387	724.453	574.74	566.014	593.529	453.023	527.709	501.898	889.389	976.526	816.679	1308.54	1149.4	963.23	2105.55	1571.64	1400.48	1796.16	1556.93	1305.35
Bacteriorhodopsin	Rubrobacteraceae10	Bacteriorhodopsin-like protein	AVDCRST_02	Rubrobacteraceae10_4616	1268.15	1792.75	1709.51	2325.18	2681.78	2436.53	2153.64	1939.56	2034.39	576.959	800.462	706.463	712.584	376.428	734.447	889.017	498.028	485.206	931.401	1578.32	1497.03	1603.06	1534.97	1275.9
Bacteriorhodopsin	Sphingomonas01	Bacteriorhodopsin-like protein	AVDCRST_09	Sphingomonas01_446	941.718	1012.49	1558.69	138.208	0	0	0	30.6871	0	110.33	238.138	109.401	0	0	0	0	547.69	90.9406	0	333.021	0	0	310.212	1022.95
Hydrogenases	Acidimicrobiales03	[Ni/Fe] hydrogenase, large subunit MSMEG_2719	AVDCRST_10	Acidimicrobiales03_2920	4745.98	4058.32	3145.45	3231.97	2304.17	2381.89	4213.83	3787.37	1922.32	7585.75	6939.62	8448.48	3487.97	4864.91	4404.85	4760.3	2763.2	4158.35	2958.53	2180.35	3127.94	2897.26	3093.9	3652.72
Hydrogenases	Acidimicrobiales03	[Ni/Fe] hydrogenase, large subunit MSMEG_2719	AVDCRST_10	Acidimicrobiales03_3575	0	0	46.0754	14.721	0	0	0	0	0	0	0	0	0	66.3112	16.1956	118.427	51.1061	287.324	285.114	0	0	0	0	0
Hydrogenases	Rubrobacteraceae15	[Ni/Fe] hydrogenase, large subunit MSMEG_2719	AVDCRST_12	Rubrobacteraceae15_1206	71.314	165.339	242.078	247.038	66.0392	124.863	47.2868	174.163	108.266	86.3926	133.558	144.128	694.452	478.823	310.993	345.49	244.905	336.377	946.998	128.873	191.942	279.783	63.0359	120.902
Hydrogenases	Rubrobacteraceae15	[Ni/Fe] hydrogenase, large subunit MSMEG_2719	AVDCRST_12	Rubrobacteraceae15_349	512.518	287.299	520.771	43.3027	145.856	98.4913	0	61.057	0	0	140.467	151.583	173.898	116.213	23.7875	45.4201	77.2719	133.649	497.99	67.7696	79.5247	36.7818	39.7778	190.733
Hydrogenases	Chloroflexia02	[Ni/Fe] hydrogenase, large subunit MSMEG_2719	AVDCRST_26	Chloroflexia02_256	52.8951	35.8107	155.488	15.7019	18.0852	25.2407	68.9614	37.0606	0	60.9637	176.117	65.7227	110.459	202.277	179.205	249.775	339.084	452.862	321.765	417.519	372.446	157.263	223.905	140.018
Hydrogenases	Nocardioidaceae06	[Ni/Fe] hydrogenase, large subunit MSMEG_2719	AVDCRST_72	Nocardioidaceae06_427	91.5457	321.596	240.416	0	203.421	285.171	0	0	0	0	179.728	0	1366.2	1280.15	909.474	469.267	759.422	475.744	225.905	0	407.235	780.837	127.26	372.594
Hydrogenases	Nocardioidaceae08	[Ni/Fe] hydrogenase, large subunit MSMEG_2719	AVDCRST_21	Nocardioidaceae08_1608	683.327	1003.36	1669.6	343.179	594.245	804.442	265.742	213.23	0	117.399	478.52	502.567	440.029	2001.42	1426.28	2463.15	2787.18	3227.01	2526.85	184.411	2773.85	1926.4	831.192	988.302
Hydrogenases	Actinomycetospora01	[Ni/Fe] hydrogenase, large subunit MSMEG_2719	AVDCRST_54	Actinomycetospora01_1586	623.862	120.765	69.5294	0	267.13	20.8882	57.5973	0	31.2594	26.5208	0	24.8343	0	0	0	0	0	0	0	36.1419	0	7.50739	26.9959	47.4668
Hydrogenases	Rubrobacteraceae03	[Ni/Fe] hydrogenase, large subunit MSMEG_2719	AVDCRST_22	Rubrobacteraceae03_1388	756.6	110.496	195.058	159.014	26.7754	22.7096	0	0	0	0	0	0	0	0	14.7943	0	0	0	152.563	71.0472	0	53.3403	0	205.958
Hydrogenases	Rubrobacteraceae04	[Ni/Fe] hydrogenase, large subunit MSMEG_2719	AVDCRST_55	Rubrobacteraceae04_242	355.409	266.627	273.45	53.7615	84.7395	45.1507	83.926	0	0	33.8191	0	650.745	0	402.576	134.885	126.183	0	59.1935	171.276	51.4916	747.818	243.798	219.16	164.296
Hydrogenases	Rubrobacteraceae09	[Ni/Fe] hydrogenase, large subunit MSMEG_2719	AVDCRST_28	Rubrobacteraceae09_1944	15.366	25.9617	31.7885	24.8585	7.74791	13.7263	23.9232	5.81766	8.68142	44.7273	35.9122	40.7684	47.0269	43.3265	36.2878	34.9217	36.4261	63.4003	57.569	18.3434	16.1393	9.19963	17.5554	39.5698
Hydrogenases	Rubrobacteraceae14	[Ni/Fe] hydrogenase, large subunit MSMEG_2719	AVDCRST_05	Rubrobacteraceae14_2773	276.638	173.9	311.182	36.3117	27.4522	41.7652	37.0553	13.0136	8.42211	19.852	10.8811	14.0586	27.6044	51.6917	5.9044	124.949	121.668	33.7921	232.924	23.3286	312.623	77.9578	47.827	322.171
Hydrogenases	Rubrobacteraceae14	[Ni/Fe] hydrogenase, large subunit MSMEG_2719	AVDCRST_05	Rubrobacteraceae14_699	416.286	121.997	374.794	48.7329	69.8479	0	15.8234	91.6924	0	0	0	16.5092	0	0	0	0	0	17.6367	102.116	10.958	138.909	74.0165	20.4232	124.626
Hydrogenases	Solirubrobacteraceae01	[Ni/Fe] hydrogenase, large subunit MSMEG_2719	AVDCRST_13	Solirubrobacteraceae01_1118	190.295	128.509	270.227	51.0281	71.2572	142.825	71.5499	149.938	0	152.836	230.571	579.443	532.247	346.021	576.31	1076.85	867.679	573.041	602.105	222.295	85.0984	92.2493	0	71.0591
Hydrogenases	Solirubrobacteraceae05	[Ni/Fe] hydrogenase, large subunit MSMEG_2719	AVDCRST_69	Solirubrobacteraceae05_1826	0	0	0	0	0	0	0	0	0	0	122.888	565.93	311.37	0	321.292	0	481.11	613.351	0	0	0	0	639.344	0
Hydrogenases	Solirubrobacteraceae05	[Ni/Fe] hydrogenase, large subunit MSMEG_2719	AVDCRST_69	Solirubrobacteraceae05_2671	0	0	0	0	0	161.329	0	277.175	0	444.91	118.82	437.756	0	825.817	310.655	632.004	814.07	296.523	1488.35	0	0	0	0	0
Hydrogenases	Solirubrobacteraceae07	[Ni/Fe] hydrogenase, large subunit MSMEG_2719	AVDCRST_67	Solirubrobacteraceae07_3441	4654.58	8779.24	8541.63	1259.1	3105.44	4982.22	2343.82	5006.67	4893.51	1861.28	15939.3	6868.62	0	33986.3	12088.6	10194.5	35252.1	17671.6	7727.38	3785.91	10522.4	5206.14	20875.4	8168.35
Hydrogenases	Solirubrobacterales02	[Ni/Fe] hydrogenase, large subunit MSMEG_2719	AVDCRST_17	Solirubrobacterales02_141	265.622	986.58	1312.07	334.551	543.577	606.445	265.729	294.33	0	55.0102	236.212	224.297	277.446	996.225	829.403	1362.34	1648.81	1473	1201.08	714.101	1698.51	1398.09	951.996	470.961
Hydrogenases	Chloroflexia02	[Ni/Fe] hydrogenase, small subunit MSMEG_2720	AVDCRST_26	Chloroflexia02_3861	142.775	239.048	174.086	111.168	121.639	125.091	203.786	178.422	36.2335	215.808	207.815	167.511	304.126	262.551	296.591	353.675	413.45	518.089	768.845	556.42	872.566	481.276	545.732	254.908
Hydrogenases	Nocardioidaceae06	[Ni/Fe] hydrogenase, small subunit MSMEG_2720	AVDCRST_72	Nocardioidaceae06_426	510.808	273.067	816.55	0	0	96.8557	0	0	0	0	610.428	633.679	1988.64	931.694	772.235	1095.75	429.884	1615.82	575.45	737.651	2074.7	1846.96	3673.91	632.74
Hydrogenases	Nocardioidaceae08	[Ni/Fe] hydrogenase, small subunit MSMEG_2720	AVDCRST_21	Nocardioidaceae08_1609	1535.99	1629.18	3453.25	350.257	1516.25	1242.56	807.211	290.171	129.877	199.701	1424.47	284.962	499.005	2345.32	1802.29	2741.55	4419.68	4107.36	1467.7	2509.52	5594.72	4672.58	4791.52	1440.98
Hydrogenases	Rubrobacteraceae01	[Ni/Fe] hydrogenase, small subunit MSMEG_2720	AVDCRST_01	Rubrobacteraceae01_954	911.057	287.479	465.269	48.3135	110.894	88.5027	29.3258	44.2548	9.7412	5.92129	20.449	21.7346	4.08809	32.6214	36.0061	23.2272	40.6102	31.5326	182.436	33.944	226.884	166.416	47.9702	335.594
Hydrogenases	Rubrobacteraceae03	[Ni/Fe] hydrogenase, small subunit MSMEG_2720	AVDCRST_22	Rubrobacteraceae03_1387	836.136	105.673	61.4141	0	45.5232	57.916	0	101.681	0	0	0	0	0	0	25.1531	0	0	18.404	259.386	0	28.7287	0	49.23	175.084
Hydrogenases	Rubrobacteraceae04	[Ni/Fe] hydrogenase, small subunit MSMEG_2720	AVDCRST_55	Rubrobacteraceae04_243	272.754	107.695	0	43.4302	0	0	90.3973	0	0	0	0	0	0	0	0	0	0	0	584.197	166.386	0	216.642	151.752	353.929
Hydrogenases	Rubrobacteraceae12	[Ni/Fe] hydrogenase, small subunit MSMEG_2720	AVDCRST_58	Rubrobacteraceae12_4116	402.83	605.301	480.498	561.424	429.747	1907.81	1487.96	541.75	442.239	75.9961	278.389	183.477	209.88	119.227	272.801	530.973	595.026	557.87	900.688	461.399	1288.4	669.011	363.377	1310.14
Hydrogenases	Rubrobacteraceae14	[Ni/Fe] hydrogenase, small subunit MSMEG_2720	AVDCRST_05	Rubrobacteraceae14_2772	361.257	152.722	546.307	52.6177	100.555	61.781	56.9495	18.3337	0	0	9.19765	0	14.0001	37.4521	19.9636	62.1277	46.4458	69.8229	246.765	7.88772	114.272	70.1025	73.5042	185.822
Hydrogenases	Solirubrobacteraceae01	[Ni/Fe] hydrogenase, small subunit MSMEG_2720	AVDCRST_13	Solirubrobacteraceae01_1117	111.895	176.317	67.4107	0	32.5889	130.639	163.614	205.719	115.583	174.746	527.248	669.483	292.103	422	704.453	447.719	579.151	676.521	708.089	121.998	194.595	227.823	306.704	292.485
Hydrogenases	Solirubrobacteraceae05	[Ni/Fe] hydrogenase, small subunit MSMEG_2720	AVDCRST_69	Solirubrobacteraceae05_1825	0	0	271.857	0	0	0	0	0	0	0	169.628	1406.12	0	294.736	354.795	0	664.098	1199.4	0	649.993	2210.32	0	0	1152.55
CO-dehydrogenase coxL	Acetobacteraceae02	Aerobic carbon monoxide dehydrogenase (quinone), large chain (EC 1.2.5.3)	AVDCRST_04	Acetobacteraceae02_1776	70.8003	122.885	78.0917	19.0843	45.46	18.5857	18.958	36.4635	14.83	119.786	103.523	184.682	366.036	142.593	204.123	214.608	196.789	205.899	154.598	260.387	377.631	174.106	217.687	221.487
CO-dehydrogenase coxL	Acetobacteraceae02	Aerobic carbon monoxide dehydrogenase (quinone), large chain (EC 1.2.5.3)	AVDCRST_04	Acetobacteraceae02_3501	224.322	208.539	247.424	145.739	240.981	215.162	334.984	257.721	187.947	230.017	363.323	264.064	642.318	622.977	445.9	499.188	562.31	481.746	566.48	696.034	317.015	709.793	272.854	522.763
CO-dehydrogenase coxL	Acetobacteraceae02	Aerobic carbon monoxide dehydrogenase (quinone), large chain (EC 1.2.5.3)	AVDCRST_04	Acetobacteraceae02_3983	453.135	340.47	228.805	139.592	107.69	254.897	224.548	204.58	96.147	343.954	242.654	122.805	458.398	252.847	384.575	409.337	257.199	378.793	451.967	351.876	460.363	420.99	237.807	424.394
CO-dehydrogenase coxL	Acidimicrobiales01	Aerobic carbon monoxide dehydrogenase (quinone), large chain (EC 1.2.5.3)	AVDCRST_20	Acidimicrobiales01_2969	155.579	36.0855	75.5721	86.0246	28.4373	30.6323	0	20.5298	0	0	197.6	69.0188	293.443	374.748	59.1612	271.82	404.29	236.861	0	83.6596	54.1496	436.682	230.759	178.836
CO-dehydrogenase coxL	Rubrobacteraceae15	Aerobic carbon monoxide dehydrogenase (quinone), large chain (EC 1.2.5.3)	AVDCRST_12	Rubrobacteraceae15_557	66.5621	53.6772	51.3517	0	0	9.71193	0	61.9267	25.2629	40.318	16.6212	38.4355	30.8656	171.891	116.108	0	137.152	139.539	817.604	30.0715	162.866	43.5233	70.6027	94.0382
CO-dehydrogenase coxL	Rubrobacteraceae15	Aerobic carbon monoxide dehydrogenase (quinone), large chain (EC 1.2.5.3)	AVDCRST_12	Rubrobacteraceae15_771	0	141.91	199.117	101.598	97.7747	162.615	77.7897	81.8595	44.526	177.652	219.712	304.842	380.806	515.031	474.395	532.832	443.173	516.47	116.84	0	440.146	210.952	114.068	182.317
CO-dehydrogenase coxL	Corynebacteriales01	Aerobic carbon monoxide dehydrogenase (quinone), large chain (EC 1.2.5.3)	AVDCRST_41	Corynebacteriales01_4668	121.392	137.954	116.66	41.3431	22.0652	65.465	38.3897	90.0847	0	175.841	264.706	122.344	415.176	306.717	459.069	656.144	209.807	436.245	114.629	65.7711	0	86.7682	41.6286	69.0285
CO-dehydrogenase coxL	Craurococcus01	Aerobic carbon monoxide dehydrogenase (quinone), large chain (EC 1.2.5.3)	AVDCRST_27	Craurococcus01_1579	193.837	395.586	174.517	382.894	296.354	393.367	235.039	87.7959	234.724	1148.52	449.994	544.797	875.904	333.944	182.221	456.864	472.51	244.158	188.393	112.813	85.0418	9.05919	48.6711	13.5206
CO-dehydrogenase coxL	Craurococcus01	Aerobic carbon monoxide dehydrogenase (quinone), large chain (EC 1.2.5.3)	AVDCRST_27	Craurococcus01_1850	0	0	72.163	0	0	20.8535	9.71889	0	34.256	94.3869	84.5786	52.3892	73.5405	207.129	25.1162	154.401	144.728	0	0	0	0	0	67.0851	27.9538
CO-dehydrogenase coxL	Craurococcus01	Aerobic carbon monoxide dehydrogenase (quinone), large chain (EC 1.2.5.3)	AVDCRST_27	Craurococcus01_2206	85.4334	22.6014	107.685	0	0	0	0	0	34.079	59.3048	140.236	26.0593	36.5803	82.4236	24.9864	36.1419	35.9952	0	16.1454	33.1482	43.729	0	0	27.8094
CO-dehydrogenase coxL	Mycobacteriales01	Aerobic carbon monoxide dehydrogenase (quinone), large chain (EC 1.2.5.3)	AVDCRST_07	Mycobacteriales01_1596	134.029	14.5911	47.7679	24.4526	0	13.6234	43.458	53.7939	0	544.66	507.587	694.223	999.326	827.064	1015.97	741.735	638.941	706.54	84.4733	33.6547	43.7009	188.773	25.48	73.4146
CO-dehydrogenase coxL	Mycobacteriales02	Aerobic carbon monoxide dehydrogenase (quinone), large chain (EC 1.2.5.3)	AVDCRST_16	Mycobacteriales02_1230	0	174.885	162.427	103.146	85.4556	126.833	175.28	44.9896	0	0	709.203	683.707	1157.3	1839.83	1788.77	1326.62	769.613	1438.83	344.407	0	710.517	0	0	0
CO-dehydrogenase coxL	Gemmatimonadetes01	Aerobic carbon monoxide dehydrogenase (quinone), large chain (EC 1.2.5.3)	AVDCRST_89	Gemmatimonadetes01_3981	0	0	0	48.6005	142.111	0	211.736	20.3613	217.886	858.717	51.0639	94.6829	0	0	107.251	194.967	0	0	0	0	0	0	0	0
CO-dehydrogenase coxL	Blastococcus02	Aerobic carbon monoxide dehydrogenase (quinone), large chain (EC 1.2.5.3)	AVDCRST_52	Blastococcus02_2706	0	84.4732	11.6372	0	6.42785	18.1205	0	0	24.525	108.921	136.207	94.945	304.468	674.864	110.85	286.606	350.901	196.142	41.6734	16.6693	61.0261	31.2728	18.5227	23.4284
CO-dehydrogenase coxL	Blastococcus01	Aerobic carbon monoxide dehydrogenase (quinone), large chain (EC 1.2.5.3)	AVDCRST_57	Blastococcus01_389	0	116.978	0	0	32.296	0	0	63.3237	0	995.569	919.76	811.937	247.883	3159.87	1177.94	2207.91	3264.41	3670.67	725.147	0	814.378	0	0	218.867
CO-dehydrogenase coxL	Nocardioidaceae01	Aerobic carbon monoxide dehydrogenase (quinone), large chain (EC 1.2.5.3)	AVDCRST_46	Nocardioidaceae01_1075	0	0	112.996	31.4705	0	102.032	0	15.7557	0	197.496	253.82	88.3402	344.918	452.411	122.602	154.226	240.105	386.59	286.255	0	0	421.944	0	257.702
CO-dehydrogenase coxL	Nocardioidaceae02	Aerobic carbon monoxide dehydrogenase (quinone), large chain (EC 1.2.5.3)	AVDCRST_29	Nocardioidaceae02_1057	473.541	127.336	237.824	178.467	56.552	0	212.427	75.8256	0	52.2263	387.744	258.835	776.399	809.479	632.818	1083.28	1358.04	820.227	663.046	419.674	321.918	0	0	226.906
CO-dehydrogenase coxL	Nocardioidaceae03	Aerobic carbon monoxide dehydrogenase (quinone), large chain (EC 1.2.5.3)	AVDCRST_24	Nocardioidaceae03_1437	0	52.4703	192.882	132.121	134.311	31.7472	29.0563	131.877	139.803	148.325	239.293	352.555	330.435	179.283	288.759	371.724	360.579	463.86	323.947	0	292.711	0	0	0
CO-dehydrogenase coxL	Nocardioidaceae03	Aerobic carbon monoxide dehydrogenase (quinone), large chain (EC 1.2.5.3)	AVDCRST_24	Nocardioidaceae03_872	398.672	167.491	430.991	421.743	220.493	395.228	247.336	411.61	290.074	795.427	1802.68	928.45	2625.24	2212.86	1428.71	1864.63	2532.22	2665.24	1240.89	612.455	186.873	0	1002.53	204.764
CO-dehydrogenase coxL	Nocardioidaceae04	Aerobic carbon monoxide dehydrogenase (quinone), large chain (EC 1.2.5.3)	AVDCRST_36	Nocardioidaceae04_1837	0	0	101.331	0	0	0	0	172.728	0	1884.95	251.832	789.67	1186.99	417.631	607.397	303.194	273.234	62.9697	855.814	0	0	0	0	0
CO-dehydrogenase coxL	Nocardioidaceae04	Aerobic carbon monoxide dehydrogenase (quinone), large chain (EC 1.2.5.3)	AVDCRST_36	Nocardioidaceae04_2821	0	68.4985	46.4799	430.439	282.022	290.111	73.5995	39.6146	54.8711	432.309	303.224	392.402	238.204	287.347	261.196	521.525	187.996	274.396	392.557	0	15.0649	95.3486	101.586	0
CO-dehydrogenase coxL	Nocardioides02	Aerobic carbon monoxide dehydrogenase (quinone), large chain (EC 1.2.5.3)	AVDCRST_06	Nocardioides02_1173	0	0	0	9.19261	0	20.4115	5.6454	0	0	1084.23	1253.72	1380.82	4610.39	5520.11	3000.23	5407.75	6120.28	4966.58	2518.64	6566.72	3611.95	2249.39	1662.02	1502.57
CO-dehydrogenase coxL	Nocardioidaceae07	Aerobic carbon monoxide dehydrogenase (quinone), large chain (EC 1.2.5.3)	AVDCRST_47	Nocardioidaceae07_1751	415.166	0	623.216	167.045	165.513	182.167	174.567	48.8923	100.922	839.149	442.056	513.695	1278.93	292.224	103.542	648.336	944.251	1198.84	0	817.32	273.35	0	0	0
CO-dehydrogenase coxL	Nocardioidaceae07	Aerobic carbon monoxide dehydrogenase (quinone), large chain (EC 1.2.5.3)	AVDCRST_47	Nocardioidaceae07_1752	0	569.912	0	125.203	93.0408	0	183.995	0	68.0784	131.642	579.824	999.577	718.936	328.54	174.614	168.209	2123.19	1257.97	0	0	460.98	0	739.075	0
CO-dehydrogenase coxL	Nocardioides03	Aerobic carbon monoxide dehydrogenase (quinone), large chain (EC 1.2.5.3)	AVDCRST_60	Nocardioides03_1560	1734.27	1174.88	1412.02	341.604	25.0179	94.5588	105.415	72.0106	206.146	4066.08	1560.51	1816.11	12989.6	6969.68	2350.42	4663.6	8252.2	3838.39	11841.4	55047.6	10822.2	27704.9	22436.2	2539.05
CO-dehydrogenase coxL	Actinomycetospora01	Aerobic carbon monoxide dehydrogenase (quinone), large chain (EC 1.2.5.3)	AVDCRST_54	Actinomycetospora01_3491	25.9117	158.001	25.9907	0	18.1556	46.849	0	11.3007	48.8647	411.419	319.481	148.532	255.001	137.512	267.025	155.46	128.278	175.304	114.101	143.208	118.677	199.249	248.918	47.316
CO-dehydrogenase coxL	Pseudonocardia01	Aerobic carbon monoxide dehydrogenase (quinone), large chain (EC 1.2.5.3)	AVDCRST_66	Pseudonocardia01_382	0	17.8334	13.546	5.80155	0	0	0	0	0	0	25.451	14.65	43.2754	77.248	22.1747	0	17.1244	22.1826	19.0382	34.7193	0	1.51014	17.9354	5.35405
CO-dehydrogenase coxL	Pseudonocardia01	Aerobic carbon monoxide dehydrogenase (quinone), large chain (EC 1.2.5.3)	AVDCRST_66	Pseudonocardia01_397	83.7276	125.011	83.6908	27.572	25.032	6.33361	21.5189	29.6784	0	123.385	256.799	41.7745	396.18	1055.48	416.274	548.812	702.617	1228.18	434.3	530.37	509.027	402.627	289.81	212.892
CO-dehydrogenase coxL	Rubrobacteraceae01	Aerobic carbon monoxide dehydrogenase (quinone), large chain (EC 1.2.5.3)	AVDCRST_01	Rubrobacteraceae01_1128	410.868	209.18	236.358	155.367	134.936	182.537	279.251	250.489	195.919	207.357	299.216	313.327	369.28	355.479	352.457	569.318	510.307	575.488	931.509	374.118	431.635	215.163	158.256	418.465
CO-dehydrogenase coxL	Rubrobacteraceae02	Aerobic carbon monoxide dehydrogenase (quinone), large chain (EC 1.2.5.3)	AVDCRST_03	Rubrobacteraceae02_1872	43.8402	23.9111	0	0	0	0	23.2625	0	0	0	0	0	0	22.0018	49.4976	142.286	0	163.554	38.3212	28.0298	29.2045	129.437	12.3849	108.731
CO-dehydrogenase coxL	Rubrobacteraceae02	Aerobic carbon monoxide dehydrogenase (quinone), large chain (EC 1.2.5.3)	AVDCRST_03	Rubrobacteraceae02_3204	152.364	108.088	117.198	25.4577	56.4263	76.9097	117.448	67.2972	86.2833	34.9835	66.9385	95.0052	286.134	147.249	313.832	413.483	276.021	440.845	515.186	92.1505	329.185	102.584	42.1707	219.283
CO-dehydrogenase coxL	Rubrobacteraceae03	Aerobic carbon monoxide dehydrogenase (quinone), large chain (EC 1.2.5.3)	AVDCRST_22	Rubrobacteraceae03_1893	994.954	466.353	287.577	0	295.007	217.926	201.055	99.1939	156.437	167.499	278.565	361.922	407.803	788.852	599.423	606.841	997.733	1177.26	840.457	454.522	780.723	199.058	437.377	397.375
CO-dehydrogenase coxL	Rubrobacteraceae04	Aerobic carbon monoxide dehydrogenase (quinone), large chain (EC 1.2.5.3)	AVDCRST_55	Rubrobacteraceae04_2993	779.186	1096.02	468.361	561.7	203.197	185.601	402.492	351.084	0	324.379	320.292	445.835	480.122	748.629	600.674	755.297	617.469	405.543	1369.01	423.332	512.341	832.362	407.548	712.89
CO-dehydrogenase coxL	Rubrobacteraceae05	Aerobic carbon monoxide dehydrogenase (quinone), large chain (EC 1.2.5.3)	AVDCRST_82	Rubrobacteraceae05_1712	153.276	224.655	0	34.3455	21.0084	131.963	65.882	34.4865	0	0	58.9208	0	47.8221	486.698	330.063	385.836	323.281	211.754	125.68	0	348.727	151.271	45.9044	423.302
CO-dehydrogenase coxL	Rubrobacteraceae05	Aerobic carbon monoxide dehydrogenase (quinone), large chain (EC 1.2.5.3)	AVDCRST_82	Rubrobacteraceae05_3572	824.427	949.719	1015.8	308.538	177.625	464.889	591.842	328.028	1335.39	425.578	498.171	1155.38	1490.98	1379.46	1395.33	873.808	1340.38	1268.17	2424.1	767.137	1289.95	873.591	812.623	1431.59
CO-dehydrogenase coxL	Rubrobacteraceae06	Aerobic carbon monoxide dehydrogenase (quinone), large chain (EC 1.2.5.3)	AVDCRST_78	Rubrobacteraceae06_3080	214.309	76.5333	400.283	62.3575	80.588	109.449	227.988	246.544	164.26	118.393	247.909	264.945	415.711	534.19	539.906	946.593	838.03	1115.24	809.214	66.3086	87.6429	444.402	219.024	391.651
CO-dehydrogenase coxL	Rubrobacteraceae07	Aerobic carbon monoxide dehydrogenase (quinone), large chain (EC 1.2.5.3)	AVDCRST_80	Rubrobacteraceae07_1985	685.217	1843.95	2055.78	1116.48	900.423	1640.66	1250.9	1231.16	1442.43	979.016	2520.32	3161.94	2615.49	5341.86	2181.05	1913.35	5095.3	4816.01	6775.03	3320.72	1890.49	878.776	1225.36	2367.01
CO-dehydrogenase coxL	Rubrobacteraceae08	Aerobic carbon monoxide dehydrogenase (quinone), large chain (EC 1.2.5.3)	AVDCRST_37	Rubrobacteraceae08_1805	269.916	136.157	149.616	19.4585	89.4721	166.453	183.008	141.235	98.9036	303.63	196.081	185.136	363.51	467.69	381.036	1218.56	791.741	1107.71	1290.86	366.534	704.962	240.016	389.596	125.517
CO-dehydrogenase coxL	Rubrobacteraceae09	Aerobic carbon monoxide dehydrogenase (quinone), large chain (EC 1.2.5.3)	AVDCRST_28	Rubrobacteraceae09_61	588.093	271.385	325.88	147.15	284.564	275.522	281.823	188.468	143.891	227.144	272.151	273.639	438.783	449.991	423.753	703.786	660.746	658.1	768.868	359.313	343.063	575.267	269.332	437.688
CO-dehydrogenase coxL	Rubrobacteraceae10	Aerobic carbon monoxide dehydrogenase (quinone), large chain (EC 1.2.5.3)	AVDCRST_02	Rubrobacteraceae10_3418	800.635	357.408	328.195	152.928	233.125	442.243	441.304	543.57	391.32	465.667	525.563	546.362	892.857	834.504	714.628	899.993	1072.2	981.375	948.699	581.582	662.541	290.723	185.245	410.216
CO-dehydrogenase coxL	Rubrobacteraceae10	Aerobic carbon monoxide dehydrogenase (quinone), large chain (EC 1.2.5.3)	AVDCRST_02	Rubrobacteraceae10_4543	77.0857	152.897	105.082	58.8909	38.4569	73.713	32.2068	53.9674	83.1342	103.716	99.9204	54.6547	169.789	128.709	123.654	120.928	200.951	155.549	222.191	93.2745	96.5695	67.7239	29.5124	97.3588
CO-dehydrogenase coxL	Rubrobacteraceae11	Aerobic carbon monoxide dehydrogenase (quinone), large chain (EC 1.2.5.3)	AVDCRST_14	Rubrobacteraceae11_1587	480.584	376.633	332.961	153.057	189.557	292.363	235.558	108.225	167.329	301.617	213.413	326.96	468.466	637.389	553.694	599.57	951.06	673.845	1288.44	721.967	677.554	443.082	498.557	523.902
CO-dehydrogenase coxL	Rubrobacteraceae12	Aerobic carbon monoxide dehydrogenase (quinone), large chain (EC 1.2.5.3)	AVDCRST_58	Rubrobacteraceae12_1320	513.748	626.935	660.865	594.778	490.234	304.378	433.824	579.528	456.183	773.47	402.032	681.343	678.36	559.587	469.005	940.916	673.186	863.189	551.458	666.326	502.077	455.763	621.154	895.333
CO-dehydrogenase coxL	Rubrobacteraceae12	Aerobic carbon monoxide dehydrogenase (quinone), large chain (EC 1.2.5.3)	AVDCRST_58	Rubrobacteraceae12_615	139.177	81.6478	66.1637	87.7539	114.87	42.0323	48.259	66.3092	0	125.574	0	0	173.401	24.626	50.0857	106.208	31.7164	115.227	216.04	47.6503	325.253	129.362	171.553	202.954
CO-dehydrogenase coxL	Rubrobacteraceae13	Aerobic carbon monoxide dehydrogenase (quinone), large chain (EC 1.2.5.3)	AVDCRST_25	Rubrobacteraceae13_2622	64.2661	70.3215	57.5599	0	0	23.7022	5.75993	17.875	26.11	325.837	164.038	184.689	79.7213	114.223	136.888	65.5427	168.083	167.808	252.379	85.0016	64.6641	33.6174	0	33.4222
CO-dehydrogenase coxL	Rubrobacteraceae13	Aerobic carbon monoxide dehydrogenase (quinone), large chain (EC 1.2.5.3)	AVDCRST_25	Rubrobacteraceae13_522	1004.75	477.861	628.282	240.139	256.224	459.075	1123.17	360.88	347.141	1406.28	865.448	1147.3	2455.3	1912.35	1445.49	2044.05	1754.66	1504.47	2437.19	1142.43	1221.93	1287.52	791.473	1503.14
CO-dehydrogenase coxL	Rubrobacteraceae14	Aerobic carbon monoxide dehydrogenase (quinone), large chain (EC 1.2.5.3)	AVDCRST_05	Rubrobacteraceae14_1006	291.461	289.389	137.338	173.614	144.381	239.626	138.514	232.292	153.018	626.449	213.303	362.974	786.615	614.343	395.223	913.682	930.757	725.259	1562.1	414.926	371.66	329.908	116.414	275.454
CO-dehydrogenase coxL	Rubrobacteraceae14	Aerobic carbon monoxide dehydrogenase (quinone), large chain (EC 1.2.5.3)	AVDCRST_05	Rubrobacteraceae14_1952	414.479	165.352	167.316	82.9653	157.737	170.706	274.175	164.967	128.714	372.54	293.916	272.317	706.391	451.426	388.224	997.888	675.145	531.119	1117.04	437.783	384.383	337.204	126.715	382.579
CO-dehydrogenase coxL	Rubrobacteraceae14	Aerobic carbon monoxide dehydrogenase (quinone), large chain (EC 1.2.5.3)	AVDCRST_05	Rubrobacteraceae14_3437	144.945	19.7613	20.9449	54.4676	28.0241	0	8.84274	41.7521	0	20.8446	52.3655	12.3013	57.9691	51.6917	175.656	212.229	398.366	183.98	364.138	89.8153	243.973	104.497	68.4795	79.5953
CO-dehydrogenase coxL	Rubrobacteraceae14	Aerobic carbon monoxide dehydrogenase (quinone), large chain (EC 1.2.5.3)	AVDCRST_05	Rubrobacteraceae14_4676	37.7704	13.3505	6.73817	8.76136	11.5915	33.0658	2.84479	7.32656	7.11236	13.4118	18.378	44.5212	48.9541	37.4168	44.8757	111.725	109.376	76.0987	136.38	51.2219	78.4883	16.8087	31.2098	73.6187
CO-dehydrogenase coxL	Rubrobacteraceae14	Aerobic carbon monoxide dehydrogenase (quinone), large chain (EC 1.2.5.3)	AVDCRST_05	Rubrobacteraceae14_838	115.488	157.453	20.6029	26.789	47.2569	134.804	39.1425	56.0049	10.8735	15.3781	70.2414	36.3013	171.067	152.543	160.082	284.678	222.955	271.462	312.75	72.2852	185.446	128.488	84.2015	107.656
CO-dehydrogenase coxL	Solirubrobacteraceae01	Aerobic carbon monoxide dehydrogenase (quinone), large chain (EC 1.2.5.3)	AVDCRST_13	Solirubrobacteraceae01_339	515.611	101.558	271.798	0	150.169	0	9.42411	0	0	422.743	996.114	1060.45	2229.32	2278.79	1772.11	1444.15	1742.08	1685.08	706.952	456.757	403.511	189.548	353.322	205.908
CO-dehydrogenase coxL	Solirubrobacteraceae01	Aerobic carbon monoxide dehydrogenase (quinone), large chain (EC 1.2.5.3)	AVDCRST_13	Solirubrobacteraceae01_829	0	77.3572	88.7271	51.1949	63.5468	0	66.9982	32.0914	67.6145	480.452	345.444	428.354	1217.49	1049.17	857.829	825.013	451.727	1208.66	386.607	107.05	136.602	88.8488	89.7088	19.011
CO-dehydrogenase coxL	Solirubrobacteraceae06	Aerobic carbon monoxide dehydrogenase (quinone), large chain (EC 1.2.5.3)	AVDCRST_30	Solirubrobacteraceae06_2518	20.9779	84.9158	28.4721	0	57.4943	13.9265	45.2739	0	89.848	62.5899	277.825	578.848	800.862	934.739	317.494	647.059	747.219	324.382	423.318	0	0	0	329.956	184.684
CO-dehydrogenase coxL	Solirubrobacteraceae06	Aerobic carbon monoxide dehydrogenase (quinone), large chain (EC 1.2.5.3)	AVDCRST_30	Solirubrobacteraceae06_3447	0	53.966	108.568	0	0	53.1037	57.5452	39.454	152.268	0	241.614	251.702	198.621	356.429	345.9	365.53	474.875	509.317	269.029	0	0	0	0	0
CO-dehydrogenase coxL	Solirubrobacterales01	Aerobic carbon monoxide dehydrogenase (quinone), large chain (EC 1.2.5.3)	AVDCRST_45	Solirubrobacterales01_1993	0	498.748	0	0	1144.46	453.713	0	0	0	0	0	0	0	0	0	0	0	0	0	1572.27	1704.01	551.675	681.698	0
CO-dehydrogenase coxL	Solirubrobacterales01	Aerobic carbon monoxide dehydrogenase (quinone), large chain (EC 1.2.5.3)	AVDCRST_45	Solirubrobacterales01_2025	138.317	536.351	268.18	597.927	328.198	135.533	0	169.566	0	660.483	87.0772	58.5027	0	0	42.8835	216.873	0	63.5277	0	281.802	1396.18	2373.07	1075.2	951.322
CO-dehydrogenase coxL	Thermoleophilia03	Aerobic carbon monoxide dehydrogenase (quinone), large chain (EC 1.2.5.3)	AVDCRST_79	Thermoleophilia03_435	321.093	0	0	150.016	0	0	0	0	559.196	377.685	0	0	474.505	380.677	169.441	45.5955	301.038	855.943	3804.82	2679.32	3914.82	3646.95	5207.53	959.467
CO-dehydrogenase coxL	Thermomicrobiales05	Aerobic carbon monoxide dehydrogenase (quinone), large chain (EC 1.2.5.3)	AVDCRST_43	Thermomicrobiales05_2146	1081.13	726.496	742.388	546.554	382.393	488.304	607.829	484.587	501.702	397.65	449.998	396.372	501.204	669.752	472.743	444.123	629.313	660.832	1105.03	1062.32	1166.52	1296.46	1320.94	831.476
CO-dehydrogenase coxL	Thermomicrobiales08	Aerobic carbon monoxide dehydrogenase (quinone), large chain (EC 1.2.5.3)	AVDCRST_19	Thermomicrobiales08_760	118.436	138.221	77.0167	78.4795	25.9363	43.9802	61.2946	36.8935	0	152.557	36.1259	40.739	123.41	133.989	88.4248	63.0481	153.189	116.525	94.734	33.7946	32.0975	44.7654	65.4314	44.0279
CO-dehydrogenase coxL	Thermomicrobiales10	Aerobic carbon monoxide dehydrogenase (quinone), large chain (EC 1.2.5.3)	AVDCRST_18	Thermomicrobiales10_3863	532.033	464.201	378.43	253.884	179.267	235.532	209.729	251.505	235.411	268.238	308.521	318.621	557.047	781.912	505.734	530.053	690.691	617.326	727.959	531.063	452.223	553.693	526.281	463.654
CO-dehydrogenase coxL	Thermomicrobiales01	Aerobic carbon monoxide dehydrogenase (quinone), large chain (EC 1.2.5.3)	AVDCRST_73	Thermomicrobiales01_1599	273.308	391.027	83.2148	121.454	109.461	35.1394	92.9149	68.5151	0	32.2175	36.5559	34.217	247.473	111.159	73.4707	99.0025	141.549	130.99	203.81	224.779	201.77	302.166	246.964	383.254
CO-dehydrogenase coxL	Thermomicrobiales02	Aerobic carbon monoxide dehydrogenase (quinone), large chain (EC 1.2.5.3)	AVDCRST_59	Thermomicrobiales02_120	249.942	100.137	89.4275	72.5862	23.1644	49.559	167.993	232.352	296.721	94.6848	92.3465	29.7781	198.293	240.291	150.191	280.142	258.655	181.32	190.357	71.2972	108.242	78.7544	107.455	112.092
CO-dehydrogenase coxL	Thermomicrobiales02	Aerobic carbon monoxide dehydrogenase (quinone), large chain (EC 1.2.5.3)	AVDCRST_59	Thermomicrobiales02_543	112.037	108.171	118.431	53.9068	64.9634	96.1961	131.328	166.099	66.7765	191.778	100.715	60.3136	322.237	253.081	211.619	174.091	281.348	234.8	152.429	180.51	54.8094	105.844	89.6177	139.317
CO-dehydrogenase coxL	Thermomicrobiales03	Aerobic carbon monoxide dehydrogenase (quinone), large chain (EC 1.2.5.3)	AVDCRST_49	Thermomicrobiales03_366	16.6327	23.7097	28.4142	13.3489	20.284	22.2893	18.3107	22.6591	0	69.5075	74.5084	57.9867	86.9708	81.2012	89.3104	127.969	196.134	93.6905	76.0302	16.5331	15.5059	0	6.00922	13.0233
CO-dehydrogenase coxL	Thermomicrobiales03	Aerobic carbon monoxide dehydrogenase (quinone), large chain (EC 1.2.5.3)	AVDCRST_49	Thermomicrobiales03_3673	0	40.2117	5.25716	40.7516	27.5214	80.4168	9.3165	57.6448	43.406	141.462	126.367	88.5112	78.6682	206.576	112.521	59.1917	142.562	141.244	0	0	13.8065	0	13.7587	33.1314
CO-dehydrogenase coxL	Acetobacteraceae01	Carbon monoxide dehydrogenase large chain (EC 1.2.99.2)	AVDCRST_08	Acetobacteraceae01_2229	0	76.1166	52.9391	9.08246	14.3639	50.4578	24.9127	45.5318	0	52.555	66.6244	87.2234	248.524	158.691	120.138	122.687	150.489	147.357	32.4947	24.869	30.3476	0	0	73.0301
CO-dehydrogenase coxL	Acetobacteraceae01	Carbon monoxide dehydrogenase large chain (EC 1.2.99.2)	AVDCRST_08	Acetobacteraceae01_2973	18.6046	25.9908	13.5574	0	0	0	19.14	11.6605	0	32.3018	27.2995	74.4583	43.4654	85.1502	49.2266	62.839	77.0788	45.941	99.8608	0	31.0875	210.51	109.689	0
CO-dehydrogenase coxL	Acetobacteraceae01	Carbon monoxide dehydrogenase large chain (EC 1.2.99.2)	AVDCRST_08	Acetobacteraceae01_4588	406.135	790.499	771.483	858.05	678.504	949.44	1048.47	829.42	675.297	232.406	174.096	409.092	292.42	379.737	371.887	258.94	340.305	206.05	163.292	399.907	183.002	481.913	251.108	18.3495
CO-dehydrogenase coxL	Acetobacteraceae02	Carbon monoxide dehydrogenase large chain (EC 1.2.99.2)	AVDCRST_04	Acetobacteraceae02_1168	52.8281	27.1678	38.8457	47.4661	19.7868	34.6696	28.2912	40.8111	44.2618	137.229	247.182	122.49	121.387	131.353	157.949	44.9491	81.0127	232.155	58.3399	66.8523	20.8719	0	30.9388	69.5846
CO-dehydrogenase coxL	Acetobacteraceae02	Carbon monoxide dehydrogenase large chain (EC 1.2.99.2)	AVDCRST_04	Acetobacteraceae02_979	340.642	685.881	659.108	834.164	772.942	654.749	1024.98	967.877	1073.9	614.515	334.306	590.366	413.912	620.165	547.46	560.026	597.639	559.684	479.938	608.25	307.949	547.265	202.879	513.333
CO-dehydrogenase coxL	Acidimicrobiales01	Carbon monoxide dehydrogenase large chain (EC 1.2.99.2)	AVDCRST_20	Acidimicrobiales01_2971	169.066	78.4276	41.0618	0	15.4513	74.8975	94.0993	133.857	0	45.3051	66.0708	200.006	273.327	407.234	321.45	571.076	723.615	415.79	242.522	363.648	235.375	385.562	308.632	340.093
CO-dehydrogenase coxL	Craurococcus01	Carbon monoxide dehydrogenase large chain (EC 1.2.99.2)	AVDCRST_27	Craurococcus01_1046	28.3315	134.911	428.528	174.888	19.5618	82.5568	144.285	119.768	214.725	319.584	181.37	285.179	191.06	164	273.438	125.847	143.241	136.257	208.812	76.9483	0	0	33.1978	165.999
CO-dehydrogenase coxL	Craurococcus01	Carbon monoxide dehydrogenase large chain (EC 1.2.99.2)	AVDCRST_27	Craurococcus01_497	0	133.031	35.213	68.9803	19.2892	0	99.592	29.5248	50.1471	281.193	55.0285	409.026	318.481	188.667	245.116	141.82	35.3111	22.393	110.87	54.1971	0	36.5581	0	27.2809
CO-dehydrogenase coxL	Actinomycetospora01	Carbon monoxide dehydrogenase large chain (EC 1.2.99.2)	AVDCRST_54	Actinomycetospora01_3782	0	0	80.9755	0	14.1412	0	26.8316	0	59.5725	15.4434	0	28.9226	75.1525	53.5535	0	34.596	0	0	20.9111	180.994	369.746	34.9731	41.92	175.056
CO-dehydrogenase coxL	Pseudonocardia01	Carbon monoxide dehydrogenase large chain (EC 1.2.99.2)	AVDCRST_66	Pseudonocardia01_1818	0	40.5369	65.004	14.6528	6.26021	0	22.1341	37.8532	0	104.915	100.871	111.003	59.8269	204.857	44.8047	71.8781	57.6674	61.6283	48.084	20.0433	47.7381	3.05128	12.9425	14.424
CO-dehydrogenase coxL	Pseudonocardia01	Carbon monoxide dehydrogenase large chain (EC 1.2.99.2)	AVDCRST_66	Pseudonocardia01_4782	36.1064	43.4016	76.3454	26.7526	6.34984	34.1411	11.9738	12.7984	0	19.9531	38.1174	0	9.33591	39.5791	34.0846	33.6495	67.267	45.4623	19.509	78.7796	64.5621	37.9133	21.0045	59.4365
CO-dehydrogenase coxL	Mycobacteriales01	Carbon monoxide dehydrogenase large chain parolog without usual motifs	AVDCRST_07	Mycobacteriales01_837	0	0	0	12.8162	0	0	0	0	35.2084	69.2047	96.7411	69.3064	160.338	358.095	314.492	205.383	153.09	60.2837	35.4196	35.2784	0	0	0	102.609
CO-dehydrogenase coxL	Nocardioidaceae01	Carbon monoxide dehydrogenase large chain parolog without usual motifs	AVDCRST_46	Nocardioidaceae01_1094	0	0	117.248	0	0	0	0	0	0	0	0	61.1093	0	134.124	254.429	160.029	142.365	160.454	297.026	0	0	0	364.001	0
CO-dehydrogenase coxL	Nocardioidaceae03	Carbon monoxide dehydrogenase large chain parolog without usual motifs	AVDCRST_24	Nocardioidaceae03_1906	0	144.958	0	36.5005	53.0081	21.9267	169.465	107.95	0	396.112	176.289	202.915	507.155	632.881	415.492	391.219	124.52	160.186	298.318	0	404.331	0	0	0
CO-dehydrogenase coxL	Nocardioidaceae04	Carbon monoxide dehydrogenase large chain parolog without usual motifs	AVDCRST_36	Nocardioidaceae04_187	0	0	0	0	0	68.598	0	0	29.1926	367.996	61.4559	289.061	362.085	254.792	222.339	73.99	266.714	38.4171	104.424	0	0	0	0	0
CO-dehydrogenase coxL	Nocardioidaceae04	Carbon monoxide dehydrogenase large chain parolog without usual motifs	AVDCRST_36	Nocardioidaceae04_523	0	70.9259	0	0	0	66.7538	0	0	142.039	626.68	209.313	93.7633	387.586	297.53	153.256	0	129.772	239.259	304.851	0	0	0	0	0
CO-dehydrogenase coxL	Nocardioides02	Carbon monoxide dehydrogenase large chain parolog without usual motifs	AVDCRST_06	Nocardioides02_50	148.89	0	53.8924	0	29.931	7.1285	35.4887	0	15.1986	0	253.327	25.4927	128.241	287.578	31.6715	22.8	165.48	285.638	68.2454	127.409	0	0	0	85.4257
CO-dehydrogenase coxL	Nocardioidaceae07	Carbon monoxide dehydrogenase large chain parolog without usual motifs	AVDCRST_47	Nocardioidaceae07_1395	0	0	169.197	0	0	0	53.3176	0	0	31.789	120.014	128.735	86.8046	198.34	126.498	81.2387	384.533	86.7932	0	0	0	0	0	0
Chlorophyll synthesis	Acetobacteraceae01	2-desacetyl-2-hydroxyethyl bacteriochlorophyllide A dehydrogenase BchC	AVDCRST_08	Acetobacteraceae01_3938	0	128.879	0	0	18.2405	0	0	0	42.6626	0	33.8421	0	215.53	153.538	341.736	233.697	1528.83	536.969	371.38	126.323	924.91	2609.6	1223.79	1785.24
Chlorophyll synthesis	Acetobacteraceae02	2-desacetyl-2-hydroxyethyl bacteriochlorophyllide A dehydrogenase BchC	AVDCRST_04	Acetobacteraceae02_646	0	67.4441	0	47.1339	0	45.9026	35.1165	0	36.6267	17.9301	51.1358	0	482.148	104.347	112.031	418.449	435.747	418.119	829.475	373.412	2616.64	3010.02	1305.69	2216.88
Chlorophyll synthesis	Craurococcus01	2-desacetyl-2-hydroxyethyl bacteriochlorophyllide A dehydrogenase BchC	AVDCRST_27	Craurococcus01_620	0	0	0	0	0	0	0	0	0	0	69.5344	0	147.37	544.917	774.326	537.615	1026.25	763.99	0	0	0	0	0	0
Chlorophyll synthesis	Gemmatimonadaceae01	2-desacetyl-2-hydroxyethyl bacteriochlorophyllide A dehydrogenase BchC	AVDCRST_11	Gemmatimonadaceae01_3062	0	0	0	0	0	0	0	0	0	0	0	0	0	389.666	445.478	312.662	1128.48	715.281	0	0	0	0	0	0
Chlorophyll synthesis	Acetobacteraceae01	2-vinyl bacteriochlorophyllide hydratase BchF (EC 4.2.1.-)	AVDCRST_08	Acetobacteraceae01_4404	0	203.232	106.011	36.3754	0	44.9077	0	0	201.827	84.1935	213.465	174.666	558.364	665.823	538.891	1449.52	2825.2	1103.35	748.316	0	486.171	0	214.425	1389.31
Chlorophyll synthesis	Acetobacteraceae02	2-vinyl bacteriochlorophyllide hydratase BchF (EC 4.2.1.-)	AVDCRST_04	Acetobacteraceae02_3792	0	173.061	46.3969	15.1181	27.0093	66.2543	0	43.3283	0	0	0	58.5203	753.91	50.2038	359.337	250.538	774.084	521.946	1697.67	319.39	498.584	300.922	394.164	470.962
Chlorophyll synthesis	Craurococcus01	2-vinyl bacteriochlorophyllide hydratase BchF (EC 4.2.1.-)	AVDCRST_27	Craurococcus01_2346	0	0	0	0	0	0	0	0	0	0	0	52.7315	2035.58	1389.88	1314.57	548.503	1383.9	1385.71	0	0	0	113.114	0	0
Chlorophyll synthesis	Gemmatimonadaceae01	2-vinyl bacteriochlorophyllide hydratase BchF (EC 4.2.1.-)	AVDCRST_11	Gemmatimonadaceae01_228	0	0	0	0	0	107.341	0	0	0	828.106	0	290.168	1079.01	969.179	316.57	864.059	575.743	558.133	972.323	0	0	0	0	0
Chlorophyll synthesis	Gemmatimonadaceae02	2-vinyl bacteriochlorophyllide hydratase BchF (EC 4.2.1.-)	AVDCRST_40	Gemmatimonadaceae02_1633	0	0	0	0	0	0	0	0	0	368.898	507.479	0	2378.24	876.944	2664.93	0	2443.44	944.285	0	0	0	0	0	0
Chlorophyll synthesis	Craurococcus01	Bacteriochlorophyll synthase 44.5 kDa chain	AVDCRST_27	Craurococcus01_2350	0	0	0	0	0	0	0	0	10.1729	0	0	140.021	212.932	344.459	335.641	80.9152	257.877	204.42	86.7521	19.7901	0	0	59.7662	74.7123
Chlorophyll synthesis	Craurococcus01	Chlorophyll a synthase ChlG (EC 2.5.1.62)	AVDCRST_27	Craurococcus01_2349	0	0	0	18.1293	0	0	0	0	14.644	25.4837	216.938	268.749	165.048	425.017	354.317	279.548	139.207	441.398	249.761	56.9761	0	0	0	35.8498
Chlorophyll synthesis	Gemmatimonadaceae01	Chlorophyll a synthase ChlG (EC 2.5.1.62)	AVDCRST_11	Gemmatimonadaceae01_225	0	0	0	0	0	0	0	0	0	0	56.8545	0	0	153.331	219.115	0	213.484	248.345	0	0	0	0	0	0
Chlorophyll synthesis	Microcoleus01	Chlorophyll a synthase ChlG (EC 2.5.1.62)	AVDCRST_84	Microcoleus01_5322	47.3388	86.1907	59.1505	169.722	132.835	60.9127	297.102	216.555	66.0231	213.177	185.799	151.75	252.063	265.661	193.915	187.876	196.354	120.594	121.503	86.8389	27.5197	45.3904	37.2695	74.2474
Chlorophyll synthesis	Acetobacteraceae01	Chlorophyllide reductase subunit BchX (EC 1.18.-.-)	AVDCRST_08	Acetobacteraceae01_3939	0	0	92.8632	0	0	0	0	0	0	0	31.1651	34.0007	99.2404	88.3705	11.2394	272.601	307.976	374.617	38.0004	0	1313.11	1548.72	751.326	1387.81
Chlorophyll synthesis	Acetobacteraceae02	Chlorophyllide reductase subunit BchX (EC 1.18.-.-)	AVDCRST_04	Acetobacteraceae02_645	0	41.4061	66.6048	0	0	105.679	0	0	0	16.5117	0	28.0029	120.253	0	68.7793	265.462	277.809	83.2531	472.867	229.25	1240.62	1067.97	212.19	1471.49
Chlorophyll synthesis	Craurococcus01	Chlorophyllide reductase subunit BchX (EC 1.18.-.-)	AVDCRST_27	Craurococcus01_621	0	0	0	0	223.686	0	43.9968	0	0	0	0	0	665.826	718.872	795.895	616.731	573.278	830.975	0	50.2796	0	42.3945	0	126.545
Chlorophyll synthesis	Gemmatimonadaceae02	Chlorophyllide reductase subunit BchX (EC 1.18.-.-)	AVDCRST_40	Gemmatimonadaceae02_3494	0	0	0	0	0	0	0	0	0	0	0	0	744.553	2306.17	2044.06	700.019	1770.35	1507.7	0	0	0	0	0	0
Chlorophyll synthesis	Acetobacteraceae01	Chlorophyllide reductase subunit BchY (EC 1.18.-.-)	AVDCRST_08	Acetobacteraceae01_3940	101.834	40.6465	0	29.1003	17.2583	0	0	0	26.9102	0	0	23.2888	77.6854	0	30.7938	78.6181	301.355	102.638	0	39.8402	316.011	274.343	228.72	570.349
Chlorophyll synthesis	Acetobacteraceae02	Chlorophyllide reductase subunit BchY (EC 1.18.-.-)	AVDCRST_04	Acetobacteraceae02_644	0	14.1806	0	0	8.85254	0	0	0	0	0	0	0	19.0078	0	11.7776	0	21.1428	14.256	282.366	26.1708	310.49	665.752	581.359	880.773
Chlorophyll synthesis	Craurococcus01	Chlorophyllide reductase subunit BchY (EC 1.18.-.-)	AVDCRST_27	Craurococcus01_622	0	0	0	0	0	0	15.1452	0	17.794	15.4827	175.735	0	236.363	215.183	156.557	127.38	338.301	339.685	0	51.9239	0	0	0	0
Chlorophyll synthesis	Gemmatimonadaceae01	Chlorophyllide reductase subunit BchY (EC 1.18.-.-)	AVDCRST_11	Gemmatimonadaceae01_3578	0	0	0	0	0	0	0	0	0	0	0	0	0	89.7023	91.5629	59.9797	149.872	181.61	0	0	0	0	0	0
Chlorophyll synthesis	Gemmatimonadaceae02	Chlorophyllide reductase subunit BchY (EC 1.18.-.-)	AVDCRST_40	Gemmatimonadaceae02_3495	0	0	0	0	0	0	0	0	0	0	207.058	0	1078.16	119.268	785.29	591.312	1566.64	577.919	0	0	0	0	0	0
Chlorophyll synthesis	Acetobacteraceae01	Chlorophyllide reductase subunit BchZ (EC 1.18.-.-)	AVDCRST_08	Acetobacteraceae01_3941	0	31.4961	87.6221	0	0	18.5589	0	0	0	0	0	24.0613	40.1312	37.5224	31.8153	192.912	280.216	169.667	53.7836	41.1618	652.987	264.547	88.6153	543.94
Chlorophyll synthesis	Acetobacteraceae02	Chlorophyllide reductase subunit BchZ (EC 1.18.-.-)	AVDCRST_04	Acetobacteraceae02_643	18.9926	7.32548	15.7114	20.4779	45.731	0	0	0	23.8694	11.6849	0	39.6336	19.6383	34.0012	0	84.8401	109.221	44.1868	171.607	459.661	742.88	636.885	300.322	797.414
Chlorophyll synthesis	Craurococcus01	Chlorophyllide reductase subunit BchZ (EC 1.18.-.-)	AVDCRST_27	Craurococcus01_623	0	0	0	0	0	0	0	0	9.1373	0	0	83.8446	191.255	441.99	241.178	174.427	144.766	275.415	0	0	0	0	0	22.3689
Chlorophyll synthesis	Gemmatimonadaceae01	Chlorophyllide reductase subunit BchZ (EC 1.18.-.-)	AVDCRST_11	Gemmatimonadaceae01_3579	0	0	0	0	0	0	0	0	0	0	0	0	218.924	314.624	256.92	490.873	175.221	368.034	0	0	0	0	0	0
Chlorophyll synthesis	Coleofasciculus01	Divinyl protochlorophyllide a 8-vinyl-reductase (EC 1.3.1.75)	AVDCRST_92	Coleofasciculus01_4274	62.8965	208.938	136.454	191.882	230.393	235.528	309.878	284.272	243.281	150.693	174.605	172.325	149.177	87.9757	122.69	167.092	165.831	133.644	183.995	106.175	127.86	160.507	155.397	84.4398
Chlorophyll synthesis	Coleofasciculus01	Light-dependent protochlorophyllide reductase (EC 1.3.1.33)	AVDCRST_92	Coleofasciculus01_4005	0	24.2657	29.2092	47.4426	130.814	34.3643	51.7798	55.1366	20.3517	70.7579	99.4462	80.7146	159.921	143.361	121.362	169.86	132.789	77.1013	74.0839	24.3081	27.0031	34.4773	61.416	31.5508
Chlorophyll synthesis	Microcoleus01	Light-dependent protochlorophyllide reductase (EC 1.3.1.33)	AVDCRST_84	Microcoleus01_1013	30.4376	21.9888	22.1485	40.2605	29.7157	10.028	45.5822	46.4365	6.56652	86.5329	74.9954	71.621	132.694	162.341	92.0182	106.136	118.672	73.3632	52.1725	33.6705	6.27995	25.696	27.8165	20.6474
Chlorophyll synthesis	Acetobacteraceae02	Light-independent protochlorophyllide reductase iron-sulfur ATP-binding protein ChlL (EC 1.18.-.-)	AVDCRST_04	Acetobacteraceae02_3796	15.0013	0	0	0	14.4482	0	6.02527	0	0	36.9171	0	0	51.7042	26.8558	57.6665	67.0107	86.2676	116.336	0	277.636	346.723	590.236	553.487	548.327
Chlorophyll synthesis	Craurococcus01	Light-independent protochlorophyllide reductase iron-sulfur ATP-binding protein ChlL (EC 1.18.-.-)	AVDCRST_27	Craurococcus01_2342	0	0	0	0	0	0	0	0	0	0	0	198.261	394.267	243.867	253.465	160.399	365.139	289.447	0	0	0	47.2542	0	105.788
Chlorophyll synthesis	Thermosynechococcaceae01	Light-independent protochlorophyllide reductase iron-sulfur ATP-binding protein ChlL (EC 1.18.-.-)	AVDCRST_81	Thermosynechococcaceae01_3485	428.575	641.841	63.3366	265.391	0	210.404	525.77	401.234	211.315	1369.51	627.793	412.53	1401.42	2148.83	1335.96	1700.86	1310.53	1266.23	1419.85	1054.03	336.305	491.643	295.888	214.861
Chlorophyll synthesis	Gemmatimonadaceae01	Light-independent protochlorophyllide reductase iron-sulfur ATP-binding protein ChlL (EC 1.18.-.-)	AVDCRST_11	Gemmatimonadaceae01_1786	0	0	0	0	0	0	0	126.977	0	169.273	176.3	59.3132	0	237.731	404.437	211.946	794.39	342.263	0	0	0	0	0	0
Chlorophyll synthesis	Microcoleus01	Light-independent protochlorophyllide reductase iron-sulfur ATP-binding protein ChlL (EC 1.18.-.-)	AVDCRST_84	Microcoleus01_3836	716.812	312.242	412.87	348.016	297.631	55.7644	183.291	188.735	76.332	1248.48	434.623	334.051	1884.74	1755.8	845.655	1115.19	887.45	325.536	1434.02	644.528	64.5918	691.991	284.214	952.856
Chlorophyll synthesis	Leptolyngbya01	Light-independent protochlorophyllide reductase iron-sulfur ATP-binding protein ChlL (EC 1.18.-.-)	AVDCRST_94	Leptolyngbya01_6307	0	302.443	0	198.649	66.7476	0	59.533	151.248	0	2120.6	1061.52	249.178	2400.54	2074.82	278.319	1033.61	2054.53	2100.2	689.86	157.565	0	77.6878	0	236.799
Chlorophyll synthesis	Acetobacteraceae01	Light-independent protochlorophyllide reductase subunit B (EC 1.18.-.-)	AVDCRST_08	Acetobacteraceae01_4402	0	50.0053	0	0	0	0	0	17.9474	26.4851	0	0	22.9208	114.687	0	75.7681	203.112	266.934	141.422	12.8086	0	215.32	180.006	112.553	172.719
Chlorophyll synthesis	Acetobacteraceae02	Light-independent protochlorophyllide reductase subunit B (EC 1.18.-.-)	AVDCRST_04	Acetobacteraceae02_3794	0	0	0	0	0	0	0	0	0	0	39.6816	0	24.9433	16.1948	81.1406	127.001	41.6174	112.246	98.0839	51.5145	257.334	307.393	190.725	500.453
Chlorophyll synthesis	Craurococcus01	Light-independent protochlorophyllide reductase subunit B (EC 1.18.-.-)	AVDCRST_27	Craurococcus01_2344	0	0	0	0	0	0	0	0	0	0	0	0	470.373	358.558	172.634	166.472	82.8983	70.0947	24.789	0	0	114.434	0	21.3487
Chlorophyll synthesis	Coleofasciculus01	Light-independent protochlorophyllide reductase subunit B (EC 1.18.-.-)	AVDCRST_92	Coleofasciculus01_86	12.0332	45.4167	46.5545	49.5014	74.0888	79.4936	97.5751	124.233	54.5687	130.201	154.954	182.144	162.102	194.207	151.735	178.217	178.954	150.916	132.89	55.6929	70.7649	30.7078	84.0731	46.7336
Chlorophyll synthesis	Gemmatimonadaceae01	Light-independent protochlorophyllide reductase subunit B (EC 1.18.-.-)	AVDCRST_11	Gemmatimonadaceae01_230	0	0	0	0	0	0	0	36.1403	0	0	33.4523	101.29	282.492	360.87	248.64	482.594	351.71	243.537	0	0	0	0	0	0
Chlorophyll synthesis	Gemmatimonadaceae02	Light-independent protochlorophyllide reductase subunit B (EC 1.18.-.-)	AVDCRST_40	Gemmatimonadaceae02_1635	0	0	0	0	0	0	0	0	0	0	653.662	0	0	1129.55	1144.19	266.674	674.42	202.715	0	0	0	0	0	0
Chlorophyll synthesis	Microcoleus01	Light-independent protochlorophyllide reductase subunit B (EC 1.18.-.-)	AVDCRST_84	Microcoleus01_2216	212.158	105.626	103.736	90.5042	68.4506	24.4294	72.4851	46.768	39.0252	317.657	140.534	123.563	480.514	393.786	232.754	336.544	267.496	132.638	267.554	121.376	30.4806	145.7	88.0967	164.157
Chlorophyll synthesis	Rubrobacteraceae06	Light-independent protochlorophyllide reductase subunit B (EC 1.18.-.-)	AVDCRST_78	Rubrobacteraceae06_689	202.093	266.758	0	122.258	249.681	23.843	80.8124	71.611	286.265	550.215	345.636	0	579.587	223.431	444.032	215.176	324.552	600.749	343.967	231.12	152.74	55.8523	104.102	0
Chlorophyll synthesis	Rubrobacteraceae09	Light-independent protochlorophyllide reductase subunit B (EC 1.18.-.-)	AVDCRST_28	Rubrobacteraceae09_3172	11.8817	12.5467	20.4835	4.57658	0	8.84482	11.2112	2.49914	22.3761	21.3488	54.4487	66.8688	44.2884	39.8832	22.0072	15.0016	72.2211	54.4709	33.7233	35.4597	28.2276	17.7839	37.0216	23.1796
Chlorophyll synthesis	Rubrobacteraceae10	Light-independent protochlorophyllide reductase subunit B (EC 1.18.-.-)	AVDCRST_02	Rubrobacteraceae10_4357	13.1182	45.0374	30.5989	0	10.1803	19.4532	14.4436	0	12.379	52.9865	45.5414	40.9242	63.2845	36.343	24.4865	21.6081	74.6119	19.2515	40.7204	44.4447	17.698	12.5321	6.49037	37.7417
Chlorophyll synthesis	Leptolyngbya01	Light-independent protochlorophyllide reductase subunit B (EC 1.18.-.-)	AVDCRST_94	Leptolyngbya01_1320	0	23.369	0	0	0	0	55.1996	0	0	258.473	317.499	0	368.15	489.692	34.4081	0	311.927	220.037	94.7622	97.3976	35.5574	0	0	0
Chlorophyll synthesis	Acetobacteraceae01	Light-independent protochlorophyllide reductase subunit N (EC 1.18.-.-)	AVDCRST_08	Acetobacteraceae01_4403	0	0	24.7249	33.9352	0	0	0	31.898	0	0	24.8932	27.1581	33.9722	56.4689	98.7527	332.341	281.139	263.319	30.3529	0	425.21	383.909	66.6804	170.541
Chlorophyll synthesis	Acetobacteraceae02	Light-independent protochlorophyllide reductase subunit N (EC 1.18.-.-)	AVDCRST_04	Acetobacteraceae02_3793	0	0	52.8299	0	0	0	0	16.4453	0	0	0	0	110.057	57.1647	13.6387	169.807	195.869	148.579	240.43	121.225	151.39	285.538	224.408	504.717
Chlorophyll synthesis	Craurococcus01	Light-independent protochlorophyllide reductase subunit N (EC 1.18.-.-)	AVDCRST_27	Craurococcus01_2345	0	0	0	0	0	0	0	54.1556	0	0	0	0	181.01	98.8743	22.48	65.033	259.076	0	0	0	0	50.2922	0	25.0199
Chlorophyll synthesis	Thermosynechococcaceae01	Light-independent protochlorophyllide reductase subunit N (EC 1.18.-.-)	AVDCRST_81	Thermosynechococcaceae01_3484	52.8414	171.105	273.319	352.385	152.827	200.46	279.418	224.865	0	768.824	387.02	381.473	843.969	1324.7	664.651	958.345	673.259	573.102	536.998	607.737	243.911	407.673	208.467	135.4
Chlorophyll synthesis	Gemmatimonadaceae01	Light-independent protochlorophyllide reductase subunit N (EC 1.18.-.-)	AVDCRST_11	Gemmatimonadaceae01_229	0	0	0	0	0	0	0	0	0	0	20.3968	41.1731	57.4144	220.032	112.298	147.125	428.895	252.436	0	0	0	0	0	0
Chlorophyll synthesis	Gemmatimonadaceae02	Light-independent protochlorophyllide reductase subunit N (EC 1.18.-.-)	AVDCRST_40	Gemmatimonadaceae02_1634	0	0	0	0	0	0	0	210.573	0	156.796	107.849	0	898.527	248.49	660.742	967.981	741.827	568.59	0	0	0	0	0	0
Chlorophyll synthesis	Gemmatimonadaceae02	Light-independent protochlorophyllide reductase subunit N (EC 1.18.-.-)	AVDCRST_40	Gemmatimonadaceae02_2412	0	0	0	0	0	0	0	0	0	0	0	0	117.777	130.286	0	369.108	466.738	175.364	0	0	0	0	594.209	0
Chlorophyll synthesis	Microcoleus01	Light-independent protochlorophyllide reductase subunit N (EC 1.18.-.-)	AVDCRST_84	Microcoleus01_2659	64.4912	67.8294	83.4367	67.9936	71.1614	33.4323	89.8043	67.8465	22.3045	209.708	124.788	107.427	351.475	360.083	159.238	181.062	166.809	98.2301	188.36	91.5741	20.1611	84.893	64.7598	212.024
Chlorophyll synthesis	Rubrobacteraceae01	Light-independent protochlorophyllide reductase subunit N (EC 1.18.-.-)	AVDCRST_01	Rubrobacteraceae01_4820	86.4475	40.3305	66.2659	22.6674	39.3646	39.2108	38.5353	63.9898	41.1328	80.194	104.453	153.101	159.815	172.182	156.943	177.546	217.154	233.329	177.623	67.8779	92.713	35.3072	39.2046	120.915
Chlorophyll synthesis	Rubrobacteraceae02	Light-independent protochlorophyllide reductase subunit N (EC 1.18.-.-)	AVDCRST_03	Rubrobacteraceae02_1600	8.0227	41.0221	43.4909	39.6778	3.92611	11.0991	31.9276	6.72358	18.103	60.5827	69.0412	101.8	49.3322	105.69	124.547	32.5478	22.1752	110.611	87.6591	19.2353	13.361	2.46737	0	67.3006
Chlorophyll synthesis	Rubrobacteraceae10	Light-independent protochlorophyllide reductase subunit N (EC 1.18.-.-)	AVDCRST_02	Rubrobacteraceae10_4358	157.398	30.7616	80.7492	25.7234	15.761	20.9147	20.9638	30.6245	43.1214	41.4109	108.164	93.5975	84.8942	96.7069	94.7742	111.511	57.7566	122.945	61.0727	32.7661	34.2498	26.6777	37.6812	39.5628
Chlorophyll synthesis	Leptolyngbya01	Light-independent protochlorophyllide reductase subunit N (EC 1.18.-.-)	AVDCRST_94	Leptolyngbya01_1939	108.203	21.7757	0	19.0701	0	0	51.436	43.5589	142.416	183.505	19.7234	0	63.0089	43.4575	64.1241	460.044	83.0456	82.0136	88.3012	77.7916	66.2661	156.617	0	136.395
Chlorophyll synthesis	Leptolyngbya01	Light-independent protochlorophyllide reductase subunit N (EC 1.18.-.-)	AVDCRST_94	Leptolyngbya01_6038	0	80.8976	0	70.8463	0	0	0	161.823	0	596.511	586.187	0	650.224	887.955	0	33.5114	424.212	914.052	512.566	48.1665	0	0	0	0
Chlorophyll synthesis	Coleofasciculus01	photosystem I P700 chlorophyll a apoprotein subunit Ia (PsaA)	AVDCRST_92	Coleofasciculus01_2407	4205.65	2571.72	3766.03	1061.76	1272.38	1298.53	1304.7	1599.14	872.513	12780.7	9987.62	9821.91	16333.4	17818.8	12560.5	14613.8	13500.2	10056.2	12961.2	11063.5	11927.6	9228.74	12284.9	5039.37
Chlorophyll synthesis	Thermosynechococcaceae01	photosystem I P700 chlorophyll a apoprotein subunit Ia (PsaA)	AVDCRST_81	Thermosynechococcaceae01_1974	5255.86	3651.65	4718.47	1953.72	2202	2353.04	2343.44	2578.03	2516.13	15918.9	14253.5	9653.23	19655.2	22648.4	18293.6	21392.2	19582	18744	18509.7	17556.9	10490.2	15429.7	7982.91	6663.54
Chlorophyll synthesis	Microcoleus01	photosystem I P700 chlorophyll a apoprotein subunit Ia (PsaA)	AVDCRST_84	Microcoleus01_3979	4992.35	1823.4	1872.11	2355.9	2067.44	580.01	1161.94	1005.72	341.996	7897.35	4585.81	3250.93	13520.1	12085.8	6913.51	9881.36	7501.75	4539.6	10036	8606.35	1189.11	8111.7	3702.3	3658.6
Chlorophyll synthesis	Microcoleus01	photosystem I P700 chlorophyll a apoprotein subunit Ia (PsaA)	AVDCRST_84	Microcoleus01_6877	8802.51	2871.83	2489.1	4625.71	3304.23	324.926	1827.42	1707.06	451.22	12456.7	6095.34	3049.86	23643.6	18739	9061.28	13685.5	10621.1	3743.45	16456.1	16402.8	1165.94	14880.9	5361.69	6661.87
Chlorophyll synthesis	Leptolyngbya01	photosystem I P700 chlorophyll a apoprotein subunit Ia (PsaA)	AVDCRST_94	Leptolyngbya01_5031	959.735	3412.25	879.14	1998.46	858.842	919.905	6116.82	2733.13	4959.25	34229.6	16438.2	2404.63	40708.3	24683.7	7499.32	15859.7	20733.9	21796.4	10946.9	12224	391.845	6831.89	6425.78	3494.97
Chlorophyll synthesis	Coleofasciculus01	photosystem I P700 chlorophyll a apoprotein subunit Ib (PsaB)	AVDCRST_92	Coleofasciculus01_164	0	325.063	258.076	303.227	143.679	195.38	155.806	247.093	64.7066	0	6.79047	7.89617	6.78749	17.8967	6.75961	0	7.07337	25.1423	49.9098	115.522	140.008	61.9018	163.582	13.9566
Chlorophyll synthesis	Coleofasciculus01	photosystem I P700 chlorophyll a apoprotein subunit Ib (PsaB)	AVDCRST_92	Coleofasciculus01_2406	4106.1	2406.7	3503.1	1156.64	1183.04	1181.43	1186.63	1257.01	575.155	9936.55	7618.34	7880.19	12676.1	13439	9812.36	12298.2	10280.8	8235.9	10951.5	8962.55	9741.65	8056.97	10658.8	4136.76
Chlorophyll synthesis	Thermosynechococcaceae01	photosystem I P700 chlorophyll a apoprotein subunit Ib (PsaB)	AVDCRST_81	Thermosynechococcaceae01_1975	4794.9	3997.14	3102.49	2263.99	1967.23	3418	1660.12	2029.74	1642.38	13163.3	10684.1	7355.51	16250	18092.1	13143.3	16835.1	15977.5	15131.1	15333.5	12665.9	8915.14	12338.5	5466.25	5119.25
Chlorophyll synthesis	Microcoleus01	photosystem I P700 chlorophyll a apoprotein subunit Ib (PsaB)	AVDCRST_84	Microcoleus01_6876	9141.8	4695.24	4371.41	5811.26	4871.29	1740.37	2145.57	2224.74	997.928	13942.4	8499.57	7177.11	22241.6	22806.9	11744.2	17416.8	16057.4	9983.27	16913.8	14948.7	3471.03	16476.7	8670.87	7953.44
Chlorophyll synthesis	Leptolyngbya01	photosystem I P700 chlorophyll a apoprotein subunit Ib (PsaB)	AVDCRST_94	Leptolyngbya01_3810	768.954	2959.63	889.213	1744.88	204.917	1824.18	2863.37	1663.87	2530.25	18695.5	12142	1115.6	21717.4	17410.6	5553.92	9231.14	13906	17630.9	5794.78	9294.55	264.897	4730.33	7050.69	3998.39

## Sheet: Fig 5a
		Hydrogen Conc. (ppm)
Treatment	Time (hours)	r1	r2	r3
Wet	0	3.78504	3.68129	3.60506
Wet	0.5	3.2619	2.67908	2.39487
Wet	1	2.75823	1.88164	1.53204
Wet	1.5	2.32171	1.28564	0.949543
Wet	2	1.93921	0.877063	0.570171
Wet	2.5	1.55017	0.581184	0.335672
Wet	3.5	1.08812	0.236849	0.101339
Wet	5	0.536359	0.0394774	0
Wet	7	0.18926	0	0
		Hydrogen Conc. (ppm)
Treatment	Time (days)	r1	r2	r3
Dry	0	4.12256	4.15805	4.17271
Dry	3	3.45426	3.30043	2.85936
Dry	6	2.75718	2.45375	1.83137
Dry	8	2.70762	2.43434	1.76743
Dry	12	2.26087	1.86279	1.3174
Dry	15	2.12901	1.71417	1.26907
Dry	23	1.77659	1.27092	1.19459
Dry	56	1.07061	0.660515	0.775686
Dry	63	1.11547	0.633974	0.859802
Dry	111	1.01988	0.668689	0.889728
Dry	165	0.636681	0.693712	0.515765
Dry	252	0.389119	0.270785	0.257205

## Sheet: Fig 5c
Function_category	Metagenomic bin	Assigned annotation	Uploaded_genome_name	Gene id	C_0	E_0	F_0	C_0.25	E_0.25	F_0.25	C_0.5	E_0.5	F_0.5	C_3	E_3	F_3	C_6	E_6	F_6	C_12	E_12	F_12	C_29	E_39	F_39	C_55	E_55	F_55
Hydrogenases	Acidimicrobiales03	[Ni/Fe] hydrogenase, large subunit MSMEG_2719	AVDCRST_10	Acidimicrobiales03_2920	4745.98	4058.32	3145.45	3231.97	2304.17	2381.89	4213.83	3787.37	1922.32	7585.75	6939.62	8448.48	3487.97	4864.91	4404.85	4760.3	2763.2	4158.35	2958.53	2180.35	3127.94	2897.26	3093.9	3652.72
Hydrogenases	Acidimicrobiales03	[Ni/Fe] hydrogenase, large subunit MSMEG_2719	AVDCRST_10	Acidimicrobiales03_3575	0	0	46.0754	14.721	0	0	0	0	0	0	0	0	0	66.3112	16.1956	118.427	51.1061	287.324	285.114	0	0	0	0	0
Hydrogenases	Rubrobacteraceae15	[Ni/Fe] hydrogenase, large subunit MSMEG_2719	AVDCRST_12	Rubrobacteraceae15_1206	71.314	165.339	242.078	247.038	66.0392	124.863	47.2868	174.163	108.266	86.3926	133.558	144.128	694.452	478.823	310.993	345.49	244.905	336.377	946.998	128.873	191.942	279.783	63.0359	120.902
Hydrogenases	Rubrobacteraceae15	[Ni/Fe] hydrogenase, large subunit MSMEG_2719	AVDCRST_12	Rubrobacteraceae15_349	512.518	287.299	520.771	43.3027	145.856	98.4913	0	61.057	0	0	140.467	151.583	173.898	116.213	23.7875	45.4201	77.2719	133.649	497.99	67.7696	79.5247	36.7818	39.7778	190.733
Hydrogenases	Chloroflexia02	[Ni/Fe] hydrogenase, large subunit MSMEG_2719	AVDCRST_26	Chloroflexia02_256	52.8951	35.8107	155.488	15.7019	18.0852	25.2407	68.9614	37.0606	0	60.9637	176.117	65.7227	110.459	202.277	179.205	249.775	339.084	452.862	321.765	417.519	372.446	157.263	223.905	140.018
Hydrogenases	Nocardioidaceae06	[Ni/Fe] hydrogenase, large subunit MSMEG_2719	AVDCRST_72	Nocardioidaceae06_427	91.5457	321.596	240.416	0	203.421	285.171	0	0	0	0	179.728	0	1366.2	1280.15	909.474	469.267	759.422	475.744	225.905	0	407.235	780.837	127.26	372.594
Hydrogenases	Nocardioidaceae08	[Ni/Fe] hydrogenase, large subunit MSMEG_2719	AVDCRST_21	Nocardioidaceae08_1608	683.327	1003.36	1669.6	343.179	594.245	804.442	265.742	213.23	0	117.399	478.52	502.567	440.029	2001.42	1426.28	2463.15	2787.18	3227.01	2526.85	184.411	2773.85	1926.4	831.192	988.302
Hydrogenases	Actinomycetospora01	[Ni/Fe] hydrogenase, large subunit MSMEG_2719	AVDCRST_54	Actinomycetospora01_1586	623.862	120.765	69.5294	0	267.13	20.8882	57.5973	0	31.2594	26.5208	0	24.8343	0	0	0	0	0	0	0	36.1419	0	7.50739	26.9959	47.4668
Hydrogenases	Rubrobacteraceae03	[Ni/Fe] hydrogenase, large subunit MSMEG_2719	AVDCRST_22	Rubrobacteraceae03_1388	756.6	110.496	195.058	159.014	26.7754	22.7096	0	0	0	0	0	0	0	0	14.7943	0	0	0	152.563	71.0472	0	53.3403	0	205.958
Hydrogenases	Rubrobacteraceae04	[Ni/Fe] hydrogenase, large subunit MSMEG_2719	AVDCRST_55	Rubrobacteraceae04_242	355.409	266.627	273.45	53.7615	84.7395	45.1507	83.926	0	0	33.8191	0	650.745	0	402.576	134.885	126.183	0	59.1935	171.276	51.4916	747.818	243.798	219.16	164.296
Hydrogenases	Rubrobacteraceae09	[Ni/Fe] hydrogenase, large subunit MSMEG_2719	AVDCRST_28	Rubrobacteraceae09_1944	15.366	25.9617	31.7885	24.8585	7.74791	13.7263	23.9232	5.81766	8.68142	44.7273	35.9122	40.7684	47.0269	43.3265	36.2878	34.9217	36.4261	63.4003	57.569	18.3434	16.1393	9.19963	17.5554	39.5698
Hydrogenases	Rubrobacteraceae14	[Ni/Fe] hydrogenase, large subunit MSMEG_2719	AVDCRST_05	Rubrobacteraceae14_2773	276.638	173.9	311.182	36.3117	27.4522	41.7652	37.0553	13.0136	8.42211	19.852	10.8811	14.0586	27.6044	51.6917	5.9044	124.949	121.668	33.7921	232.924	23.3286	312.623	77.9578	47.827	322.171
Hydrogenases	Rubrobacteraceae14	[Ni/Fe] hydrogenase, large subunit MSMEG_2719	AVDCRST_05	Rubrobacteraceae14_699	416.286	121.997	374.794	48.7329	69.8479	0	15.8234	91.6924	0	0	0	16.5092	0	0	0	0	0	17.6367	102.116	10.958	138.909	74.0165	20.4232	124.626
Hydrogenases	Solirubrobacteraceae01	[Ni/Fe] hydrogenase, large subunit MSMEG_2719	AVDCRST_13	Solirubrobacteraceae01_1118	190.295	128.509	270.227	51.0281	71.2572	142.825	71.5499	149.938	0	152.836	230.571	579.443	532.247	346.021	576.31	1076.85	867.679	573.041	602.105	222.295	85.0984	92.2493	0	71.0591
Hydrogenases	Solirubrobacteraceae05	[Ni/Fe] hydrogenase, large subunit MSMEG_2719	AVDCRST_69	Solirubrobacteraceae05_1826	0	0	0	0	0	0	0	0	0	0	122.888	565.93	311.37	0	321.292	0	481.11	613.351	0	0	0	0	639.344	0
Hydrogenases	Solirubrobacteraceae05	[Ni/Fe] hydrogenase, large subunit MSMEG_2719	AVDCRST_69	Solirubrobacteraceae05_2671	0	0	0	0	0	161.329	0	277.175	0	444.91	118.82	437.756	0	825.817	310.655	632.004	814.07	296.523	1488.35	0	0	0	0	0
Hydrogenases	Solirubrobacteraceae07	[Ni/Fe] hydrogenase, large subunit MSMEG_2719	AVDCRST_67	Solirubrobacteraceae07_3441	4654.58	8779.24	8541.63	1259.1	3105.44	4982.22	2343.82	5006.67	4893.51	1861.28	15939.3	6868.62	0	33986.3	12088.6	10194.5	35252.1	17671.6	7727.38	3785.91	10522.4	5206.14	20875.4	8168.35
Hydrogenases	Solirubrobacterales02	[Ni/Fe] hydrogenase, large subunit MSMEG_2719	AVDCRST_17	Solirubrobacterales02_141	265.622	986.58	1312.07	334.551	543.577	606.445	265.729	294.33	0	55.0102	236.212	224.297	277.446	996.225	829.403	1362.34	1648.81	1473	1201.08	714.101	1698.51	1398.09	951.996	470.961
Hydrogenases	Chloroflexia02	[Ni/Fe] hydrogenase, small subunit MSMEG_2720	AVDCRST_26	Chloroflexia02_3861	142.775	239.048	174.086	111.168	121.639	125.091	203.786	178.422	36.2335	215.808	207.815	167.511	304.126	262.551	296.591	353.675	413.45	518.089	768.845	556.42	872.566	481.276	545.732	254.908
Hydrogenases	Nocardioidaceae06	[Ni/Fe] hydrogenase, small subunit MSMEG_2720	AVDCRST_72	Nocardioidaceae06_426	510.808	273.067	816.55	0	0	96.8557	0	0	0	0	610.428	633.679	1988.64	931.694	772.235	1095.75	429.884	1615.82	575.45	737.651	2074.7	1846.96	3673.91	632.74
Hydrogenases	Nocardioidaceae08	[Ni/Fe] hydrogenase, small subunit MSMEG_2720	AVDCRST_21	Nocardioidaceae08_1609	1535.99	1629.18	3453.25	350.257	1516.25	1242.56	807.211	290.171	129.877	199.701	1424.47	284.962	499.005	2345.32	1802.29	2741.55	4419.68	4107.36	1467.7	2509.52	5594.72	4672.58	4791.52	1440.98
Hydrogenases	Rubrobacteraceae01	[Ni/Fe] hydrogenase, small subunit MSMEG_2720	AVDCRST_01	Rubrobacteraceae01_954	911.057	287.479	465.269	48.3135	110.894	88.5027	29.3258	44.2548	9.7412	5.92129	20.449	21.7346	4.08809	32.6214	36.0061	23.2272	40.6102	31.5326	182.436	33.944	226.884	166.416	47.9702	335.594
Hydrogenases	Rubrobacteraceae03	[Ni/Fe] hydrogenase, small subunit MSMEG_2720	AVDCRST_22	Rubrobacteraceae03_1387	836.136	105.673	61.4141	0	45.5232	57.916	0	101.681	0	0	0	0	0	0	25.1531	0	0	18.404	259.386	0	28.7287	0	49.23	175.084
Hydrogenases	Rubrobacteraceae04	[Ni/Fe] hydrogenase, small subunit MSMEG_2720	AVDCRST_55	Rubrobacteraceae04_243	272.754	107.695	0	43.4302	0	0	90.3973	0	0	0	0	0	0	0	0	0	0	0	584.197	166.386	0	216.642	151.752	353.929
Hydrogenases	Rubrobacteraceae12	[Ni/Fe] hydrogenase, small subunit MSMEG_2720	AVDCRST_58	Rubrobacteraceae12_4116	402.83	605.301	480.498	561.424	429.747	1907.81	1487.96	541.75	442.239	75.9961	278.389	183.477	209.88	119.227	272.801	530.973	595.026	557.87	900.688	461.399	1288.4	669.011	363.377	1310.14
Hydrogenases	Rubrobacteraceae14	[Ni/Fe] hydrogenase, small subunit MSMEG_2720	AVDCRST_05	Rubrobacteraceae14_2772	361.257	152.722	546.307	52.6177	100.555	61.781	56.9495	18.3337	0	0	9.19765	0	14.0001	37.4521	19.9636	62.1277	46.4458	69.8229	246.765	7.88772	114.272	70.1025	73.5042	185.822
Hydrogenases	Solirubrobacteraceae01	[Ni/Fe] hydrogenase, small subunit MSMEG_2720	AVDCRST_13	Solirubrobacteraceae01_1117	111.895	176.317	67.4107	0	32.5889	130.639	163.614	205.719	115.583	174.746	527.248	669.483	292.103	422	704.453	447.719	579.151	676.521	708.089	121.998	194.595	227.823	306.704	292.485
Hydrogenases	Solirubrobacteraceae05	[Ni/Fe] hydrogenase, small subunit MSMEG_2720	AVDCRST_69	Solirubrobacteraceae05_1825	0	0	271.857	0	0	0	0	0	0	0	169.628	1406.12	0	294.736	354.795	0	664.098	1199.4	0	649.993	2210.32	0	0	1152.55

[truncated: 23 more sheets: Fig 6a, Fig 6b, Fig S2, Fig S3a, Fig S3b, Fig S4, Fig S5, Fig S6a, Fig S6b, Fig S6c, Fig S7, Fig S8, Fig S9, Fig S10a, Fig S10b, Fig S10c, Fig S10d, Fig S11a, Fig S11b, Fig S11c …]
